# Supplementary material for: In-silico target prediction by ensemble chemogenomic model based on multi-scale information of chemical structures and protein sequences
Source: J Cheminform. 2023 Apr 23;15:48. doi: 10.1186/s13321-023-00720-0 (PMC10123967; doi:10.1186/s13321-023-00720-0)
Supplement: Supplementary file 1 — Additional file 1. Targets that can be predicted by our model. [file 13321_2023_720_MOESM1_ESM.xlsx]

## Sheet: targets supplied for prediction
Uniprot	ChEMBL ID	ChEMBL_name	Class
P21554	CHEMBL218	Cannabinoid CB1 receptor	Family A G protein-coupled receptor
P34972	CHEMBL253	Cannabinoid CB2 receptor	Family A G protein-coupled receptor
P10415	CHEMBL4860	Apoptosis regulator Bcl-2	Ion channel
O43614	CHEMBL4792	Orexin receptor 2	Family A G protein-coupled receptor
Q07973	CHEMBL4521	Cytochrome P450 24A1	Enzyme
O15528	CHEMBL5993	25-hydroxyvitamin D-1 alpha hydroxylase, mitochondrial	Enzyme
P00915	CHEMBL261	Carbonic anhydrase I	Enzyme
P00918	CHEMBL205	Carbonic anhydrase II	Enzyme
Q16790	CHEMBL3594	Carbonic anhydrase IX	Enzyme
P24530	CHEMBL1785	Endothelin receptor ET-B	Family A G protein-coupled receptor
P25101	CHEMBL252	Endothelin receptor ET-A	Family A G protein-coupled receptor
P47871	CHEMBL1985	Glucagon receptor	Membrane receptor
Q13822	CHEMBL3691	Autotaxin	Enzyme
P30968	CHEMBL1855	Gonadotropin-releasing hormone receptor	Family A G protein-coupled receptor
P07339	CHEMBL2581	Cathepsin D	Protease
P51449	CHEMBL1741186	Nuclear receptor ROR-gamma	Transcription factor
P06239	CHEMBL258	Tyrosine-protein kinase LCK	Kinase
P34995	CHEMBL1811	Prostanoid EP1 receptor	Family A G protein-coupled receptor
P43116	CHEMBL1881	Prostanoid EP2 receptor	Family A G protein-coupled receptor
P43119	CHEMBL1995	Prostanoid IP receptor	Family A G protein-coupled receptor
P35408	CHEMBL1836	Prostanoid EP4 receptor	Family A G protein-coupled receptor
Q13258	CHEMBL4427	Prostanoid DP receptor	Family A G protein-coupled receptor
P21731	CHEMBL2069	Thromboxane A2 receptor	Family A G protein-coupled receptor
P43088	CHEMBL1987	Prostanoid FP receptor	Family A G protein-coupled receptor
P43115	CHEMBL3710	Prostanoid EP3 receptor	Family A G protein-coupled receptor
O43570	CHEMBL3242	Carbonic anhydrase XII	Enzyme
Q07817	CHEMBL4625	Apoptosis regulator Bcl-X	Ion channel
P25103	CHEMBL249	Neurokinin 1 receptor	Family A G protein-coupled receptor
P10276	CHEMBL2055	Retinoic acid receptor alpha	Transcription factor
P06493	CHEMBL308	Cyclin-dependent kinase 1	Kinase
P49841	CHEMBL262	Glycogen synthase kinase-3 beta	Kinase
P21453	CHEMBL4333	Sphingosine 1-phosphate receptor Edg-1	Family A G protein-coupled receptor
P40763	CHEMBL4026	Signal transducer and activator of transcription 3	Transcription factor
P51692	CHEMBL5817	Signal transducer and activator of transcription 5B	Transcription factor
P42224	CHEMBL6101	Signal transducer and activator of transcription 1-alpha/beta	Transcription factor
P15090	CHEMBL2083	Fatty acid binding protein adipocyte	Other Categories
P25774	CHEMBL2954	Cathepsin S	Protease
P43235	CHEMBL268	Cathepsin K	Protease
P07711	CHEMBL3837	Cathepsin L	Protease
P30542	CHEMBL226	Adenosine A1 receptor	Family A G protein-coupled receptor
Q99808	CHEMBL1997	Equilibrative nucleoside transporter 1	Electrochemical transporter
P21452	CHEMBL2327	Neurokinin 2 receptor	Family A G protein-coupled receptor
P00742	CHEMBL244	Coagulation factor X	Protease
P29371	CHEMBL4429	Neurokinin 3 receptor	Family A G protein-coupled receptor
P07858	CHEMBL4072	Cathepsin B	Protease
Q9Y5N1	CHEMBL264	Histamine H3 receptor	Family A G protein-coupled receptor
P47900	CHEMBL4315	Purinergic receptor P2Y1	Family A G protein-coupled receptor
P16050	CHEMBL2903	Arachidonate 15-lipoxygenase	Enzyme
P29274	CHEMBL251	Adenosine A2a receptor	Family A G protein-coupled receptor
P29275	CHEMBL255	Adenosine A2b receptor	Family A G protein-coupled receptor
P20309	CHEMBL245	Muscarinic acetylcholine receptor M3	Family A G protein-coupled receptor
P11229	CHEMBL216	Muscarinic acetylcholine receptor M1	Family A G protein-coupled receptor
P08172	CHEMBL211	Muscarinic acetylcholine receptor M2	Family A G protein-coupled receptor
P56817	CHEMBL4822	Beta-secretase 1	Protease
Q92633	CHEMBL3819	Lysophosphatidic acid receptor Edg-2	Family A G protein-coupled receptor
Q9UBY5	CHEMBL3250	Lysophosphatidic acid receptor Edg-7	Family A G protein-coupled receptor
Q07820	CHEMBL4361	Induced myeloid leukemia cell differentiation protein Mcl-1	Other cytosolic protein
P03951	CHEMBL2820	Coagulation factor XI	Protease
P18031	CHEMBL335	Protein-tyrosine phosphatase 1B	Enzyme
P37288	CHEMBL1889	Vasopressin V1a receptor	Family A G protein-coupled receptor
P30518	CHEMBL1790	Vasopressin V2 receptor	Family A G protein-coupled receptor
P00734	CHEMBL204	Thrombin	Protease
P07477	CHEMBL209	Trypsin I	Protease
P37231	CHEMBL235	Peroxisome proliferator-activated receptor gamma	Transcription factor
P46663	CHEMBL4308	Bradykinin B1 receptor	Family A G protein-coupled receptor
Q02156	CHEMBL3582	Protein kinase C epsilon	Kinase
P17252	CHEMBL299	Protein kinase C alpha	Kinase
P11511	CHEMBL1978	Cytochrome P450 19A1	Enzyme
P19793	CHEMBL2061	Retinoid X receptor alpha	Transcription factor
P13631	CHEMBL2003	Retinoic acid receptor gamma	Transcription factor
P08908	CHEMBL214	Serotonin 1a (5-HT1a) receptor	Family A G protein-coupled receptor
P29466	CHEMBL4801	Caspase-1	Protease
P18405	CHEMBL1787	Steroid 5-alpha-reductase 1	Oxidoreductase
P10826	CHEMBL2008	Retinoic acid receptor beta	Transcription factor
Q15722	CHEMBL3911	Leukotriene B4 receptor 1	Family A G protein-coupled receptor
P00740	CHEMBL2016	Coagulation factor IX	Protease
P01375	CHEMBL1825	TNF-alpha	Secreted protein
P00749	CHEMBL3286	Urokinase-type plasminogen activator	Protease
P34998	CHEMBL1800	Corticotropin releasing factor receptor 1	Membrane receptor
P28702	CHEMBL1870	Retinoid X receptor beta	Transcription factor
P48443	CHEMBL2004	Retinoid X receptor gamma	Transcription factor
P50052	CHEMBL4607	Angiotensin II type 2 (AT-2) receptor	Family A G protein-coupled receptor
Q16539	CHEMBL260	MAP kinase p38 alpha	Kinase
Q13093	CHEMBL3514	LDL-associated phospholipase A2	Enzyme
P03952	CHEMBL2000	Plasma kallikrein	Protease
P03372	CHEMBL206	Estrogen receptor alpha	Transcription factor
Q03405	CHEMBL4883	Urokinase plasminogen activator surface receptor	Membrane receptor
Q15858	CHEMBL4296	Sodium channel protein type IX alpha subunit	Voltage-gated ion channel
P07384	CHEMBL3891	Calpain 1	Protease
P20292	CHEMBL4550	5-lipoxygenase activating protein	Other cytosolic protein
P51452	CHEMBL2635	Dual specificity protein phosphatase 3	Enzyme
P35348	CHEMBL229	Alpha-1a adrenergic receptor	Family A G protein-coupled receptor
P25100	CHEMBL223	Alpha-1d adrenergic receptor	Family A G protein-coupled receptor
P35368	CHEMBL232	Alpha-1b adrenergic receptor	Family A G protein-coupled receptor
P21728	CHEMBL2056	Dopamine D1 receptor	Family A G protein-coupled receptor
O75469	CHEMBL3401	Pregnane X receptor	Transcription factor
P04150	CHEMBL2034	Glucocorticoid receptor	Transcription factor
P04818	CHEMBL1952	Thymidylate synthase	Transferase
O00519	CHEMBL2243	Anandamide amidohydrolase	Enzyme
P35462	CHEMBL234	Dopamine D3 receptor	Family A G protein-coupled receptor
P30556	CHEMBL227	Type-1 angiotensin II receptor	Family A G protein-coupled receptor
P08246	CHEMBL248	Leukocyte elastase	Protease
Q07912	CHEMBL4599	Tyrosine kinase non-receptor protein 2	Kinase
Q14534	CHEMBL3592	Squalene monooxygenase	Enzyme
Q99705	CHEMBL344	Melanin-concentrating hormone receptor 1	Family A G protein-coupled receptor
P49682	CHEMBL4441	C-X-C chemokine receptor type 3	Family A G protein-coupled receptor
P09871	CHEMBL3913	Complement C1s	Protease
Q12908	CHEMBL2778	Ileal bile acid transporter	Electrochemical transporter
Q9NPD5	CHEMBL1743121	Solute carrier organic anion transporter family member 1B3	Electrochemical transporter
Q9Y6L6	CHEMBL1697668	Solute carrier organic anion transporter family member 1B1	Electrochemical transporter
P08253	CHEMBL333	Matrix metalloproteinase-2	Protease
P08254	CHEMBL283	Matrix metalloproteinase 3	Protease
P50406	CHEMBL3371	Serotonin 6 (5-HT6) receptor	Family A G protein-coupled receptor
P15121	CHEMBL1900	Aldose reductase	Enzyme
P49721	CHEMBL3492	Proteasome Macropain subunit	Protease
P28074	CHEMBL4662	Proteasome Macropain subunit MB1	Protease
P14416	CHEMBL217	Dopamine D2 receptor	Family A G protein-coupled receptor
P34913	CHEMBL2409	Epoxide hydratase	Protease
Q9H244	CHEMBL2001	Purinergic receptor P2Y12	Family A G protein-coupled receptor
P05413	CHEMBL3344	Fatty acid binding protein muscle	Other Categories
P30874	CHEMBL1804	Somatostatin receptor 2	Family A G protein-coupled receptor
Q16769	CHEMBL4508	Glutaminyl-peptide cyclotransferase	Enzyme
P08709	CHEMBL3991	Coagulation factor VII	Protease
Q07869	CHEMBL239	Peroxisome proliferator-activated receptor alpha	Transcription factor
Q03181	CHEMBL3979	Peroxisome proliferator-activated receptor delta	Transcription factor
P35367	CHEMBL231	Histamine H1 receptor	Family A G protein-coupled receptor
Q00987	CHEMBL5023	p53-binding protein Mdm-2	Other Categories
P06401	CHEMBL208	Progesterone receptor	Transcription factor
P08235	CHEMBL1994	Mineralocorticoid receptor	Transcription factor
P10275	CHEMBL1871	Androgen Receptor	Transcription factor
P06870	CHEMBL2319	Kallikrein 1	Protease
P00750	CHEMBL1873	Tissue-type plasminogen activator	Protease
P00747	CHEMBL1801	Plasminogen	Protease
Q12809	CHEMBL240	HERG	Voltage-gated ion channel
P00492	CHEMBL2360	Hypoxanthine-guanine phosphoribosyltransferase	Enzyme
P30291	CHEMBL5491	Serine/threonine-protein kinase WEE1	Kinase
P06276	CHEMBL1914	Butyrylcholinesterase	Hydrolase
P22303	CHEMBL220	Acetylcholinesterase	Hydrolase
P31645	CHEMBL228	Serotonin transporter	Electrochemical transporter
Q01959	CHEMBL238	Dopamine transporter	Electrochemical transporter
P23975	CHEMBL222	Norepinephrine transporter	Electrochemical transporter
P32238	CHEMBL1901	Cholecystokinin A receptor	Family A G protein-coupled receptor
P32239	CHEMBL298	Cholecystokinin B receptor	Family A G protein-coupled receptor
Q9Y5Y6	CHEMBL3018	Matriptase	Protease
P30305	CHEMBL4804	Dual specificity phosphatase Cdc25B	Enzyme
P48039	CHEMBL1945	Melatonin receptor 1A	Family A G protein-coupled receptor
P49286	CHEMBL1946	Melatonin receptor 1B	Family A G protein-coupled receptor
P17706	CHEMBL3807	T-cell protein-tyrosine phosphatase	Enzyme
P23946	CHEMBL4068	Chymase	Protease
Q92731	CHEMBL242	Estrogen receptor beta	Transcription factor
Q02127	CHEMBL1966	Dihydroorotate dehydrogenase	Oxidoreductase
Q9NYA1	CHEMBL4394	Sphingosine kinase 1	Enzyme
P30411	CHEMBL3157	Bradykinin B2 receptor	Family A G protein-coupled receptor
P54829	CHEMBL2007628	Tyrosine-protein phosphatase non-receptor type 5	Enzyme
P28336	CHEMBL3636	Neuromedin B receptor	Family A G protein-coupled receptor
Q9Y5Y4	CHEMBL5071	G protein-coupled receptor 44	Family A G protein-coupled receptor
P05981	CHEMBL2079849	Serine protease hepsin	Protease
P62942	CHEMBL1902	FK506-binding protein 1A	Enzyme
P28223	CHEMBL224	Serotonin 2a (5-HT2a) receptor	Family A G protein-coupled receptor
P09237	CHEMBL4073	Matrix metalloproteinase 7	Protease
P50281	CHEMBL3869	Matrix metalloproteinase 14	Protease
P08575	CHEMBL3243	Leukocyte common antigen	Enzyme
P10586	CHEMBL3521	Receptor-type tyrosine-protein phosphatase F (LAR)	Enzyme
P23467	CHEMBL2706	Receptor-type tyrosine-protein phosphatase beta	Enzyme
P53350	CHEMBL3024	Serine/threonine-protein kinase PLK1	Kinase
P52333	CHEMBL2148	Tyrosine-protein kinase JAK3	Kinase
P35968	CHEMBL279	Vascular endothelial growth factor receptor 2	Kinase
Q02763	CHEMBL4128	Tyrosine-protein kinase TIE-2	Kinase
O96013	CHEMBL4482	Serine/threonine-protein kinase PAK 4	Kinase
P00533	CHEMBL203	Epidermal growth factor receptor erbB1	Kinase
P14060	CHEMBL1958	3-beta-hydroxysteroid dehydrogenase/delta 5-->4-isomerase type I	Enzyme
P30559	CHEMBL2049	Oxytocin receptor	Family A G protein-coupled receptor
P34969	CHEMBL3155	Serotonin 7 (5-HT7) receptor	Family A G protein-coupled receptor
P32245	CHEMBL259	Melanocortin receptor 4	Family A G protein-coupled receptor
Q9HBA0	CHEMBL3119	Transient receptor potential cation channel subfamily V member 4	Voltage-gated ion channel
Q8NER1	CHEMBL4794	Vanilloid receptor	Voltage-gated ion channel
P17655	CHEMBL2382	Calpain 2	Protease
P03956	CHEMBL332	Matrix metalloproteinase-1	Protease
P28222	CHEMBL1898	Serotonin 1b (5-HT1b) receptor	Family A G protein-coupled receptor
P28221	CHEMBL1983	Serotonin 1d (5-HT1d) receptor	Family A G protein-coupled receptor
P28335	CHEMBL225	Serotonin 2c (5-HT2c) receptor	Family A G protein-coupled receptor
P09874	CHEMBL3105	Poly [ADP-ribose] polymerase-1	Enzyme
P23141	CHEMBL2265	Acyl coenzyme A:cholesterol acyltransferase	Enzyme
P10632	CHEMBL3721	Cytochrome P450 2C8	Enzyme
P05106	CHEMBL3522	Cytochrome P450 17A1	Enzyme
P31391	CHEMBL1853	Somatostatin receptor 4	Family A G protein-coupled receptor
Q9Y5Z0	CHEMBL2525	Beta secretase 2	Protease
P39900	CHEMBL4393	Matrix metalloproteinase 12	Protease
P45974	CHEMBL6158	Ubiquitin carboxyl-terminal hydrolase 5	Protease
P08311	CHEMBL4071	Cathepsin G	Protease
P41597	CHEMBL4015	C-C chemokine receptor type 2	Family A G protein-coupled receptor
P49961	CHEMBL5722	Ectonucleoside triphosphate diphosphohydrolase 1	Enzyme
P06241	CHEMBL1841	Tyrosine-protein kinase FYN	Kinase
P21730	CHEMBL2373	C5a anaphylatoxin chemotactic receptor	Family A G protein-coupled receptor
Q02790	CHEMBL4050	FK506 binding protein 4	Enzyme
P41146	CHEMBL2014	Nociceptin receptor	Family A G protein-coupled receptor
P35372	CHEMBL233	Mu opioid receptor	Family A G protein-coupled receptor
Q99571	CHEMBL2104	P2X purinoceptor 4	Ligand-gated ion channel
P12931	CHEMBL267	Tyrosine-protein kinase SRC	Kinase
P27338	CHEMBL2039	Monoamine oxidase B	Oxidoreductase
P12821	CHEMBL1808	Angiotensin-converting enzyme	Protease
P08473	CHEMBL1944	Neprilysin	Protease
P18433	CHEMBL3918	Receptor-type tyrosine-protein phosphatase alpha	Enzyme
Q16602	CHEMBL3798	Calcitonin gene-related peptide type 1 receptor	Membrane receptor
P32247	CHEMBL4080	Bombesin receptor subtype-3	Family A G protein-coupled receptor
P22894	CHEMBL4588	Matrix metalloproteinase 8	Protease
P14780	CHEMBL321	Matrix metalloproteinase 9	Protease
P08842	CHEMBL3559	Steryl-sulfatase	Enzyme
P00374	CHEMBL202	Dihydrofolate reductase	Oxidoreductase
Q15761	CHEMBL4561	Neuropeptide Y receptor type 5	Family A G protein-coupled receptor
P41968	CHEMBL4644	Melanocortin receptor 3	Family A G protein-coupled receptor
Q9NS75	CHEMBL4330	Cysteinyl leukotriene receptor 2	Family A G protein-coupled receptor
P41143	CHEMBL236	Delta opioid receptor	Family A G protein-coupled receptor
P52209	CHEMBL3404	6-phosphogluconate dehydrogenase	Enzyme
P08684	CHEMBL340	Cytochrome P450 3A4	Enzyme
P30550	CHEMBL4959	Gastrin releasing peptide receptor	Family A G protein-coupled receptor
P15086	CHEMBL2552	Carboxypeptidase B	Protease
P18089	CHEMBL1942	Alpha-2b adrenergic receptor	Family A G protein-coupled receptor
P08913	CHEMBL1867	Alpha-2a adrenergic receptor	Family A G protein-coupled receptor
P18825	CHEMBL1916	Alpha-2c adrenergic receptor	Family A G protein-coupled receptor
P42336	CHEMBL4005	PI3-kinase p110-alpha subunit	Enzyme
P42338	CHEMBL3145	PI3-kinase p110-beta subunit	Enzyme
P08183	CHEMBL4302	P-glycoprotein 1	Transporter
P42574	CHEMBL2334	Caspase-3	Protease
P25025	CHEMBL2434	Interleukin-8 receptor B	Family A G protein-coupled receptor
P07451	CHEMBL2885	Carbonic anhydrase III	Enzyme
P22748	CHEMBL3729	Carbonic anhydrase IV	Enzyme
P35218	CHEMBL4789	Carbonic anhydrase VA	Enzyme
Q9Y2D0	CHEMBL3969	Carbonic anhydrase VB	Enzyme
P23280	CHEMBL3025	Carbonic anhydrase VI	Enzyme
P43166	CHEMBL2326	Carbonic anhydrase VII	Enzyme
Q8N1Q1	CHEMBL3912	Carbonic anhydrase XIII	Enzyme
Q9ULX7	CHEMBL3510	Carbonic anhydrase XIV	Enzyme
P00519	CHEMBL1862	Tyrosine-protein kinase ABL	Kinase
P51681	CHEMBL274	C-C chemokine receptor type 5	Family A G protein-coupled receptor
Q01726	CHEMBL3795	Melanocortin receptor 1	Family A G protein-coupled receptor
O14757	CHEMBL4630	Serine/threonine-protein kinase Chk1	Kinase
P49238	CHEMBL4843	C-X3-C chemokine receptor 1	Family A G protein-coupled receptor
P78527	CHEMBL3142	DNA-dependent protein kinase	Kinase
Q13547	CHEMBL325	Histone deacetylase 1	Epigenetic regulator
P07550	CHEMBL210	Beta-2 adrenergic receptor	Family A G protein-coupled receptor
P25105	CHEMBL250	Platelet activating factor receptor	Family A G protein-coupled receptor
Q07812	CHEMBL5318	Apoptosis regulator BAX	Ion channel
O76074	CHEMBL1827	Phosphodiesterase 5A	Enzyme
Q16548	CHEMBL6044	Bcl-2-related protein A1	Unclassified protein
P02768	CHEMBL3253	Serum albumin	Secreted protein
P07947	CHEMBL2073	Tyrosine-protein kinase YES	Kinase
P07948	CHEMBL3905	Tyrosine-protein kinase Lyn	Kinase
P54760	CHEMBL5147	Ephrin type-B receptor 4	Kinase
P31644	CHEMBL5112	GABA receptor alpha-5 subunit	Ligand-gated ion channel
P34903	CHEMBL3026	GABA receptor alpha-3 subunit	Ligand-gated ion channel
P47869	CHEMBL4956	GABA receptor alpha-2 subunit	Ligand-gated ion channel
P41595	CHEMBL1833	Serotonin 2b (5-HT2b) receptor	Family A G protein-coupled receptor
P15085	CHEMBL2088	Carboxypeptidase A1	Protease
Q9BYF1	CHEMBL3736	Angiotensin-converting enzyme 2	Protease
P00797	CHEMBL286	Renin	Protease
Q9NRA0	CHEMBL3023	Sphingosine kinase 2	Enzyme
O43613	CHEMBL5113	Orexin receptor 1	Family A G protein-coupled receptor
P32745	CHEMBL2028	Somatostatin receptor 3	Family A G protein-coupled receptor
P08173	CHEMBL1821	Muscarinic acetylcholine receptor M4	Family A G protein-coupled receptor
P08912	CHEMBL2035	Muscarinic acetylcholine receptor M5	Family A G protein-coupled receptor
Q9Y233	CHEMBL4409	Phosphodiesterase 10A	Enzyme
Q15759	CHEMBL3961	MAP kinase p38 beta	Kinase
P51677	CHEMBL3473	C-C chemokine receptor type 3	Family A G protein-coupled receptor
P04070	CHEMBL4444	Vitamin K-dependent protein C	Protease
O00311	CHEMBL5443	Cell division cycle 7-related protein kinase	Kinase
P08238	CHEMBL4303	Heat shock protein HSP 90-beta	Other cytosolic protein
P51589	CHEMBL3491	Cytochrome P450 2J2	Enzyme
P27815	CHEMBL254	Phosphodiesterase 4A	Enzyme
Q07343	CHEMBL275	Phosphodiesterase 4B	Enzyme
Q08499	CHEMBL288	Phosphodiesterase 4D	Enzyme
Q05655	CHEMBL2996	Protein kinase C delta	Kinase
P05129	CHEMBL2938	Protein kinase C gamma	Kinase
P05771	CHEMBL3045	Protein kinase C beta	Kinase
P25929	CHEMBL4777	Neuropeptide Y receptor type 1	Family A G protein-coupled receptor
P30304	CHEMBL3775	Dual specificity phosphatase Cdc25A	Enzyme
P41145	CHEMBL237	Kappa opioid receptor	Family A G protein-coupled receptor
O60906	CHEMBL4712	Neutral sphingomyelinase	Enzyme
P49862	CHEMBL2443	Kallikrein 7	Protease
P52732	CHEMBL4581	Kinesin-like protein 1	Other cytosolic protein
P21917	CHEMBL219	Dopamine D4 receptor	Family A G protein-coupled receptor
Q03431	CHEMBL1793	Parathyroid hormone receptor	Membrane receptor
P14867	CHEMBL1962	GABA receptor alpha-1 subunit	Ligand-gated ion channel
P35346	CHEMBL1792	Somatostatin receptor 5	Family A G protein-coupled receptor
P30872	CHEMBL1917	Somatostatin receptor 1	Family A G protein-coupled receptor
P30307	CHEMBL2378	Dual specificity phosphatase Cdc25C	Enzyme
O14965	CHEMBL4722	Serine/threonine-protein kinase Aurora-A	Kinase
P98170	CHEMBL4198	Inhibitor of apoptosis protein 3	Other cytosolic protein
Q9UKP6	CHEMBL3764	Urotensin II receptor	Family A G protein-coupled receptor
P09238	CHEMBL4270	Matrix metalloproteinase 10	Protease
P45452	CHEMBL280	Matrix metalloproteinase 13	Protease
P50579	CHEMBL3922	Methionine aminopeptidase 2	Protease
P23458	CHEMBL2835	Tyrosine-protein kinase JAK1	Kinase
O60674	CHEMBL2971	Tyrosine-protein kinase JAK2	Kinase
O14842	CHEMBL4422	Free fatty acid receptor 1	Family A G protein-coupled receptor
P28482	CHEMBL4040	MAP kinase ERK2	Kinase
O00408	CHEMBL2652	Phosphodiesterase 2A	Enzyme
P09619	CHEMBL1913	Platelet-derived growth factor receptor beta	Kinase
P21802	CHEMBL4142	Fibroblast growth factor receptor 2	Kinase
P07949	CHEMBL2041	Tyrosine-protein kinase receptor RET	Kinase
P11473	CHEMBL1977	Vitamin D receptor	Transcription factor
Q96IY4	CHEMBL3419	Carboxypeptidase B2 isoform A	Protease
O14684	CHEMBL5658	Prostaglandin E synthase	Enzyme
P13945	CHEMBL246	Beta-3 adrenergic receptor	Family A G protein-coupled receptor
P08588	CHEMBL213	Beta-1 adrenergic receptor	Family A G protein-coupled receptor
P15144	CHEMBL1907	Aminopeptidase N	Protease
P21397	CHEMBL1951	Monoamine oxidase A	Oxidoreductase
P33316	CHEMBL5203	dUTP pyrophosphatase	Enzyme
P21462	CHEMBL3359	Formyl peptide receptor 1	Family A G protein-coupled receptor
P33032	CHEMBL4608	Melanocortin receptor 5	Family A G protein-coupled receptor
P16233	CHEMBL1812	Pancreatic lipase	Hydrolase
Q9UIQ6	CHEMBL2693	Cystinyl aminopeptidase	Protease
P18858	CHEMBL5694	DNA ligase 1	Enzyme
P31751	CHEMBL2431	Serine/threonine-protein kinase AKT2	Kinase
P24941	CHEMBL301	Cyclin-dependent kinase 2	Kinase
P47898	CHEMBL3426	Serotonin 5a (5-HT5a) receptor	Family A G protein-coupled receptor
P28566	CHEMBL2182	Serotonin 1e (5-HT1e) receptor	Family A G protein-coupled receptor
P30939	CHEMBL1805	Serotonin 1f (5-HT1f) receptor	Family A G protein-coupled receptor
P51685	CHEMBL4596	C-C chemokine receptor type 8	Family A G protein-coupled receptor
P24723	CHEMBL3616	Protein kinase C eta	Kinase
Q99720	CHEMBL287	Sigma opioid receptor	Membrane receptor
Q99683	CHEMBL5285	Mitogen-activated protein kinase kinase kinase 5	Kinase
P25021	CHEMBL1941	Histamine H2 receptor	Family A G protein-coupled receptor
Q00975	CHEMBL4478	Voltage-gated N-type calcium channel alpha-1B subunit	Voltage-gated ion channel
P31749	CHEMBL4282	Serine/threonine-protein kinase AKT	Kinase
P17936	CHEMBL3997	Insulin-like growth factor binding protein 3	Secreted protein
Q06124	CHEMBL3864	Protein-tyrosine phosphatase 2C	Enzyme
Q99527	CHEMBL5872	G-protein coupled estrogen receptor 1	Family A G protein-coupled receptor
P05067	CHEMBL2487	Beta amyloid A4 protein	Membrane receptor
Q969F8	CHEMBL5413	Metastin receptor	Family A G protein-coupled receptor
P78536	CHEMBL3706	ADAM17	Protease
P25116	CHEMBL3974	Proteinase-activated receptor 1	Family A G protein-coupled receptor
P55055	CHEMBL4093	LXR-beta	Transcription factor
P11712	CHEMBL3397	Cytochrome P450 2C9	Enzyme
Q96GD4	CHEMBL2185	Serine/threonine-protein kinase Aurora-B	Kinase
P13500	CHEMBL1649052	C-C motif chemokine 2	Family A G protein-coupled receptor
Q06187	CHEMBL5251	Tyrosine-protein kinase BTK	Kinase
P47901	CHEMBL1921	Vasopressin V1b receptor	Family A G protein-coupled receptor
P31213	CHEMBL1856	Steroid 5-alpha-reductase 2	Oxidoreductase
P29350	CHEMBL3166	Protein-tyrosine phosphatase 1C	Enzyme
P48067	CHEMBL2337	Glycine transporter 1	Electrochemical transporter
Q09472	CHEMBL3784	Histone acetyltransferase p300	Epigenetic regulator
P21918	CHEMBL1850	Dopamine D5 receptor	Family A G protein-coupled receptor
P54098	CHEMBL2732	DNA polymerase gamma subunit 1	Enzyme
Q9Y337	CHEMBL4447	Kallikrein 5	Protease
Q06432	CHEMBL5314	Tyrosine-protein kinase receptor TYRO3	Kinase
P35523	CHEMBL3399911	Cystathionine beta-synthase	Enzyme
P42263	CHEMBL3595	Glutamate receptor ionotropic, AMPA 3	Ligand-gated ion channel
P49146	CHEMBL4018	Neuropeptide Y receptor type 2	Family A G protein-coupled receptor
Q09470	CHEMBL2309	Voltage-gated potassium channel subunit Kv1.1	Voltage-gated ion channel
P51575	CHEMBL2094	P2X purinoceptor 1	Ligand-gated ion channel
P61278	CHEMBL1795130	Somatostatin	Unclassified protein
P15056	CHEMBL5145	Serine/threonine-protein kinase B-raf	Kinase
P04049	CHEMBL1906	Serine/threonine-protein kinase RAF	Kinase
P53396	CHEMBL3720	ATP-citrate synthase	Enzyme
P11309	CHEMBL2147	Serine/threonine-protein kinase PIM1	Kinase
P10721	CHEMBL1936	Stem cell growth factor receptor	Kinase
Q9P2K8	CHEMBL5358	Eukaryotic translation initiation factor 2-alpha kinase 4	Kinase
P32246	CHEMBL2413	C-C chemokine receptor type 1	Family A G protein-coupled receptor
P10636	CHEMBL1293224	Microtubule-associated protein tau	Unclassified protein
O94956	CHEMBL1743124	Solute carrier organic anion transporter family member 2B1	Electrochemical transporter
P19971	CHEMBL3106	Thymidine phosphorylase	Enzyme
P53985	CHEMBL4360	Monocarboxylate transporter 1	Electrochemical transporter
Q99558	CHEMBL5888	Mitogen-activated protein kinase kinase kinase 14	Kinase
P08581	CHEMBL3717	Hepatocyte growth factor receptor	Kinase
Q13526	CHEMBL2288	Peptidyl-prolyl cis-trans isomerase NIMA-interacting 1	Enzyme
P10828	CHEMBL1947	Thyroid hormone receptor beta-1	Transcription factor
P10827	CHEMBL1860	Thyroid hormone receptor alpha	Transcription factor
P98073	CHEMBL1741195	Enteropeptidase	Protease
P68400	CHEMBL3629	Casein kinase II alpha	Kinase
P19784	CHEMBL4070	Casein kinase II alpha (prime)	Kinase
P51679	CHEMBL2414	C-C chemokine receptor type 4	Family A G protein-coupled receptor
Q13936	CHEMBL1940	Voltage-gated L-type calcium channel alpha-1C subunit	Voltage-gated ion channel
P08514	CHEMBL212	Integrin alpha-IIb	Membrane receptor
P29597	CHEMBL3553	Tyrosine-protein kinase TYK2	Kinase
Q15391	CHEMBL4518	Purinergic receptor P2Y14	Family A G protein-coupled receptor
P14902	CHEMBL4685	Indoleamine 2,3-dioxygenase	Enzyme
Q08881	CHEMBL2959	Tyrosine-protein kinase ITK/TSK	Kinase
Q9UQB9	CHEMBL3935	Serine/threonine-protein kinase Aurora-C	Kinase
O00329	CHEMBL3130	PI3-kinase p110-delta subunit	Enzyme
P48736	CHEMBL3267	PI3-kinase p110-gamma subunit	Enzyme
P08069	CHEMBL1957	Insulin-like growth factor I receptor	Kinase
Q9UPY5	CHEMBL1075149	Cystine/glutamate transporter	Electrochemical transporter
Q9Y5Y9	CHEMBL5451	Sodium channel protein type X alpha subunit	Voltage-gated ion channel
P0DJD9	CHEMBL3295	Pepsin A	Protease
P14091	CHEMBL3092	Cathepsin E	Protease
P20142	CHEMBL2136	Pepsinogen C	Protease
P27487	CHEMBL284	Dipeptidyl peptidase IV	Protease
P42892	CHEMBL4791	Endothelin-converting enzyme 1	Protease
P62937	CHEMBL1949	Cyclophilin A	Enzyme
P23284	CHEMBL2075	Cyclophilin B	Enzyme
O60755	CHEMBL2731	Galanin receptor 3	Family A G protein-coupled receptor
Q6V1X1	CHEMBL4657	Dipeptidyl peptidase VIII	Protease
Q86TI2	CHEMBL4793	Dipeptidyl peptidase IX	Protease
P41586	CHEMBL5399	Pituitary adenylate cyclase-activating polypeptide type I receptor	Unclassified protein
P04062	CHEMBL2179	Beta-glucocerebrosidase	Enzyme
P07333	CHEMBL1844	Macrophage colony stimulating factor receptor	Kinase
P33261	CHEMBL3622	Cytochrome P450 2C19	Enzyme
Q08752	CHEMBL1697657	Peptidyl-prolyl cis-trans isomerase D	Enzyme
P30989	CHEMBL4123	Neurotensin receptor 1	Family A G protein-coupled receptor
Q9UBN7	CHEMBL1865	Histone deacetylase 6	Epigenetic regulator
Q9H3N8	CHEMBL3759	Histamine H4 receptor	Family A G protein-coupled receptor
P42345	CHEMBL2842	Serine/threonine-protein kinase mTOR	Kinase
O00748	CHEMBL3180	Carboxylesterase 2	Enzyme
Q13489	CHEMBL5335	Baculoviral IAP repeat-containing protein 3	Enzyme
P35916	CHEMBL1955	Vascular endothelial growth factor receptor 3	Kinase
P49327	CHEMBL4158	Fatty acid synthase	Transferase
P35354	CHEMBL230	Cyclooxygenase-2	Oxidoreductase
P13497	CHEMBL3898	Bone morphogenetic protein 1	Protease
P41594	CHEMBL3227	Metabotropic glutamate receptor 5	Membrane receptor
P10144	CHEMBL2316	Granzyme B	Protease
O43193	CHEMBL2203	Motilin receptor	Family A G protein-coupled receptor
Q99835	CHEMBL5971	Smoothened homolog	Membrane receptor
P56373	CHEMBL2998	P2X purinoceptor 3	Ligand-gated ion channel
O75116	CHEMBL2973	Rho-associated protein kinase 2	Kinase
P08631	CHEMBL3234	Tyrosine-protein kinase HCK	Kinase
Q04759	CHEMBL3920	Protein kinase C theta	Kinase
P48169	CHEMBL2472	GABA receptor alpha-4 subunit	Ligand-gated ion channel
P09668	CHEMBL2225	Cathepsin H	Protease
Q9P1W9	CHEMBL4523	Serine/threonine-protein kinase PIM2	Kinase
P27695	CHEMBL5619	DNA-(apurinic or apyrimidinic site) lyase	Enzyme
P29323	CHEMBL3290	Ephrin type-B receptor 2	Kinase
P42685	CHEMBL4223	Tyrosine-protein kinase FRK	Kinase
P09769	CHEMBL4454	Tyrosine-protein kinase FGR	Kinase
Q16620	CHEMBL4898	Neurotrophic tyrosine kinase receptor type 2	Kinase
Q92847	CHEMBL4616	Ghrelin receptor	Family A G protein-coupled receptor
O60911	CHEMBL3272	Cathepsin L2	Protease
P11509	CHEMBL5282	Cytochrome P450 2A6	Enzyme
P21964	CHEMBL2023	Catechol O-methyltransferase	Transferase
P35236	CHEMBL2219	Protein-tyrosine phosphatase LC-PTP	Enzyme
P46098	CHEMBL1899	Serotonin 3a (5-HT3a) receptor	Ligand-gated ion channel
P24347	CHEMBL2867	Matrix metalloproteinase 11	Protease
Q9UM73	CHEMBL4247	ALK tyrosine kinase receptor	Kinase
P53634	CHEMBL2252	Dipeptidyl peptidase I	Protease
Q99572	CHEMBL4805	P2X purinoceptor 7	Ligand-gated ion channel
P23677	CHEMBL3308928	Eukaryotic translation initiation factor 4B	Other Categories
Q9NYY3	CHEMBL5938	Serine/threonine-protein kinase PLK2	Kinase
Q9H4B4	CHEMBL4897	Serine/threonine-protein kinase PLK3	Kinase
O00444	CHEMBL3788	Serine/threonine-protein kinase PLK4	Kinase
Q99873	CHEMBL5524	Protein-arginine N-methyltransferase 1	Epigenetic regulator
P07195	CHEMBL4940	L-lactate dehydrogenase B chain	Enzyme
P00338	CHEMBL4835	L-lactate dehydrogenase A chain	Enzyme
P06737	CHEMBL2568	Liver glycogen phosphorylase	Enzyme
Q06278	CHEMBL3257	Aldehyde oxidase	Enzyme
Q15125	CHEMBL4931	3-beta-hydroxysteroid-delta(8),delta(7)-isomerase	Enzyme
P41231	CHEMBL4398	Purinergic receptor P2Y2	Family A G protein-coupled receptor
Q8IXJ6	CHEMBL4462	NAD-dependent deacetylase sirtuin 2	Epigenetic regulator
P31939	CHEMBL2518	AICAR transformylase	Enzyme
P35222	CHEMBL5866	Catenin beta-1	Unclassified protein
Q9HC97	CHEMBL1293267	G-protein coupled receptor 35	Family A G protein-coupled receptor
Q04760	CHEMBL2424	Glyoxalase I	Enzyme
Q16651	CHEMBL5610	Prostasin	Protease
P05181	CHEMBL5281	Cytochrome P450 2E1	Enzyme
P20813	CHEMBL4729	Cytochrome P450 2B6	Enzyme
P49798	CHEMBL1795091	Regulator of G-protein signaling 4	Unclassified protein
Q05586	CHEMBL2015	Glutamate (NMDA) receptor subunit zeta 1	Ligand-gated ion channel
P09917	CHEMBL215	Arachidonate 5-lipoxygenase	Oxidoreductase
P16662	CHEMBL4370	UDP-glucuronosyltransferase 2B7	Enzyme
P12104	CHEMBL4879	Fatty acid binding protein intestinal	Other Categories
P30926	CHEMBL1804	Somatostatin receptor 2	Family A G protein-coupled receptor
P27707	CHEMBL2447	Deoxycytidine kinase	Enzyme
Q9NPC1	CHEMBL3191	Leukotriene B4 receptor 2	Family A G protein-coupled receptor
P14174	CHEMBL2085	Macrophage migration inhibitory factor	Enzyme
P10635	CHEMBL289	Cytochrome P450 2D6	Enzyme
P21980	CHEMBL2730	Protein-glutamine gamma-glutamyltransferase	Enzyme
P53779	CHEMBL2637	c-Jun N-terminal kinase 3	Kinase
O15439	CHEMBL1743128	Multidrug resistance-associated protein 4	Transporter
Q86V86	CHEMBL5407	Serine/threonine-protein kinase PIM3	Kinase
P36888	CHEMBL1974	Tyrosine-protein kinase receptor FLT3	Kinase
P17612	CHEMBL4101	cAMP-dependent protein kinase alpha-catalytic subunit	Kinase
Q14432	CHEMBL241	Phosphodiesterase 3A	Enzyme
Q13370	CHEMBL290	Phosphodiesterase 3B	Enzyme
P16234	CHEMBL2007	Platelet-derived growth factor receptor alpha	Kinase
P22888	CHEMBL1854	Luteinizing hormone/Choriogonadotropin receptor	Family A G protein-coupled receptor
P00748	CHEMBL2821	Coagulation factor XII	Protease
Q12866	CHEMBL5331	Proto-oncogene tyrosine-protein kinase MER	Kinase
P47989	CHEMBL1929	Xanthine dehydrogenase	Oxidoreductase
Q8NEB9	CHEMBL1075165	Phosphatidylinositol 3-kinase catalytic subunit type 3	Enzyme
P09884	CHEMBL1828	DNA polymerase alpha subunit	Transferase
Q8IV61	CHEMBL3638	RAS guanyl releasing protein 3	Other cytosolic protein
P28845	CHEMBL4235	11-beta-hydroxysteroid dehydrogenase 1	Enzyme
Q9Y271	CHEMBL1798	Cysteinyl leukotriene receptor 1	Family A G protein-coupled receptor
Q13510	CHEMBL5463	Acid ceramidase	Enzyme
P36544	CHEMBL2492	Neuronal acetylcholine receptor protein alpha-7 subunit	Ligand-gated ion channel
P00390	CHEMBL2755	Glutathione reductase	Oxidoreductase
P11413	CHEMBL5347	Glucose-6-phosphate 1-dehydrogenase	Enzyme
Q13224	CHEMBL1904	Glutamate [NMDA] receptor subunit epsilon 2	Ligand-gated ion channel
Q13304	CHEMBL1075162	Uracil nucleotide/cysteinyl leukotriene receptor	Family A G protein-coupled receptor
P23786	CHEMBL3238	Carnitine palmitoyltransferase 2	Enzyme
Q13946	CHEMBL3012	Phosphodiesterase 7A	Enzyme
P43681	CHEMBL1882	Neuronal acetylcholine receptor protein alpha-4 subunit	Ligand-gated ion channel
P22413	CHEMBL5925	Ectonucleotide pyrophosphatase/phosphodiesterase family member 1	Enzyme
Q9BY08	CHEMBL2311238	Emopamil-binding protein-like	Unclassified protein
O15245	CHEMBL5685	Solute carrier family 22 member 1	Electrochemical transporter
Q9UK32	CHEMBL4924	Ribosomal protein S6 kinase alpha 6	Kinase
Q15418	CHEMBL2553	Ribosomal protein S6 kinase alpha 1	Kinase
Q9UNI1	CHEMBL3000	Elastase 1	Protease
Q92887	CHEMBL5748	Canalicular multispecific organic anion transporter 1	Transporter
P33527	CHEMBL3004	Multidrug resistance-associated protein 1	Transporter
P43405	CHEMBL2599	Tyrosine-protein kinase SYK	Kinase
P17948	CHEMBL1868	Vascular endothelial growth factor receptor 1	Kinase
P20618	CHEMBL4208	Proteasome component C5	Protease
P25024	CHEMBL4029	Interleukin-8 receptor A	Family A G protein-coupled receptor
Q04912	CHEMBL2689	Macrophage-stimulating protein receptor	Kinase
P49137	CHEMBL2208	MAP kinase-activated protein kinase 2	Kinase
Q14416	CHEMBL5137	Metabotropic glutamate receptor 2	Membrane receptor
P30419	CHEMBL2593	Peptide N-myristoyltransferase 1	Enzyme
O75173	CHEMBL2318	ADAMTS4	Protease
Q9UNA0	CHEMBL2285	ADAMTS5	Protease
Q9BY41	CHEMBL3192	Histone deacetylase 8	Epigenetic regulator
Q92959	CHEMBL2073703	Solute carrier organic anion transporter family member 2A1	Electrochemical transporter
P51511	CHEMBL2963	Matrix metalloproteinase 15	Protease
P51512	CHEMBL2200	Matrix metalloproteinase 16	Protease
P49662	CHEMBL2226	Caspase-4	Protease
P55210	CHEMBL3468	Caspase-7	Protease
P55212	CHEMBL3308	Caspase-6	Protease
P51878	CHEMBL3131	Caspase-5	Protease
Q14790	CHEMBL3776	Caspase-8	Protease
P42575	CHEMBL4884	Caspase-2	Protease
P46059	CHEMBL4605	Oligopeptide transporter small intestine isoform	Electrochemical transporter
Q9Y5X5	CHEMBL5952	Neuropeptide FF receptor 2	Family A G protein-coupled receptor
Q9GZQ6	CHEMBL5951	Neuropeptide FF receptor 1	Family A G protein-coupled receptor
P05093	CHEMBL3522	Cytochrome P450 17A1	Enzyme
Q13464	CHEMBL3231	Rho-associated protein kinase 1	Kinase
Q9NWZ3	CHEMBL3778	Interleukin-1 receptor-associated kinase 4	Kinase
O60341	CHEMBL6136	Lysine-specific histone demethylase 1	Epigenetic regulator
P30531	CHEMBL1903	GABA transporter 1	Electrochemical transporter
P41222	CHEMBL3430865	Prostaglandin-H2 D-isomerase	Enzyme
O60344	CHEMBL6136	Lysine-specific histone demethylase 1	Epigenetic regulator
P04798	CHEMBL2231	Cytochrome P450 1A1	Enzyme
P05177	CHEMBL3356	Cytochrome P450 1A2	Enzyme
Q16678	CHEMBL4878	Cytochrome P450 1B1	Enzyme
Q13315	CHEMBL3797	Serine-protein kinase ATM	Kinase
P14324	CHEMBL1782	Farnesyl diphosphate synthase	Transferase
Q5S007	CHEMBL1075104	Leucine-rich repeat serine/threonine-protein kinase 2	Kinase
P36897	CHEMBL4439	TGF-beta receptor type I	Kinase
Q9HBW0	CHEMBL3724	Lysophosphatidic acid receptor Edg-4	Family A G protein-coupled receptor
P25090	CHEMBL4227	Lipoxin A4 receptor	Family A G protein-coupled receptor
P18054	CHEMBL3687	Arachidonate 12-lipoxygenase	Enzyme
P33981	CHEMBL3983	Dual specificity protein kinase TTK	Kinase
P07814	CHEMBL3873	Aminoacyl-tRNA synthetase	Enzyme
Q5VT25	CHEMBL4516	Serine/threonine-protein kinase MRCK-A	Kinase
Q9Y5S2	CHEMBL5052	Serine/threonine-protein kinase MRCK beta	Kinase
Q15822	CHEMBL2396512	Mothers against decapentaplegic homolog 2	Unclassified protein
Q16445	CHEMBL2579	GABA receptor alpha-6 subunit	Ligand-gated ion channel
Q9H1C0	CHEMBL5700	Lysophosphatidic acid receptor 5	Family A G protein-coupled receptor
Q9HBH9	CHEMBL4204	MAP kinase signal-integrating kinase 2	Kinase
Q9BUB5	CHEMBL4718	MAP kinase-interacting serine/threonine-protein kinase MNK1	Kinase
P42330	CHEMBL4681	Aldo-keto-reductase family 1 member C3	Enzyme
O00142	CHEMBL4580	Thymidine kinase, mitochondrial	Enzyme
P22309	CHEMBL1287617	UDP-glucuronosyltransferase 1-1	Enzyme
P35503	CHEMBL3542435	UDP-glucuronosyltransferase 1-3	Enzyme
Q9HAW9	CHEMBL1743318	UDP-glucuronosyltransferase 1-8	Enzyme
Q00535	CHEMBL4036	Cyclin-dependent kinase 5	Kinase
Q969V1	CHEMBL5038	Melanin-concentrating hormone receptor 2	Family A G protein-coupled receptor
Q9Y3R4	CHEMBL3200	Sialidase 2	Enzyme
Q16348	CHEMBL1743125	Solute carrier family 15 member 2	Electrochemical transporter
P06881	CHEMBL5293	Calcitonin gene-related peptide 1	Unclassified protein
Q04609	CHEMBL1892	Glutamate carboxypeptidase II	Protease
P23526	CHEMBL2664	Adenosylhomocysteinase	Enzyme
P34949	CHEMBL2758	Mannose-6-phosphate isomerase	Enzyme
P35557	CHEMBL3820	Hexokinase type IV	Enzyme
P30536	CHEMBL5742	Translocator protein	Membrane receptor
Q04828	CHEMBL5905	Aldo-keto reductase family 1 member C1	Enzyme
P52895	CHEMBL5847	Aldo-keto reductase family 1 member C2	Enzyme
P36507	CHEMBL2964	Dual specificity mitogen-activated protein kinase kinase 2	Kinase
P32754	CHEMBL1861	4-hydroxyphenylpyruvate dioxygenase	Oxidoreductase
P22455	CHEMBL3973	Fibroblast growth factor receptor 4	Kinase
P45983	CHEMBL2276	c-Jun N-terminal kinase 1	Kinase
P45984	CHEMBL4179	c-Jun N-terminal kinase 2	Kinase
P00736	CHEMBL4611	Complement C1r	Protease
P53778	CHEMBL4674	MAP kinase p38 gamma	Kinase
O15264	CHEMBL2939	MAP kinase p38 delta	Kinase
P29475	CHEMBL3568	Nitric-oxide synthase, brain	Enzyme
P29474	CHEMBL4803	Nitric-oxide synthase, endothelial	Enzyme
P35228	CHEMBL4481	Nitric oxide synthase, inducible	Enzyme
P13866	CHEMBL4979	Sodium/glucose cotransporter 1	Electrochemical transporter
O75751	CHEMBL2073673	Solute carrier family 22 member 3	Electrochemical transporter
Q9UGN5	CHEMBL5366	Poly [ADP-ribose] polymerase 2	Enzyme
P55211	CHEMBL2273	Caspase-9	Protease
O15379	CHEMBL1829	Histone deacetylase 3	Epigenetic regulator
P49840	CHEMBL2850	Glycogen synthase kinase-3 alpha	Kinase
Q9NTG7	CHEMBL4461	NAD-dependent deacetylase sirtuin 3	Epigenetic regulator
P48147	CHEMBL3202	Prolyl endopeptidase	Protease
P27448	CHEMBL5600	Serine/threonine-protein kinase c-TAK1	Kinase
Q7KZI7	CHEMBL3831	MAP/microtubule affinity-regulating kinase 2	Kinase
Q13188	CHEMBL4708	Serine/threonine-protein kinase MST2	Kinase
P22607	CHEMBL2742	Fibroblast growth factor receptor 3	Kinase
P51812	CHEMBL2345	Ribosomal protein S6 kinase alpha 3	Kinase
Q9Y478	CHEMBL3847	AMP-activated protein kinase, beta-1 subunit	Kinase
O00141	CHEMBL2343	Serine/threonine-protein kinase Sgk1	Kinase
P53667	CHEMBL3836	LIM domain kinase 1	Kinase
Q13563	CHEMBL5465	Polycystin-2	Voltage-gated ion channel
O96017	CHEMBL2527	Serine/threonine-protein kinase Chk2	Kinase
O15530	CHEMBL2534	3-phosphoinositide dependent protein kinase-1	Kinase
P00813	CHEMBL1910	Adenosine deaminase	Hydrolase
O95749	CHEMBL4769	Geranylgeranyl pyrophosphate synthetase	Enzyme
Q96KQ7	CHEMBL6032	Histone-lysine N-methyltransferase, H3 lysine-9 specific 3	Epigenetic regulator
Q9Y4D2	CHEMBL5545	Sn1-specific diacylglycerol lipase alpha	Enzyme
Q16572	CHEMBL4767	Vesicular acetylcholine transporter	Electrochemical transporter
P11308	CHEMBL1293191	Transcriptional regulator ERG	Unclassified protein
Q92769	CHEMBL1937	Histone deacetylase 2	Epigenetic regulator
P56524	CHEMBL3524	Histone deacetylase 4	Epigenetic regulator
Q9UQL6	CHEMBL2563	Histone deacetylase 5	Epigenetic regulator
Q8WUI4	CHEMBL2716	Histone deacetylase 7	Epigenetic regulator
Q9UKV0	CHEMBL4145	Histone deacetylase 9	Epigenetic regulator
P24385	CHEMBL3610	G1/S-specific cyclin D1	Other cytosolic protein
Q14654	CHEMBL1886	Potassium channel, inwardly rectifying, subfamily J, member 11	Voltage-gated ion channel
P25106	CHEMBL2010631	C-X-C chemokine receptor type 7	Family A G protein-coupled receptor
P54750	CHEMBL3421	Phosphodiesterase 1A	Enzyme
P43403	CHEMBL2803	Tyrosine-protein kinase ZAP-70	Kinase
P43220	CHEMBL1784	Glucagon-like peptide 1 receptor	Membrane receptor
P48546	CHEMBL4383	Gastric inhibitory polypeptide receptor	Membrane receptor
P31639	CHEMBL3884	Sodium/glucose cotransporter 2	Electrochemical transporter
Q8TDV5	CHEMBL5652	Glucose-dependent insulinotropic receptor	Family A G protein-coupled receptor
P19525	CHEMBL5785	Interferon-induced, double-stranded RNA-activated protein kinase	Kinase
P14061	CHEMBL3181	Estradiol 17-beta-dehydrogenase 1	Enzyme
O60218	CHEMBL5983	Aldo-keto reductase family 1 member B10	Enzyme
Q00534	CHEMBL2508	Cyclin-dependent kinase 6	Kinase
P11802	CHEMBL331	Cyclin-dependent kinase 4	Kinase
P62158	CHEMBL2164	Serine/threonine protein phosphatase PP1-alpha catalytic subunit	Enzyme
P16083	CHEMBL3959	Quinone reductase 2	Enzyme
P28062	CHEMBL5620	Proteasome subunit beta type-8	Protease
P48066	CHEMBL5208	GABA transporter 3	Electrochemical transporter
P48065	CHEMBL3715	Betaine transporter	Electrochemical transporter
Q16850	CHEMBL3849	Cytochrome P450 51	Enzyme
P15538	CHEMBL1908	Cytochrome P450 11B1	Enzyme
O95136	CHEMBL2955	Sphingosine 1-phosphate receptor Edg-5	Family A G protein-coupled receptor
Q99500	CHEMBL3892	Sphingosine 1-phosphate receptor Edg-3	Family A G protein-coupled receptor
O95977	CHEMBL3230	Sphingosine 1-phosphate receptor Edg-6	Family A G protein-coupled receptor
Q9H228	CHEMBL2274	Sphingosine 1-phosphate receptor Edg-8	Family A G protein-coupled receptor
P07478	CHEMBL3159	Trypsin II	Protease
P17787	CHEMBL1883	Neuronal acetylcholine receptor protein beta-2 subunit	Ligand-gated ion channel
Q16478	CHEMBL2675	Glutamate receptor ionotropic kainate 5	Ligand-gated ion channel
P39086	CHEMBL1918	Glutamate receptor ionotropic kainate 1	Ligand-gated ion channel
Q13003	CHEMBL3684	Glutamate receptor ionotropic kainate 3	Ligand-gated ion channel
Q13002	CHEMBL3683	Glutamate receptor ionotropic kainate 2	Ligand-gated ion channel
P28472	CHEMBL1847	GABA receptor beta-3 subunit	Ligand-gated ion channel
Q14289	CHEMBL5469	Protein tyrosine kinase 2 beta	Kinase
P78329	CHEMBL3379	Cytochrome P450 4F2	Enzyme
Q13153	CHEMBL4600	Serine/threonine-protein kinase PAK 1	Kinase
Q12884	CHEMBL4683	Fibroblast activation protein alpha	Protease
Q9UHL4	CHEMBL3976	Dipeptidyl peptidase II	Protease
Q4U2R8	CHEMBL1641347	Solute carrier family 22 member 6	Electrochemical transporter
Q13133	CHEMBL2808	LXR-alpha	Transcription factor
Q15349	CHEMBL3906	Ribosomal protein S6 kinase alpha 2	Kinase
P07288	CHEMBL2099	Prostate specific antigen	Protease
Q9HBH1	CHEMBL4647	Peptide deformylase mitochondrial	Enzyme
P04626	CHEMBL1824	Receptor protein-tyrosine kinase erbB-2	Kinase
P09960	CHEMBL4618	Leukotriene A4 hydrolase	Protease
P48449	CHEMBL3593	Lanosterol synthase	Enzyme
P23470	CHEMBL4905	Receptor-type tyrosine-protein phosphatase gamma	Enzyme
P20839	CHEMBL1822	Inosine-5'-monophosphate dehydrogenase 1	Oxidoreductase
P12268	CHEMBL2002	Inosine-5'-monophosphate dehydrogenase 2	Oxidoreductase
P27361	CHEMBL3385	MAP kinase ERK1	Kinase
P41240	CHEMBL2634	Tyrosine-protein kinase CSK	Kinase
P04406	CHEMBL2284	Glyceraldehyde-3-phosphate dehydrogenase liver	Oxidoreductase
P30988	CHEMBL1832	Calcitonin receptor	Membrane receptor
Q13255	CHEMBL3772	Metabotropic glutamate receptor 1	Membrane receptor
P35398	CHEMBL5868	Nuclear receptor ROR-alpha	Transcription factor
P22102	CHEMBL3972	GAR transformylase	Enzyme
Q12852	CHEMBL1908389	Mitogen-activated protein kinase kinase kinase 12	Enzyme
Q8TCW9	CHEMBL5649	Prokineticin receptor 1	Family A G protein-coupled receptor
Q8NFJ6	CHEMBL5548	Prokineticin receptor 2	Family A G protein-coupled receptor
P23443	CHEMBL4501	Ribosomal protein S6 kinase 1	Kinase
P53582	CHEMBL2474	Methionine aminopeptidase 1	Protease
Q9UHI8	CHEMBL5133	ADAMTS1	Protease
P42261	CHEMBL2009	Glutamate receptor ionotropic, AMPA 1	Ligand-gated ion channel
P11086	CHEMBL4617	Phenylethanolamine N-methyltransferase	Enzyme
P50613	CHEMBL3055	Cyclin-dependent kinase 7	Kinase
P50750	CHEMBL3116	Cyclin-dependent kinase 9	Kinase
Q05932	CHEMBL3171	Folylpoly-gamma-glutamate synthetase	Enzyme
P08263	CHEMBL3409	Glutathione S-transferase A1	Enzyme
P50225	CHEMBL1743291	Sulfotransferase 1A1	Enzyme
O15440	CHEMBL2046258	Multidrug resistance-associated protein 5	Transporter
Q9P0X4	CHEMBL5558	Voltage-gated T-type calcium channel alpha-1I subunit	Voltage-gated ion channel
O14672	CHEMBL5028	ADAM10	Protease
P43003	CHEMBL3085	Excitatory amino acid transporter 1	Electrochemical transporter
P43005	CHEMBL2721	Excitatory amino acid transporter 3	Electrochemical transporter
Q13639	CHEMBL1875	Serotonin 4 (5-HT4) receptor	Family A G protein-coupled receptor
P16152	CHEMBL5586	Carbonyl reductase [NADPH] 1	Enzyme
Q96RJ0	CHEMBL5857	Trace amine-associated receptor 1	Family A G protein-coupled receptor
P37059	CHEMBL2789	Estradiol 17-beta-dehydrogenase 2	Enzyme
O60760	CHEMBL5879	Hematopoietic prostaglandin D synthase	Transferase
Q9BZ11	CHEMBL6121	Disintegrin and metalloproteinase domain-containing protein 33	Protease
P05023	CHEMBL1807	Sodium/potassium-transporting ATPase alpha-1 chain	Hydrolase
P50993	CHEMBL2331051	Palmitoyl-protein thioesterase 1	Enzyme
Q8TCC7	CHEMBL1641348	Solute carrier family 22 member 8	Electrochemical transporter
P35499	CHEMBL2072	Sodium channel protein type IV alpha subunit	Voltage-gated ion channel
Q13976	CHEMBL4273	cGMP-dependent protein kinase 1 beta	Kinase
Q32MK0	CHEMBL4627	Myosin light chain kinase	Kinase
Q13554	CHEMBL4121	CaM kinase II beta	Kinase
P48729	CHEMBL2793	Casein kinase I alpha	Kinase
Q96RR4	CHEMBL5284	CaM-kinase kinase beta	Kinase
Q15746	CHEMBL2428	Myosin light chain kinase, smooth muscle	Kinase
P09488	CHEMBL2081	Glutathione S-transferase Mu 1	Enzyme
P09211	CHEMBL3902	Glutathione S-transferase Pi	Enzyme
P28161	CHEMBL4589	Glutathione S-transferase Mu 2	Enzyme
Q8WTS6	CHEMBL5523	Histone-lysine N-methyltransferase SETD7	Epigenetic regulator
Q969S8	CHEMBL5103	Histone deacetylase 10	Epigenetic regulator
Q96DB2	CHEMBL3310	Histone deacetylase 11	Epigenetic regulator
P05164	CHEMBL2439	Myeloperoxidase	Enzyme
P37268	CHEMBL3338	Squalene synthetase	Enzyme
P00491	CHEMBL4338	Purine nucleoside phosphorylase	Enzyme
Q9UBS5	CHEMBL2064	GABA-B receptor 1	Membrane receptor
Q13698	CHEMBL3805	Voltage-gated L-type calcium channel alpha-1S subunit	Voltage-gated ion channel
P42262	CHEMBL4016	Glutamate receptor ionotropic, AMPA 2	Ligand-gated ion channel
P48058	CHEMBL3190	Glutamate receptor ionotropic, AMPA 4	Ligand-gated ion channel
Q9HAS3	CHEMBL5707	Solute carrier family 28 member 3	Electrochemical transporter
P14735	CHEMBL1293287	Insulin-degrading enzyme	Enzyme
P17707	CHEMBL4181	S-adenosylmethionine decarboxylase 1	Enzyme
Q15139	CHEMBL3863	Protein kinase C mu	Kinase
P19801	CHEMBL2118	Diamine oxidase	Enzyme
P21673	CHEMBL4286	Spermidine/spermine N(1)-acetyltransferase 1	Enzyme
Q13126	CHEMBL4941	S-methyl-5-thioadenosine phosphorylase	Enzyme
Q99685	CHEMBL4191	Monoglyceride lipase	Enzyme
Q9UBX1	CHEMBL2517	Cathepsin F	Protease
Q9NSA0	CHEMBL2073677	Solute carrier family 22 member 11	Electrochemical transporter
P23919	CHEMBL4388	Thymidylate kinase	Transferase
P05556	CHEMBL1905	Fibronectin receptor beta	Membrane receptor
P30530	CHEMBL4895	Tyrosine-protein kinase receptor UFO	Kinase
P06213	CHEMBL1981	Insulin receptor	Kinase
P04035	CHEMBL402	HMG-CoA reductase	Oxidoreductase
Q13535	CHEMBL5024	Serine-protein kinase ATR	Kinase
Q96EB6	CHEMBL4506	NAD-dependent deacetylase sirtuin 1	Epigenetic regulator
O95050	CHEMBL2131	Indolethylamine N-methyltransferase	Enzyme
Q9HCR9	CHEMBL2717	Phosphodiesterase 11A	Enzyme
P27986	CHEMBL2506	PI3-kinase p85-alpha subunit	Enzyme
P17516	CHEMBL4999	Aldo-keto reductase family 1 member C4	Enzyme
P47211	CHEMBL4894	Galanin receptor 1	Family A G protein-coupled receptor
O43603	CHEMBL3176	Galanin receptor 2	Family A G protein-coupled receptor
P50135	CHEMBL2190	Histamine N-methyltransferase	Enzyme
P09958	CHEMBL2611	Furin	Protease
P61073	CHEMBL2107	C-X-C chemokine receptor type 4	Family A G protein-coupled receptor
Q14832	CHEMBL2888	Metabotropic glutamate receptor 3	Membrane receptor
P48145	CHEMBL1293293	Neuropeptides B/W receptor type 1	Family A G protein-coupled receptor
Q05940	CHEMBL1893	Synaptic vesicular amine transporter	Electrochemical transporter
Q9Y2I1	CHEMBL3923	Nischarin	Other cytosolic protein
Q8TDS4	CHEMBL3785	Hydroxycarboxylic acid receptor 2	Family A G protein-coupled receptor
Q01064	CHEMBL4425	Phosphodiesterase 1B	Enzyme
Q96NT5	CHEMBL1795188	Proton-coupled folate transporter	Electrochemical transporter
P49354	CHEMBL271	Protein farnesyltransferase/geranylgeranyltransferase type I alpha subunit	Enzyme
Q92793	CHEMBL5747	CREB-binding protein	Epigenetic regulator
Q9NUW8	CHEMBL1075138	Tyrosyl-DNA phosphodiesterase 1	Enzyme
Q16099	CHEMBL2163180	Antithrombin	Unclassified protein
P04053	CHEMBL4810	Terminal deoxynucleotidyltransferase	Enzyme
P43490	CHEMBL1744525	Nicotinamide phosphoribosyltransferase	Enzyme
P30838	CHEMBL3578	Aldehyde dehydrogenase dimeric NADP-preferring	Enzyme
P15374	CHEMBL6195	Ubiquitin carboxyl-terminal hydrolase isozyme L3	Protease
O75676	CHEMBL3125	Ribosomal protein S6 kinase alpha 4	Kinase
O75582	CHEMBL4237	Ribosomal protein S6 kinase alpha 5	Kinase
Q16831	CHEMBL4811	Uridine phosphorylase 1	Enzyme
Q9UNQ0	CHEMBL5393	ATP-binding cassette sub-family G member 2	Transporter
Q9UBT6	CHEMBL5365	DNA polymerase kappa	Enzyme
O95622	CHEMBL3189	Adenylate cyclase type V	Enzyme
Q9NPI1	CHEMBL3085622	Bromodomain-containing protein 7	Epigenetic regulator
P51787	CHEMBL1866	Voltage-gated potassium channel subunit Kv7.1	Voltage-gated ion channel
P11217	CHEMBL3526	Muscle glycogen phosphorylase	Enzyme
P14920	CHEMBL5485	D-amino-acid oxidase	Enzyme
P24593	CHEMBL2665	Insulin-like growth factor binding protein 5	Secreted protein
Q13627	CHEMBL2292	Dual-specificity tyrosine-phosphorylation regulated kinase 1A	Kinase
P51617	CHEMBL3357	Interleukin-1 receptor-associated kinase 1	Kinase
Q15118	CHEMBL4766	Pyruvate dehydrogenase kinase isoform 1	Kinase
Q96PY6	CHEMBL5855	Serine/threonine-protein kinase Nek1	Kinase
Q9Y243	CHEMBL4816	Serine/threonine-protein kinase AKT3	Kinase
Q96SB4	CHEMBL4375	Serine/threonine-protein kinase SRPK1	Kinase
P10696	CHEMBL3402	Alkaline phosphatase placental-like	Enzyme
O14920	CHEMBL1991	Inhibitor of nuclear factor kappa B kinase beta subunit	Kinase
P05186	CHEMBL5979	Alkaline phosphatase, tissue-nonspecific isozyme	Enzyme
Q14833	CHEMBL2736	Metabotropic glutamate receptor 4	Membrane receptor
O00222	CHEMBL3228	Metabotropic glutamate receptor 8	Membrane receptor
Q14831	CHEMBL3777	Metabotropic glutamate receptor 7	Membrane receptor
Q16853	CHEMBL3437	Amine oxidase, copper containing	Enzyme
Q16719	CHEMBL5100	Kynureninase	Enzyme
P05091	CHEMBL1935	Aldehyde dehydrogenase	Oxidoreductase
Q92831	CHEMBL5500	Histone acetyltransferase PCAF	Epigenetic regulator
P26358	CHEMBL1993	DNA (cytosine-5)-methyltransferase 1	Epigenetic regulator
P06865	CHEMBL1250415	Beta-hexosaminidase subunit alpha	Enzyme
P13569	CHEMBL4051	Cystic fibrosis transmembrane conductance regulator	Ion channel
Q9UM07	CHEMBL6111	Protein-arginine deiminase type-4	Enzyme
P11166	CHEMBL2535	Glucose transporter	Electrochemical transporter
P42684	CHEMBL4014	Tyrosine-protein kinase ABL2	Kinase
P11362	CHEMBL3650	Fibroblast growth factor receptor 1	Kinase
Q05397	CHEMBL2695	Focal adhesion kinase 1	Kinase
P15735	CHEMBL2349	Phosphorylase kinase gamma subunit 2	Kinase
P51813	CHEMBL3834	Tyrosine-protein kinase BMX	Kinase
P42681	CHEMBL4367	Tyrosine-protein kinase TXK	Kinase
P42680	CHEMBL4246	Tyrosine-protein kinase TEC	Kinase
P51451	CHEMBL2250	Tyrosine-protein kinase BLK	Kinase
O94760	CHEMBL6036	N(G),N(G)-dimethylarginine dimethylaminohydrolase 1	Enzyme
P41440	CHEMBL4833	Folate transporter 1	Electrochemical transporter
Q9H4A4	CHEMBL2432	Aminopeptidase B	Protease
O43451	CHEMBL2074	Maltase-glucoamylase	Hydrolase
O43318	CHEMBL5776	Mitogen-activated protein kinase kinase kinase 7	Kinase
P19099	CHEMBL2722	Cytochrome P450 11B2	Enzyme
Q8N5Z0	CHEMBL2046259	Kynurenine/alpha-aminoadipate aminotransferase, mitochondrial	Enzyme
P15291	CHEMBL4384	Beta-1,4-galactosyltransferase 1	Enzyme
P55263	CHEMBL3589	Adenosine kinase	Enzyme
P04183	CHEMBL2883	Thymidine kinase, cytosolic	Transferase
P32297	CHEMBL3068	Neuronal acetylcholine receptor subunit alpha-3	Ligand-gated ion channel
P02708	CHEMBL4808	Acetylcholine receptor protein alpha chain	Ligand-gated ion channel
Q9Y5L3	CHEMBL5049	Ectonucleoside triphosphate diphosphohydrolase 2	Enzyme
P43004	CHEMBL4973	Excitatory amino acid transporter 2	Electrochemical transporter
O76083	CHEMBL3535	Phosphodiesterase 9A	Enzyme
O00462	CHEMBL3903	Beta-mannosidase	Enzyme
P22692	CHEMBL2310	Insulin-like growth factor binding protein 4	Secreted protein
P24592	CHEMBL2139	Insulin-like growth factor binding protein 6	Secreted protein
P18065	CHEMBL3088	Insulin-like growth factor binding protein 2	Secreted protein
P08833	CHEMBL4178	Insulin-like growth factor binding protein 1	Secreted protein
Q86X55	CHEMBL5406	Histone-arginine methyltransferase CARM1	Epigenetic regulator
Q96S37	CHEMBL6120	Solute carrier family 22 member 12	Electrochemical transporter
P00326	CHEMBL3285	Alcohol dehydrogenase gamma chain	Oxidoreductase
P08319	CHEMBL2990	Alcohol dehydrogenase class II	Enzyme
P40394	CHEMBL3867	Alcohol dehydrogenase class IV	Enzyme
P07327	CHEMBL1970	Alcohol dehydrogenase alpha chain	Oxidoreductase
P00325	CHEMBL3284	Alcohol dehydrogenase beta chain	Oxidoreductase
P80404	CHEMBL2044	Gamma-amino-N-butyrate transaminase	Transferase
Q9Y463	CHEMBL5543	Dual specificity tyrosine-phosphorylation-regulated kinase 1B	Kinase
P34981	CHEMBL1810	Thyrotropin-releasing hormone receptor	Family A G protein-coupled receptor
P11216	CHEMBL3856	Brain glycogen phosphorylase	Enzyme
P21817	CHEMBL1846	Ryanodine receptor 1	Ligand-gated ion channel
P04629	CHEMBL2815	Nerve growth factor receptor Trk-A	Kinase
Q13443	CHEMBL5982	ADAM9	Protease
P40261	CHEMBL2346486	Nicotinamide N-methyltransferase	Enzyme
A8MPY1	CHEMBL3308978	Complement component 3a receptor 1, isoform CRA_a	Unclassified protein
Q9BZP6	CHEMBL1293197	Acidic mammalian chitinase	Enzyme
O43463	CHEMBL1795118	Histone-lysine N-methyltransferase SUV39H1	Epigenetic regulator
P10253	CHEMBL2608	Lysosomal alpha-glucosidase	Hydrolase
O15244	CHEMBL1743122	Solute carrier family 22 member 2	Electrochemical transporter
P11172	CHEMBL5216	Uridine 5'-monophosphate synthase	Enzyme
O60779	CHEMBL3079	Thiamine transporter 1	Electrochemical transporter
P06746	CHEMBL2392	DNA polymerase beta	Enzyme
P25098	CHEMBL4079	G-protein coupled receptor kinase 2	Kinase
Q15835	CHEMBL5607	Rhodopsin kinase	Kinase
O43868	CHEMBL5780	Sodium/nucleoside cotransporter 2	Electrochemical transporter
O00337	CHEMBL5551	Sodium/nucleoside cotransporter 1	Electrochemical transporter
P09417	CHEMBL3730	Dihydropteridine reductase	Enzyme
O15303	CHEMBL4573	Metabotropic glutamate receptor 6	Membrane receptor
P32320	CHEMBL4502	Cytidine deaminase	Enzyme
P15169	CHEMBL4713	Carboxypeptidase N, catalytic subunit	Protease
Q99489	CHEMBL5887	D-aspartate oxidase	Oxidoreductase
P13051	CHEMBL3277	Uracil-DNA glycosylase	Enzyme
Q14642	CHEMBL4243	Type I inositol-1,4,5-trisphosphate 5-phosphatase	Enzyme
Q93088	CHEMBL4328	Betaine--homocysteine S-methyltransferase 1	Enzyme
P12955	CHEMBL4185	Xaa-Pro dipeptidase	Protease
P00439	CHEMBL3076	Phenylalanine-4-hydroxylase	Oxidoreductase
Q92820	CHEMBL2223	Gamma-glutamyl hydrolase	Protease
O75907	CHEMBL6009	Diacylglycerol O-acyltransferase 1	Enzyme
P23921	CHEMBL1830	Ribonucleoside-diphosphate reductase M1 chain	Oxidoreductase
Q9GZT9	CHEMBL5697	Egl nine homolog 1	Oxidoreductase
Q8WWR8	CHEMBL4174	Sialidase 4	Enzyme
P53602	CHEMBL4340	Mevalonate pyrophosphate decarboxylase	Enzyme
Q8NFI3	CHEMBL5172	Endo-beta-N-acetylglucosaminidase	Enzyme
P60174	CHEMBL4880	Triosephosphate isomerase	Enzyme
P14410	CHEMBL2748	Sucrase-isomaltase	Enzyme
Q14697	CHEMBL2519	Neutral alpha-glucosidase AB	Enzyme
O75936	CHEMBL2163175	Gamma-butyrobetaine dioxygenase	Enzyme
P04746	CHEMBL2045	Pancreatic alpha-amylase	Hydrolase
P06280	CHEMBL2524	Alpha-galactosidase A	Enzyme
