# Supplementary material for: In-silico target prediction by ensemble chemogenomic model based on multi-scale information of chemical structures and protein sequences
Source: J Cheminform. 2023 Apr 23;15:48. doi: 10.1186/s13321-023-00720-0 (PMC10123967; doi:10.1186/s13321-023-00720-0)
Supplement: Supplementary file 2 — Additional file 2. The datasets supplied for model construction. [file 13321_2023_720_MOESM2_ESM.xlsx]

## Sheet: dataset for modeling
MOL	UniProt	Ki(nM)	log_Ki
C56848	P21554	2900	-5.538
C56848	P34972	5400	-5.268
C92657	P10415	1950	-5.71
C34531	O43614	251.19	-6.6
C486	Q07973	39	-7.409
C486	O15528	1520	-5.818
C51436	Q07973	39	-7.409
C3186	P34972	5507	-5.259
C3186	P21554	1.79	-8.747
C11964	P00915	12	-7.921
C11964	P00918	4.11	-8.386
C11964	Q16790	43	-7.367
C54736	P24530	130	-6.886
C54736	P25101	0.0042	-11.377
C20385	P47871	21.5	-7.668
C4332	P47871	156.5	-6.805
C42998	P47871	20.3	-7.693
C27920	P47871	14.9	-7.827
C53702	P47871	24	-7.62
C62740	P47871	33.8	-7.471
C84341	P47871	39	-7.409
C70475	Q13822	55000	-4.26
C17649	P30968	270	-6.569
C68889	P07339	224	-6.65
C3485	P51449	25	-7.602
C29223	P06239	79	-7.102
C10921	P34995	360	-6.444
C75417	P43116	23000	-4.638
C75417	P34995	17	-7.77
C75417	P43119	52000	-4.284
C75417	P35408	1100	-5.959
C75417	Q13258	2870	-5.542
C75417	P21731	2100	-5.678
C75417	P43088	6200	-5.208
C75417	P43115	5000	-5.301
C15293	P21554	131.33	-6.882
C15293	P34972	189	-6.724
C62355	P47871	24.2	-7.616
C174	Q16790	90	-7.046
C174	O43570	520	-6.284
C174	P00918	430	-6.367
C174	P00915	6520	-5.186
C5886	Q16790	90	-7.046
C5886	O43570	260	-6.585
C5886	P00918	480	-6.319
C5886	P00915	5620	-5.25
C19875	Q07817	393.356	-6.405
C40945	P25103	27	-7.569
C4473	P10276	2000	-5.699
C36241	P06493	90	-7.046
C36241	P49841	1600	-5.796
C21346	P21453	5	-8.301
C60325	P47871	6	-8.222
C32825	P47871	6	-8.222
C70302	P07339	5.2	-8.284
C37200	P21554	6.21	-8.207
C37200	P34972	948	-6.023
C48413	P40763	6200	-5.208
C48413	P51692	4100	-5.387
C48413	P42224	8800	-5.056
C49022	P10415	0.7	-9.155
C49220	P15090	9.3	-8.032
C91068	P30968	14	-7.854
C68744	P25774	34	-7.469
C68744	P43235	11700	-4.932
C68744	P07711	4080	-5.389
C56863	P21453	0.6	-9.222
C47906	P30542	88	-7.056
C42411	P21554	370	-6.432
C42411	P34972	0.81	-9.092
C26925	Q99808	126	-6.9
C6400	P00918	0.7	-9.155
C53111	P00918	6.1	-8.215
C6400	P00915	31	-7.509
C53111	P00915	47	-7.328
C42866	P25103	40000	-4.398
C42866	P21452	250000	-3.602
C92662	P30968	67	-7.174
C61794	P35408	9448	-5.025
C61794	P43116	10810	-4.966
C61794	P34995	20260	-4.693
C61794	P43115	26	-7.585
C37225	P00742	1.1	-8.959
C56724	P29371	281	-6.551
C56724	P21452	3.6	-8.444
C56724	P25103	3	-8.523
C73259	P07711	18	-7.745
C73259	P25774	1.8	-8.745
C73259	P07858	150	-6.824
C86469	Q07817	0.6	-9.222
C9684	P15090	8.2	-8.086
C31212	Q9Y5N1	15	-7.824
C2650	Q13822	9950	-5.002
C37716	P47900	8	-8.097
C34013	P00742	4.5	-8.347
C17631	P30968	83	-7.081
C48737	P21554	7800	-5.108
C48737	P34972	3000	-5.523
C50220	P00918	136	-6.866
C50220	P00915	1863	-5.73
C18088	P47871	3	-8.523
C43742	P16050	15	-7.824
C17935	P30968	300	-6.523
C57104	P29274	42.1	-7.376
C57104	P30542	57.5	-7.24
C44959	P30542	90	-7.046
C44959	P29274	55	-7.26
C44959	P29275	30	-7.523
C74533	P10415	280	-6.553
C3382	P34995	100	-7
C3382	P43115	2200	-5.658
C51163	P20309	79.1	-7.102
C51163	P11229	129	-6.889
C51163	P08172	46.9	-7.329
C12510	P56817	4230	-5.374
C82869	Q07817	176.183	-6.754
C63418	Q92633	64	-7.194
C63418	Q9UBY5	1660	-5.78
C35752	Q07820	9300	-5.032
C35752	P10415	13000	-4.886
C62467	P21554	15.5	-7.81
C62467	P34972	2760	-5.559
C28649	P03951	291.1	-6.536
C51062	P35408	8.7	-8.06
C34669	P10415	15000	-4.824
C87818	P07339	1200	-5.921
C58804	P21554	420	-6.377
C25456	P18031	24	-7.62
C51489	P30542	37	-7.432
C61542	P21554	65	-7.187
C23202	P21554	109	-6.963
C72632	P30968	150	-6.824
C84470	P37288	23	-7.638
C84470	P30518	13	-7.886
C35250	P29274	326	-6.487
C35250	P30542	307	-6.513
C47935	P35408	7.9	-8.102
C9460	P00734	1990	-5.701
C9460	P00742	60	-7.222
C9460	P07477	510	-6.292
C13270	P47871	26.1	-7.583
C56560	P47871	23.7	-7.625
C90077	P30518	53.5	-7.272
C16370	P30518	3.7	-8.432
C90077	P37288	14000	-4.854
C16370	P37288	410	-6.387
C42728	P15090	13	-7.886
C31710	P16050	26	-7.585
C65465	P30968	500	-6.301
C44612	P37231	87	-7.06
C51393	Q16790	87	-7.06
C51393	O43570	0.96	-9.018
C51393	P00918	17	-7.77
C51393	P00915	414	-6.383
C74636	P30968	180	-6.745
C82664	P56817	6580	-5.182
C31604	P21554	11	-7.959
C31604	P34972	1657	-5.781
C56611	P10415	178	-6.75
C44214	P46663	2.4	-8.62
C15123	Q02156	21.05	-7.677
C2193	Q02156	6.95	-8.158
C2193	P17252	26.35	-7.579
C15123	P17252	26	-7.585
C2135	P10415	3.4	-8.469
C74600	P11511	74	-7.131
C63932	P11511	114	-6.943
C60719	P19793	29	-7.538
C60719	P13631	10000	-5
C14769	P00742	0.43	-9.367
C11993	P21554	47.1	-7.327
C11993	P34972	20000	-4.699
C41290	P08908	5	-8.301
C17021	P29466	7200	-5.143
C58668	P18405	280	-6.553
C26588	P30968	150	-6.824
C31429	Q02156	7.55	-8.122
C38083	Q02156	16	-7.796
C31429	P17252	14.65	-7.834
C38083	P17252	16.55	-7.781
C63574	P17252	11	-7.959
C26605	P17252	20	-7.699
C50565	P25774	730	-6.137
C35486	P13631	151	-6.821
C35486	P10276	5000	-5.301
C35486	P10826	89	-7.051
C46725	Q15722	5.9	-8.229
C73386	P00742	2020	-5.695
C73386	P00740	390	-6.409
C34245	P19793	4	-8.398
C23669	P19793	4	-8.398
C69890	P10276	6500	-5.187
C69890	P13631	77	-7.114
C69890	P10826	2480	-5.606
C16296	P00915	6	-8.222
C16296	P00918	3.74	-8.427
C16296	Q16790	32	-7.495
C67433	P01375	10.3	-7.987
C37514	P47900	600	-6.222
C13389	P29371	674	-6.171
C13389	P25103	2.3	-8.638
C13389	P21452	2.5	-8.602
C57877	Q16790	162	-6.79
C57877	O43570	0.69	-9.161
C57877	P00918	8.8	-8.056
C57877	P00915	812	-6.09
C68373	P47871	63.4	-7.198
C35652	P00918	0.6	-9.222
C2848	P00918	5.6	-8.252
C35652	P00915	30	-7.523
C2848	P00915	62	-7.208
C30536	P18031	10600	-4.975
C93227	P21554	33	-7.481
C43492	Q16790	90	-7.046
C43492	O43570	5.4	-8.268
C43492	P00918	42	-7.377
C43492	P00915	479	-6.32
C52583	P21452	23	-7.638
C52583	P25103	16	-7.796
C56433	Q07817	128.531	-6.891
C78343	P34972	5865	-5.232
C78343	P21554	1.2	-8.921
C60750	P34972	11	-7.959
C46670	P00915	10	-8
C46670	P00918	4.62	-8.335
C46670	Q16790	40	-7.398
C60965	Q07817	1100	-5.959
C64634	P00749	9	-8.046
C67255	P21453	43	-7.367
C65685	P00734	170	-6.77
C65685	P07477	80	-7.097
C65685	P00742	0.9	-9.046
C73722	P07477	250	-6.602
C73722	P00742	6	-8.222
C73722	P00734	210	-6.678
C9250	Q99808	93	-7.032
C47608	Q99808	111	-6.955
C88196	P08172	0.51	-9.292
C41932	P34998	10.1	-7.996
C11151	P29371	103	-6.987
C11151	P25103	157	-6.804
C11151	P21452	2.5	-8.602
C65343	P10415	90	-7.046
C42536	P00915	4265	-5.37
C42536	P00918	4860	-5.313
C42536	Q16790	724	-6.14
C15131	P00915	220	-6.658
C15131	P00918	210	-6.678
C35842	P19793	198	-6.703
C35842	P28702	142	-6.848
C35842	P48443	334	-6.476
C13593	P16050	600	-6.222
C31640	P00915	4350	-5.362
C31640	P00918	4975	-5.303
C31640	Q16790	653	-6.185
C10735	P00918	122	-6.914
C10735	P00915	240	-6.62
C47596	P25103	36	-7.444
C16816	P25103	0.7	-9.155
C38470	P25103	17	-7.77
C82613	P25103	14	-7.854
C93030	P21452	400	-6.398
C27104	P47871	23.8	-7.623
C79506	P47871	19.5	-7.71
C47277	P47871	27.8	-7.556
C75210	P47871	24.2	-7.616
C61513	P47871	24	-7.62
C3298	P47871	20	-7.699
C35314	P50052	400	-6.398
C19799	Q16539	11	-7.959
C26996	P34972	948	-6.023
C26996	P21554	6.2	-8.208
C82185	P25774	15	-7.824
C82185	P43235	4320	-5.365
C82185	P07711	2	-8.699
C59800	Q02156	26.5	-7.577
C76317	Q02156	9.1	-8.041
C76317	P17252	34.65	-7.46
C59800	P17252	27.4	-7.562
C80622	Q13093	0.03	-10.523
C439	P34995	2800	-5.553
C75110	P16050	170	-6.77
C30247	P46663	1.2	-8.921
C25065	P03952	373.2	-6.428
C25713	P03952	3809	-5.419
C32361	P30518	1.19	-8.924
C32361	P37288	0.62	-9.208
C89204	P10415	433	-6.364
C89204	Q07817	36	-7.444
C37059	P34972	44.8	-7.349
C63700	P21452	32	-7.495
C39161	P25774	5	-8.301
C39161	P43235	16700	-4.777
C39161	P07711	1490	-5.827
C64597	P03372	38000	-4.42
C39851	Q07817	703.735	-6.153
C50675	P21453	11	-7.959
C32084	P34998	11.2	-7.951
C45734	P18031	840	-6.076
C60955	P47900	640	-6.194
C86112	Q03405	15900	-4.799
C73709	Q15858	6200	-5.208
C79596	Q15858	140	-6.854
C11714	P19793	3	-8.523
C14887	P25103	2.4	-8.62
C14887	P29371	167	-6.777
C14887	P21452	4.8	-8.319
C88940	P00915	1400	-5.854
C88940	P00918	3000	-5.523
C91887	P16050	21	-7.678
C11915	P30968	360	-6.444
C81916	P25101	0.009	-11.046
C81916	P24530	320	-6.495
C49046	P07384	8	-8.097
C84444	P29274	186	-6.73
C84444	P30542	786	-6.105
C28215	P00918	43	-7.367
C28215	P00915	1100	-5.959
C28215	Q16790	35	-7.456
C81160	P20292	110	-6.959
C25986	P47871	9	-8.046
C93675	Q9UBY5	39	-7.409
C93675	Q92633	26	-7.585
C88855	Q92633	28	-7.553
C88855	Q9UBY5	39	-7.409
C205	Q9UBY5	561	-6.251
C69628	P03951	36.97	-7.432
C9786	P47871	16.8	-7.775
C6563	Q07817	2	-8.699
C85780	P21554	7.1	-8.149
C29149	P00742	54	-7.268
C3027	P00742	0.95	-9.022
C17553	P30968	0.6	-9.222
C39038	Q9UBY5	455	-6.342
C72416	Q9UBY5	1093	-5.961
C36205	P29274	53.1	-7.275
C36205	P30542	115	-6.939
C79987	P21554	300	-6.523
C79987	P34972	1000	-6
C41274	P21554	1.54	-8.812
C41274	P34972	60.2	-7.22
C57643	P29274	39.6	-7.402
C57643	P30542	381	-6.419
C74221	P30968	24	-7.62
C71608	P35408	11	-7.959
C13713	P40763	10000	-5
C15725	Q16790	100	-7
C15725	O43570	780	-6.108
C15725	P00918	390	-6.409
C15725	P00915	4270	-5.37
C36342	O43570	530	-6.276
C36342	P00918	960	-6.018
C36342	Q16790	100	-7
C36342	P00915	4550	-5.342
C86018	P10415	253	-6.597
C71500	P51452	2940	-5.532
C48629	P43115	120	-6.921
C48629	P35408	19000	-4.721
C48629	P34995	49000	-4.31
C48629	P43116	16000	-4.796
C80724	P35348	127	-6.896
C80724	P25100	380	-6.42
C80724	P35368	127	-6.896
C18049	P21728	595.8	-6.225
C33622	O75469	27	-7.569
C92906	P00742	8.1	-8.092
C64204	P30968	36	-7.444
C30100	P30968	29	-7.538
C32890	P04150	39	-7.409
C49394	P30968	6	-8.222
C87683	P00742	0.88	-9.056
C21481	P34972	16	-7.796
C14835	P20292	82	-7.086
C8590	Q9Y5N1	65	-7.187
C51430	P30968	110	-6.959
C3989	P04818	4.1	-8.387
C63963	P30968	50	-7.301
C12913	P30968	140	-6.854
C59395	O00519	320	-6.495
C3563	P30542	11	-7.959
C9017	P25103	1.7	-8.77
C78633	Q07817	630	-6.201
C4688	P29274	15.7	-7.804
C4688	P30542	140	-6.854
C34771	P29274	42	-7.377
C34771	P30542	142	-6.848
C34771	P29275	28	-7.553
C56255	P37231	309	-6.51
C87966	Q9UBY5	150	-6.824
C23482	Q9UBY5	4000	-5.398
C49704	P35462	316.23	-6.5
C4168	P37288	38.9	-7.41
C54938	P21554	370	-6.432
C54938	P34972	320	-6.495
C47840	P13631	2503	-5.602
C47840	P19793	2	-8.699
C15468	P25103	1	-9
C15468	P21452	1.2	-8.921
C15468	P29371	11.8	-7.928
C47316	Q15858	370	-6.432
C70469	P00740	0.59	-9.229
C70469	P03952	21.57	-7.666
C87715	P21554	300	-6.523
C87715	P34972	5100	-5.292
C73344	P56817	27	-7.569
C45161	P50052	2.8	-8.553
C52551	P50052	730	-6.137
C52551	P30556	20	-7.699
C74841	P13631	40	-7.398
C4781	P10826	3	-8.523
C74841	P10826	13	-7.886
C4781	P10276	5.3	-8.276
C74841	P10276	580	-6.237
C4781	P13631	2	-8.699
C93735	P34972	1657	-5.781
C93735	P21554	11	-7.959
C50492	P48443	172	-6.764
C50492	P19793	92	-7.036
C50492	P28702	124	-6.907
C28440	P08246	9.4	-8.027
C65422	P30968	9	-8.046
C83168	Q07817	730	-6.137
C83168	P10415	1230	-5.91
C35286	Q07912	4	-8.398
C50181	P47871	11	-7.959
C16782	Q14534	950000	-3.022
C81814	Q99705	20	-7.699
C30146	P00915	5	-8.301
C30146	P00918	1.14	-8.943
C30146	Q16790	29	-7.538
C36680	P47871	112	-6.951
C40394	Q07817	6	-8.222
C15970	P49682	270	-6.569
C23548	P21554	150	-6.824
C23548	P34972	4300	-5.367
C2474	P37231	195	-6.71
C47720	P09871	20	-7.699
C75033	P09871	160	-6.796
C73881	P00915	91	-7.041
C69038	P00918	35	-7.456
C73881	P00918	10	-8
C69038	P00915	600	-6.222
C35938	P30968	56	-7.252
C6970	P34972	71.6	-7.145
C51347	Q99705	14	-7.854
C20537	P00918	40	-7.398
C20537	P00915	1070	-5.971
C20537	Q16790	31	-7.509
C53961	P37231	166	-6.78
C26844	Q12908	2020	-5.695
C19582	Q07820	82	-7.086
C9765	Q13822	5450	-5.264
C57454	Q9NPD5	3940	-5.405
C57454	Q9Y6L6	1260	-5.9
C22992	P47871	28.3	-7.548
C79266	P47871	47	-7.328
C7965	P47871	31.3	-7.504
C53188	P47871	20.4	-7.69
C79750	P08253	2.6	-8.585
C79750	P08254	1.9	-8.721
C1514	P30968	180	-6.745
C40776	P19793	101	-6.996
C40776	P48443	49	-7.31
C40776	P28702	4	-8.398
C87443	P50406	747	-6.127
C71790	P15121	310	-6.509
C81677	P15121	1500	-5.824
C20071	P30968	47	-7.328
C14558	P21452	1.6	-8.796
C57401	P30968	41	-7.387
C66710	P00918	20	-7.699
C66710	P00915	285	-6.545
C84957	P34972	17.3	-7.762
C89658	P00740	35.56	-7.449
C89658	P03952	351	-6.455
C6303	P00915	36	-7.444
C6303	P00918	48	-7.319
C18018	P34972	64	-7.194
C16899	P34972	7.3	-8.137
C29519	P49721	51000	-4.292
C29519	P28074	32	-7.495
C59628	O00519	73	-7.137
C20786	Q99705	7	-8.155
C26524	Q07817	387.693	-6.412
C81100	P14416	96	-7.018
C19987	P14416	310	-6.509
C78997	P25774	3.3	-8.481
C53940	P25103	2	-8.699
C53940	P29371	572	-6.243
C53940	P21452	4	-8.398
C24864	Q07817	0.2	-9.699
C41387	P21554	19.47	-7.711
C41387	P34972	1046	-5.98
C40574	P21554	4.01	-8.397
C40574	P34972	89.5	-7.048
C68438	P34913	3.1	-8.509
C43132	P21554	2750	-5.561
C90911	Q9H244	1324.5	-5.878
C65824	P35408	17	-7.77
C7098	Q07820	967	-6.015
C11459	P47871	21.3	-7.672
C7685	P47871	14.4	-7.842
C81866	P47871	23.2	-7.635
C52574	P47871	31.3	-7.504
C83420	P47871	12.4	-7.907
C5546	P30518	10.35	-7.985
C59099	P30518	11	-7.959
C59099	P37288	490	-6.31
C9	P30518	10	-8
C20394	P05413	17000	-4.77
C20394	P15090	13	-7.886
C78162	P00742	3.4	-8.469
C18547	P30874	0.038	-10.42
C66302	Q16769	13800	-4.86
C26957	P21554	2630	-5.58
C26957	P34972	55.9	-7.253
C72598	P00742	10000	-5
C28111	P25774	405	-6.393
C88432	P51449	32	-7.495
C43507	P16050	2000	-5.699
C88486	P30542	780	-6.108
C88486	P29275	180	-6.745
C88486	P29274	50	-7.301
C16021	P08709	194	-6.712
C16021	P00742	40	-7.398
C16021	P00734	1682	-5.774
C78167	Q03405	400	-6.398
C53562	Q9Y5N1	18	-7.745
C17387	P29371	39	-7.409
C17387	P21452	0.34	-9.469
C17387	P25103	0.14	-9.854
C50004	P29371	220	-6.658
C50004	P21452	67	-7.174
C50004	P25103	0.17	-9.77
C24858	Q07869	2000	-5.699
C24858	Q03181	9	-8.046
C24858	P37231	20	-7.699
C74088	P35462	12.59	-7.9
C74088	P35367	1000	-6
C86587	P34972	660	-6.18
C86587	P21554	3900	-5.409
C48706	P15090	12	-7.921
C59025	P29371	97	-7.013
C59025	P25103	2.5	-8.602
C59025	P21452	2.6	-8.585
C5156	Q00987	3980	-5.4
C86203	P47871	23.9	-7.622
C59192	P00915	6	-8.222
C59192	P00918	4.78	-8.321
C59192	Q16790	12	-7.921
C3291	P21452	4.9	-8.31
C3291	P25103	3.2	-8.495
C3291	P29371	231	-6.636
C13386	P29274	7.8	-8.108
C67849	O00519	1.9	-8.721
C74859	P25774	7.4	-8.131
C84868	P37288	0.46	-9.337
C9212	P04150	4.4	-8.357
C9212	P06401	57	-7.244
C9212	P08235	42	-7.377
C9212	P10275	346	-6.461
C16641	P25774	15	-7.824
C16641	P07711	4670	-5.331
C24564	P00740	2.77	-8.558
C24564	P03952	6	-8.222
C12653	Q07869	2900	-5.538
C12653	Q03181	6	-8.222
C12653	P37231	79	-7.102
C7583	P00742	100	-7
C31629	Q99808	221	-6.656
C22520	Q99808	104	-6.983
C13812	Q99808	225	-6.648
C39385	Q14534	4000	-5.398
C49440	Q99705	36	-7.444
C38515	P10415	2.5	-8.602
C59959	P06870	70	-7.155
C59959	P00750	1600	-5.796
C59959	P00734	610	-6.215
C59959	P00747	38	-7.42
C59959	P07477	3	-8.523
C59959	P00749	2.1	-8.678
C42779	P21728	1097	-5.96
C17010	P47900	30	-7.523
C3894	Q12809	1000	-6
C72321	P10415	721	-6.142
C64894	Q99705	48	-7.319
C8425	Q9Y5N1	87	-7.06
C93315	P25103	1.3	-8.886
C93315	P29371	29	-7.538
C93315	P21452	1.8	-8.745
C62932	P35408	0.81	-9.092
C25710	P25103	125	-6.903
C53749	P07384	21	-7.678
C61909	O00519	2.3	-8.638
C42206	P05413	2270	-5.644
C60904	P25103	29	-7.538
C82131	P21554	669.3	-6.174
C82131	P34972	139.1	-6.857
C85014	Q00987	800	-6.097
C68418	Q92633	35	-7.456
C68418	Q9UBY5	423	-6.374
C23947	P34995	10800	-4.967
C46713	P00915	510	-6.292
C46713	P00918	53	-7.276
C51693	P00918	55	-7.26
C51693	P00915	521	-6.283
C30729	P07858	6100	-5.215
C30729	P07711	29800	-4.526
C41126	P00492	28800	-4.541
C76290	P30968	76	-7.119
C32081	P34972	65.4	-7.184
C24791	Q00987	91	-7.041
C27269	Q00987	518	-6.286
C10066	P07384	14	-7.854
C3356	P21554	13.5	-7.87
C3356	P34972	4914	-5.309
C30649	P00742	7	-8.155
C2096	Q99705	34	-7.469
C29124	P47871	72.4	-7.14
C35323	P21554	2000	-5.699
C69248	P21453	5	-8.301
C48762	P25103	0.365	-9.438
C17147	P21452	0.62	-9.208
C17147	P29371	74	-7.131
C17147	P25103	0.11	-9.959
C81956	P21453	13	-7.886
C16872	P21554	500	-6.301
C16872	P34972	4000	-5.398
C86128	P30291	87	-7.06
C5714	Q07817	0.4	-9.398
C32212	P37231	145	-6.839
C23905	P30542	270	-6.569
C27829	P07711	930	-6.032
C90712	P46663	1.7	-8.77
C79928	P34972	1500	-5.824
C48209	P21453	16	-7.796
C67220	Q13822	19050	-4.72
C91062	Q9Y6L6	2240	-5.65
C91062	Q9NPD5	4170	-5.38
C70337	P34998	5.5	-8.26
C74642	Q07817	5	-8.301
C70441	Q07817	417.285	-6.38
C63088	P47871	58.3	-7.234
C1550	P00915	71	-7.149
C40785	P00915	300	-6.523
C1550	P00918	9	-8.046
C40785	P00918	62	-7.208
C32809	P34972	3.4	-8.469
C32809	P21554	640	-6.194
C81739	P21554	5.3	-8.276
C81739	P34972	1.6	-8.796
C38876	Q99808	281	-6.551
C48452	P51692	3400	-5.469
C48452	P40763	7900	-5.102
C78324	P00742	1.8	-8.745
C86575	Q99705	1413	-5.85
C24275	P47900	8.7	-8.06
C13622	P51449	40	-7.398
C21532	Q07817	0.1	-10
C21532	P10415	80	-7.097
C51521	P10415	88	-7.056
C55968	P00734	20	-7.699
C8397	P21554	390	-6.409
C16866	P35462	100	-7
C15101	P08253	5.7	-8.244
C15101	P08254	0.36	-9.444
C65607	P10826	810	-6.092
C65607	P28702	790	-6.102
C65607	P10276	1600	-5.796
C65607	P48443	1000	-6
C65607	P19793	1800	-5.745
C91862	P21554	11	-7.959
C21619	P47900	10	-8
C2168	P40763	10000	-5
C62009	P08709	207	-6.684
C62009	P00734	1196	-5.922
C62009	P00742	632	-6.199
C56766	P06276	9.75	-8.011
C56766	P22303	3.5	-8.456
C75178	Q07820	1281	-5.892
C75178	P10415	278	-6.556
C18785	Q99705	27	-7.569
C46852	P31645	227	-6.644
C46852	Q01959	150	-6.824
C46852	P23975	308	-6.511
C78049	P00749	2500	-5.602
C78012	Q9H244	2450	-5.611
C37872	Q9H244	17100	-4.767
C92748	P19793	20	-7.699
C48619	P32238	1905	-5.72
C48619	P32239	5.6	-8.252
C58494	P29466	2.39	-8.622
C34560	P35462	5.01	-8.3
C17744	P21554	2400	-5.62
C46922	P10276	980	-6.009
C46922	P10826	320	-6.495
C46922	P19793	3800	-5.42
C46922	P48443	2100	-5.678
C46922	P28702	1200	-5.921
C66872	P21554	739	-6.131
C66872	P34972	16.1	-7.793
C92827	Q9Y5Y6	87	-7.06
C70123	P30968	102	-6.991
C66379	P21554	500	-6.301
C66379	P34972	4000	-5.398
C26790	P46663	3.1	-8.509
C56603	P00749	110	-6.959
C47781	P37231	55	-7.26
C85206	P34972	4000	-5.398
C85206	P21554	200	-6.699
C11133	P21554	500	-6.301
C11133	P34972	4100	-5.387
C21589	P00915	498	-6.303
C21589	P00918	8.5	-8.071
C21589	Q16790	2.7	-8.569
C21589	O43570	0.72	-9.143
C9044	P00915	37	-7.432
C9044	P00918	4.1	-8.387
C77058	P00742	280	-6.553
C77058	P00740	1250	-5.903
C52615	P34972	21.5	-7.668
C52615	P21554	510	-6.292
C26754	P29371	176	-6.754
C26754	P21452	5.2	-8.284
C26754	P25103	2.4	-8.62
C89384	P30968	54	-7.268
C47618	P00742	0.71	-9.149
C22479	P30305	36000	-4.444
C18700	P17252	12	-7.921
C28727	Q07817	138.755	-6.858
C39096	P21452	3.1	-8.509
C39096	P29371	304	-6.517
C39096	P25103	1.2	-8.921
C18977	P34972	17.3	-7.762
C7711	P51692	4770	-5.321
C6927	P21554	66	-7.18
C75983	P47871	21.3	-7.672
C92943	Q16790	14	-7.854
C92943	P00915	12500	-4.903
C92943	P00918	760	-6.119
C92943	O43570	29	-7.538
C2750	P30518	18	-7.745
C3166	P50406	27	-7.569
C4678	P50406	165	-6.783
C33227	P47871	30.1	-7.521
C38642	P40763	26500	-4.577
C10389	Q07817	831.5	-6.08
C10389	P10415	3260	-5.487
C44628	P08172	1.4	-8.854
C21647	P21554	32	-7.495
C9015	P10276	1400	-5.854
C9015	P10826	220	-6.658
C6766	P10826	680	-6.167
C6766	P48443	1000	-6
C6766	P28702	640	-6.194
C6766	P19793	1900	-5.721
C31962	P06239	138	-6.86
C31962	Q07912	0.25	-9.602
C25362	P21554	30	-7.523
C25362	P34972	6	-8.222
C88649	P17252	35.5	-7.45
C44352	P21554	396	-6.402
C44352	P34972	24	-7.62
C1833	P21453	2	-8.699
C22038	P34972	41.9	-7.378
C59566	P00915	4	-8.398
C59566	P00918	1.21	-8.917
C59566	Q16790	24	-7.62
C65136	P25774	23	-7.638
C65136	P07711	380	-6.42
C17859	P48039	0.64	-9.194
C17859	P49286	12	-7.921
C25994	P34972	235	-6.629
C10386	Q9Y5N1	75	-7.125
C86614	P17706	21000	-4.678
C86614	P18031	35000	-4.456
C63721	P17706	12500	-4.903
C63721	P18031	7700	-5.114
C59588	P18031	6800	-5.167
C58042	P30518	30	-7.523
C52925	P37288	130	-6.886
C52925	P30518	9	-8.046
C14598	P47871	21.5	-7.668
C69662	P29274	159	-6.799
C69662	P30542	441	-6.356
C77947	P32238	31.62	-7.5
C82276	P07339	1100	-5.959
C83969	P32239	1258.93	-5.9
C41113	P06870	69	-7.161
C41113	P00749	40	-7.398
C41113	P07477	11	-7.959
C41113	P00750	3300	-5.481
C41113	P00734	120	-6.921
C41113	P00747	53	-7.276
C70828	P23946	174	-6.759
C33430	Q92731	4	-8.398
C33430	P03372	34	-7.469
C82712	Q07869	960	-6.018
C82712	Q03181	7	-8.155
C82712	P37231	1200	-5.921
C52540	P06401	0.59	-9.229
C52540	P04150	386	-6.413
C80317	Q9Y5N1	31	-7.509
C430	Q07817	48.076	-7.318
C41316	P20292	4.3	-8.367
C29606	P20292	5.1	-8.292
C87459	P20292	45	-7.347
C68798	P20292	34	-7.469
C18121	P20292	96	-7.018
C12016	P34972	1713	-5.766
C12016	P21554	1.5	-8.824
C26671	Q9Y5N1	130	-6.886
C30543	P34998	24	-7.62
C81954	Q07817	2	-8.699
C31603	P25103	435	-6.362
C31603	P21452	286	-6.544
C24811	P00742	2.2	-8.658
C14807	P34972	4500	-5.347
C14807	P21554	600	-6.222
C11722	P03372	307	-6.513
C11722	Q92731	102	-6.991
C91032	Q92731	810	-6.092
C46274	Q02127	26	-7.585
C82511	P25774	10000	-5
C82511	P43235	37	-7.432
C82511	P07858	2100	-5.678
C82511	P07711	7500	-5.125
C75897	P07858	57000	-4.244
C75897	P43235	22	-7.658
C75897	P07711	37000	-4.432
C75897	P25774	20000	-4.699
C31653	P46663	0.6	-9.222
C65759	Q9H244	12.5	-7.903
C34451	P00749	1740000	-2.759
C34451	P09871	15400	-4.812
C53802	P21554	7.6	-8.119
C53802	P34972	293	-6.533
C74312	Q99705	1	-9
C73402	P40763	10000	-5
C93260	Q9NYA1	10000	-5
C75975	P15090	11.2	-7.951
C34320	P34972	290	-6.538
C40480	P30968	290	-6.538
C93273	P00915	25	-7.602
C93273	P00918	5.6	-8.252
C93273	Q16790	3.1	-8.509
C93273	O43570	0.81	-9.092
C24207	P10415	569	-6.245
C35813	P30411	5300	-5.276
C45956	P00742	1.8	-8.745
C14658	P00742	11	-7.959
C22090	P54829	235	-6.629
C5864	P28336	95	-7.022
C48631	P28336	420	-6.377
C31411	Q9UBY5	102	-6.991
C44023	P00742	15	-7.824
C44023	P00734	4900	-5.31
C24624	P47900	2500	-5.602
C92216	P21453	13	-7.886
C66578	Q15722	147	-6.833
C34286	O43614	398.11	-6.4
C38426	P19793	27	-7.569
C38426	P13631	4028	-5.395
C39950	P00742	417	-6.38
C39950	P08709	133	-6.876
C39950	P00734	2507	-5.601
C65308	P07384	15	-7.824
C20736	P47900	760	-6.119
C36988	P24530	1400	-5.854
C36988	P25101	0.001	-12
C21408	Q9Y5Y4	8.9	-8.051
C79105	P47871	39.6	-7.402
C8497	Q07817	713	-6.147
C8497	P10415	4570	-5.34
C18930	Q9Y5Y6	760	-6.119
C18930	P05981	7400	-5.131
C10434	P34998	17.4	-7.759
C70080	P34998	3.1	-8.509
C7502	P00915	28	-7.553
C7502	P00918	7.1	-8.149
C7502	Q16790	3.6	-8.444
C7502	O43570	3.4	-8.469
C55506	P34998	54	-7.268
C43982	P17252	19	-7.721
C26448	P17252	746	-6.127
C26901	P17252	26	-7.585
C69043	P17252	2020	-5.695
C79913	P08246	0.66	-9.18
C781	P08246	0.66	-9.18
C88859	P00749	982000	-3.008
C66753	P62942	1200	-5.921
C65160	P18405	4.6	-8.337
C1459	P40763	13300	-4.876
C30227	P35462	39.81	-7.4
C30227	P35367	1995.26	-5.7
C30227	P14416	398.11	-6.4
C52329	P00918	52	-7.284
C52329	P00915	950	-6.022
C52329	Q16790	32	-7.495
C41976	Q9Y5N1	20	-7.699
C82648	P04150	3	-8.523
C53370	P19793	5	-8.301
C25458	P35462	41.33	-7.384
C25458	P28223	5.81	-8.236
C65510	Q12809	28540	-4.545
C93700	P00734	19	-7.721
C22143	P25103	5	-8.301
C75546	P00747	3000	-5.523
C83994	P47871	19.3	-7.714
C53761	Q9H244	1900	-5.721
C3917	P21554	1020	-5.991
C3917	P34972	3010	-5.521
C78562	P07858	73000	-4.137
C78562	P43235	29	-7.538
C78562	P07711	19000	-4.721
C78562	P25774	45000	-4.347
C44354	P34972	262	-6.582
C3642	Q12908	144000	-3.842
C26683	P49286	0.18	-9.745
C26683	P48039	0.05	-10.301
C15650	P25774	133	-6.876
C15650	P07711	9200	-5.036
C76111	P14416	2260	-5.646
C79794	P17252	13	-7.886
C13229	P17252	12	-7.921
C65619	P37231	11	-7.959
C65619	Q07869	14	-7.854
C65619	Q03181	3.7	-8.432
C88587	P29274	1900	-5.721
C7600	P00915	32	-7.495
C7600	P00918	4	-8.398
C47097	P00740	0.81	-9.092
C47097	P03952	20.08	-7.697
C12942	P18031	4800	-5.319
C42317	Q99705	1145	-5.941
C31857	P21453	5	-8.301
C48400	P11511	4100	-5.387
C10737	P11511	2600	-5.585
C11847	Q92633	156	-6.807
C78803	Q92633	18	-7.745
C11847	Q9UBY5	940	-6.027
C78803	Q9UBY5	175	-6.757
C30440	P30968	79	-7.102
C52717	P10415	13000	-4.886
C38481	P34995	220	-6.658
C38481	P43115	6000	-5.222
C84089	P17252	11	-7.959
C56101	P04818	1.5	-8.824
C61681	P09237	523	-6.281
C61681	P50281	1900	-5.721
C61681	P08254	415	-6.382
C61681	P08253	8.5	-8.071
C48106	P08253	157	-6.804
C59796	Q99705	48	-7.319
C41153	P30518	15.5	-7.81
C37100	P30518	10	-8
C32715	P13631	10000	-5
C32715	P19793	2	-8.699
C87826	P24530	1900	-5.721
C50737	P25101	2.5	-8.602
C87826	P25101	1.5	-8.824
C50737	P24530	9100	-5.041
C10198	Q07817	11	-7.959
C40145	P00742	0.46	-9.337
C46438	P43116	2100	-5.678
C60425	P34995	2300	-5.638
C60425	P43115	10	-8
C46438	P43115	10	-8
C46438	P35408	960	-6.018
C60425	P35408	960	-6.018
C60425	P43116	2100	-5.678
C46438	P34995	2300	-5.638
C22270	Q9H244	3760	-5.425
C75170	P34972	343	-6.465
C24352	Q00987	21100	-4.676
C29899	P08575	7700	-5.114
C29899	P10586	21400	-4.67
C77660	P23467	220	-6.658
C86383	P32239	74	-7.131
C40170	P19793	3	-8.523
C51057	P19793	15	-7.824
C38395	P03372	169	-6.772
C38395	Q92731	56	-7.252
C66700	P03372	122	-6.914
C66700	Q92731	101	-6.996
C53428	P53350	17600	-4.754
C46340	P08246	0.33	-9.481
C65243	P15090	650	-6.187
C65243	P05413	110	-6.959
C52328	P62942	900	-6.046
C15884	O00519	13200	-4.879
C11621	P00918	419	-6.378
C11621	Q16790	95	-7.022
C11621	P00915	270000	-3.569
C90905	Q07869	7900	-5.102
C90905	Q03181	11	-7.959
C90905	P37231	84	-7.076
C88005	P29274	167	-6.777
C90652	P00915	290000	-3.538
C90652	P00918	510	-6.292
C67440	P29466	40	-7.398
C78519	Q16790	51	-7.292
C78519	O43570	0.67	-9.174
C78519	P00918	8.5	-8.071
C78519	P00915	283	-6.548
C46465	P35408	11	-7.959
C90023	P46663	0.07	-10.155
C79439	P19793	2.6	-8.585
C79439	P28702	2.4	-8.62
C79439	P48443	2.8	-8.553
C79439	P10826	1956	-5.709
C20159	P06239	138	-6.86
C20159	P52333	6.5	-8.187
C20159	P35968	380	-6.42
C20159	Q02763	200	-6.699
C20159	Q07912	0.3	-9.523
C43512	Q03405	4500	-5.347
C93389	P21554	1430	-5.845
C93389	P34972	4120	-5.385
C77140	O96013	2.8	-8.553
C30688	P18031	7100	-5.149
C18340	P25774	3	-8.523
C18340	P43235	3710	-5.431
C18340	P07711	123	-6.91
C36004	P00742	0.84	-9.076
C12032	P34972	3.8	-8.42
C12032	P21554	14	-7.854
C49001	Q16539	1400	-5.854
C68331	P30542	245	-6.611
C47434	Q03405	2700	-5.569
C62773	Q12908	1910	-5.719
C15822	P21554	2710	-5.567
C15822	P34972	800	-6.097
C91471	Q9Y5Y4	17.33	-7.761
C82786	P00918	320	-6.495
C82786	P00915	450	-6.347
C57996	P30556	32	-7.495
C10765	Q07817	1110	-5.955
C10765	Q07820	260	-6.585
C10765	P10415	290	-6.538
C38821	P47871	20.7	-7.684
C75997	P47871	19.4	-7.712
C83180	P47871	28	-7.553
C48370	P47871	18.8	-7.726
C49178	P47871	28.6	-7.544
C1856	P47871	15.7	-7.804
C50593	Q13822	2450	-5.611
C60860	P10415	1400	-5.854
C60860	Q07820	3090	-5.51
C60860	Q07817	2080	-5.682
C48863	P10415	930	-6.032
C48863	Q07820	2540	-5.595
C48863	Q07817	1940	-5.712
C10232	P10415	1090	-5.963
C10232	Q07820	3020	-5.52
C10232	Q07817	1710	-5.767
C25508	P08172	0.23	-9.638
C38840	P08172	0.29	-9.538
C55204	P00742	61	-7.215
C6686	P35462	50.12	-7.3
C6686	P35367	1000	-6
C45945	P25774	68	-7.167
C6965	P00918	126	-6.9
C6965	P00915	115	-6.939
C46786	P29274	66	-7.18
C46786	P30542	21	-7.678
C2832	P49286	11	-7.959
C2832	P48039	0.92	-9.036
C14324	P30542	3.8	-8.42
C9021	P00742	160	-6.796
C47000	P21554	84.7	-7.072
C47000	P34972	84.9	-7.071
C92638	P00533	32	-7.495
C92638	P06239	40	-7.398
C51925	P00742	22	-7.658
C55659	P00742	2.2	-8.658
C34781	P29371	299.7	-6.523
C38058	P29274	28400	-4.547
C38058	P30542	7750	-5.111
C37674	P21453	5	-8.301
C53871	P25774	7.1	-8.149
C87388	P47900	7	-8.155
C12823	P18405	8	-8.097
C12823	P14060	7.8	-8.108
C84118	Q12908	5160	-5.287
C42756	Q12908	1150	-5.939
C63478	P00918	17	-7.77
C86270	P00915	970	-6.013
C86270	P00918	82	-7.086
C63478	P00915	190	-6.721
C66363	P00742	0.27	-9.569
C66363	P00740	26	-7.585
C87891	P20292	3	-8.523
C56246	P20292	9.2	-8.036
C16566	P34995	770	-6.114
C16566	P43115	1200	-5.921
C16566	P35408	4700	-5.328
C91746	P34995	3000	-5.523
C91746	P35408	700	-6.155
C91746	P43116	1800	-5.745
C91746	P43115	200	-6.699
C92793	Q00987	720	-6.143
C60021	P25103	79	-7.102
C34107	P00740	0.67	-9.174
C34107	P03952	2	-8.699
C59568	P30559	1750	-5.757
C45903	P30556	1.4	-8.854
C22288	P62942	1300	-5.886
C93621	P34995	39000	-4.409
C93621	P35408	890	-6.051
C44563	P47871	41.2	-7.385
C49607	P47871	19.4	-7.712
C19089	P47871	36	-7.444
C33294	Q16790	800	-6.097
C33294	O43570	920	-6.036
C33294	P00918	250	-6.602
C33294	P00915	4310	-5.366
C55308	Q16790	440	-6.357
C55308	O43570	920	-6.036
C55308	P00918	370	-6.432
C55308	P00915	6920	-5.16
C58093	P34972	80	-7.097
C58093	P21554	794	-6.1
C89891	P37288	0.38	-9.42
C68146	P03372	60	-7.222
C33139	Q92731	0.43	-9.367
C68146	Q92731	20	-7.699
C33139	P03372	3.8	-8.42
C18305	Q9UBY5	636	-6.197
C18305	Q92633	403	-6.395
C28884	O00519	610	-6.215
C13012	P00742	2.3	-8.638
C12363	P29275	945	-6.025
C50259	P29275	1010	-5.996
C46773	P30542	1170	-5.932
C17842	P29274	4910	-5.309
C17842	P29275	255	-6.593
C17842	P30542	5180	-5.286
C46773	P29275	485	-6.314
C23367	P30542	473	-6.325
C23367	P29275	325	-6.488
C23367	P29274	3140	-5.503
C34666	P00742	1	-9
C4665	P00742	120	-6.921
C4665	P00740	98	-7.009
C61490	Q07817	2400	-5.62
C34037	P19793	1.6	-8.796
C41896	P30542	5.2	-8.284
C16360	P50406	6401	-5.194
C16360	P08908	21610	-4.665
C16360	P28223	6836	-5.165
C16360	P34969	13020	-4.885
C3394	P32245	57	-7.244
C76073	P00918	472	-6.326
C76073	Q16790	120	-6.921
C76073	P00915	280000	-3.553
C7964	P35462	79.43	-7.1
C70379	P21554	14	-7.854
C70379	P34972	2.4	-8.62
C52585	P30874	1.5	-8.824
C52422	P21554	598	-6.223
C52422	P34972	1140	-5.943
C29564	P30968	154	-6.812
C19059	P29274	18.7	-7.728
C19059	P30542	121	-6.917
C66402	Q9HBA0	1699	-5.77
C12022	P09871	30	-7.523
C47861	P09871	170	-6.77
C52295	Q8NER1	1.1	-8.959
C62933	P25101	39.3	-7.406
C62933	P24530	40	-7.398
C86335	O00519	13000	-4.886
C93188	O00519	3500	-5.456
C58890	P10415	73	-7.137
C75737	P34972	349	-6.457
C75737	P21554	35	-7.456
C108	P34972	1548	-5.81
C108	P21554	25	-7.602
C27993	P00749	47000	-4.328
C24565	P10415	3390	-5.47
C24565	Q07820	3110	-5.507
C24565	Q07817	3420	-5.466
C50490	P08246	7900	-5.102
C25503	P30968	3.3	-8.481
C16318	P56817	620	-6.208
C87855	P56817	880	-6.056
C61218	P17655	0.12	-9.921
C61218	P07384	0.27	-9.569
C78701	P25103	1.2	-8.921
C78701	P21452	1	-9
C78701	P29371	10	-8
C22799	P00915	160	-6.796
C22799	P00918	595	-6.225
C49894	P43235	706	-6.151
C49894	P07711	32	-7.495
C63061	P47871	33.5	-7.475
C52169	P00747	11000	-4.959
C64902	O00519	54	-7.268
C55394	Q16769	3430	-5.465
C3649	Q15858	690	-6.161
C70451	P00742	0.6	-9.222
C29233	P00742	26	-7.585
C33899	P00742	24	-7.62
C18105	P08246	18	-7.745
C71503	P00742	1.5	-8.824
C92231	P08254	9.5	-8.022
C92231	P03956	1600	-5.796
C92231	P08253	110	-6.959
C48442	P34998	744	-6.128
C18060	P21452	7	-8.155
C18060	P25103	12	-7.921
C39431	P37231	51	-7.292
C13207	P30542	18	-7.745
C72706	P21453	8	-8.097
C18842	Q07869	1700	-5.77
C18842	Q03181	2	-8.699
C18842	P37231	210	-6.678
C6496	P19793	44	-7.357
C6496	P10276	8500	-5.071
C10855	P08709	160	-6.796
C10855	P00734	1700	-5.77
C44238	P19793	161	-6.793
C44238	P48443	500	-6.301
C44238	P28702	261	-6.583
C76537	Q99705	1.2	-8.921
C59676	P30968	51	-7.292
C27819	P19793	47	-7.328
C12262	P32239	1659.59	-5.78
C17849	P17252	17.15	-7.766
C458	P17252	19.1	-7.719
C458	Q02156	7.35	-8.134
C17849	Q02156	4.65	-8.333
C36627	P00740	1.17	-8.932
C36627	P03952	4	-8.398
C24327	P28222	0.5	-9.301
C24327	P28221	1.7	-8.77
C25418	P30542	932	-6.031
C25418	P29274	3090	-5.51
C53903	P08246	0.2	-9.699
C85547	Q16790	110	-6.959
C85547	O43570	1020	-5.991
C85547	P00918	380	-6.42
C85547	P00915	8910	-5.05
C90122	O43570	640	-6.194
C90122	P00918	100	-7
C90122	Q16790	580	-6.237
C90122	P00915	2090	-5.68
C10662	P00915	4549	-5.342
C10662	P00918	96	-7.018
C33052	Q9Y5N1	36	-7.444
C78577	Q9Y5N1	24	-7.62
C87932	Q9Y5N1	8.6	-8.066
C67631	P43116	5557.5	-5.255
C67631	P34995	1971.5	-5.705
C67631	P43115	1.6	-8.796
C29870	P35408	840	-6.076
C29870	P43116	8700	-5.06
C29870	P34995	1500	-5.824
C67631	P35408	2572	-5.59
C29870	P43115	1.6	-8.796
C29794	P28335	96	-7.018
C29794	P28223	1.7	-8.77
C77394	P29274	348	-6.458
C77394	P30542	247	-6.607
C77394	P29275	1113	-5.954
C23445	P29274	348	-6.458
C52127	Q99705	11	-7.959
C57913	Q99705	108	-6.967
C70951	P20292	76	-7.119
C89455	P00740	8	-8.097
C89455	P00742	1416	-5.849
C85911	P37288	33	-7.481
C79947	P37288	1.17	-8.932
C12023	P09874	50	-7.301
C15669	P23141	16	-7.796
C25102	P00742	17000	-4.77
C47808	Q07817	1	-9
C76050	P34998	45.4	-7.343
C88894	Q07820	49	-7.31
C88894	P10415	382	-6.418
C93696	P05413	4240	-5.373
C93696	P15090	5	-8.301
C42087	P17252	580	-6.237
C6874	P17252	1860	-5.73
C838	Q00987	721	-6.142
C13600	Q00987	1370	-5.863
C89970	P21453	4	-8.398
C22460	P00742	1.4	-8.854
C19753	P10632	1800	-5.745
C58643	P00742	2.7	-8.569
C26445	P05106	1500	-5.824
C59367	P21554	15	-7.824
C59367	P34972	182	-6.74
C8506	P00918	6.5	-8.187
C8506	P00915	56	-7.252
C79113	P21554	3.4	-8.469
C79113	P34972	0.9	-9.046
C82817	Q12908	4300	-5.367
C20181	Q99705	2	-8.699
C30856	P30874	1700	-5.77
C30856	P31391	520	-6.284
C77845	P18031	8000	-5.097
C34961	P10415	60	-7.222
C15830	P25101	155	-6.81
C15830	P24530	160	-6.796
C37519	P30968	1.1	-8.959
C10826	P56817	226.9	-6.644
C10826	Q9Y5Z0	527.3	-6.278
C23171	P00915	215	-6.668
C23171	P00918	337	-6.472
C52475	P30556	25	-7.602
C74668	P39900	0.28	-9.553
C69907	P30968	80	-7.097
C75174	Q07817	0.7	-9.155
C69916	Q07817	0.5	-9.301
C88270	Q03405	800	-6.097
C23717	P45974	8250	-5.084
C70826	P25774	71	-7.149
C14626	P00742	18	-7.745
C93563	P00742	2.2	-8.658
C68122	P17252	53.5	-7.272
C6588	P18405	3.6	-8.444
C29704	P21728	886	-6.053
C52023	P30542	3.9	-8.409
C92432	Q9UBY5	6960	-5.157
C55221	Q9UBY5	2075	-5.683
C17033	Q9UBY5	1688	-5.773
C32575	Q9UBY5	6236	-5.205
C91262	P05106	1000	-6
C59075	P30542	128	-6.893
C62247	P35408	1	-9
C40085	Q9Y5N1	713	-6.147
C82988	P34972	338	-6.471
C56189	Q15858	30	-7.523
C59254	P29274	52.5	-7.28
C59254	P30542	622	-6.206
C80579	P47871	40.4	-7.394
C12452	P21554	1447	-5.84
C37185	P21554	23.955	-7.621
C37185	P34972	13799.5	-4.86
C31564	P35462	7.94	-8.1
C57196	P24530	2800	-5.553
C57196	P25101	0.44	-9.357
C57831	P20292	15	-7.824
C26372	P20292	40	-7.398
C13546	Q00987	800	-6.097
C80872	P00734	0.004	-11.398
C80872	P06870	34	-7.469
C80872	P00747	12	-7.921
C80872	P00742	7.2	-8.143
C80872	P08311	25.3	-7.597
C80872	P00749	33	-7.481
C38439	P30542	25	-7.602
C17324	P21554	360	-6.444
C17324	P34972	480	-6.319
C80737	P21554	84	-7.076
C25775	P35348	4.6	-8.337
C25775	P25100	750	-6.125
C25775	P35368	860	-6.066
C74888	Q16790	7.9	-8.102
C74888	O43570	37	-7.432
C74888	P00915	151	-6.821
C74888	P00918	43	-7.367
C67544	Q07912	69	-7.161
C88021	P00740	0.23	-9.638
C88021	P03952	19.25	-7.716
C52546	P04150	6.7	-8.174
C9951	Q07817	0.5	-9.301
C28064	P35462	39.81	-7.4
C91024	P35462	5.01	-8.3
C36788	P30542	9.9	-8.004
C44711	P30542	221	-6.656
C44711	P29274	19400	-4.712
C69596	P37231	138	-6.86
C42675	P30542	14	-7.854
C9095	P16050	57	-7.244
C7022	Q9Y5N1	17	-7.77
C17313	P04150	3.08	-8.511
C83411	Q12908	3160	-5.5
C20965	P41597	11	-7.959
C4604	P21453	0.7	-9.155
C24981	Q99808	89	-7.051
C39889	Q99705	14	-7.854
C18393	P49961	2590	-5.587
C70996	P05413	4130	-5.384
C70996	P15090	7	-8.155
C12967	P37288	5.12	-8.291
C85501	P30518	9	-8.046
C33488	P30518	10	-8
C61745	P10826	105	-6.979
C61745	P10276	460	-6.337
C61745	P13631	95	-7.022
C41239	P08254	120	-6.921
C41239	P08253	800	-6.097
C79613	P08254	2000	-5.699
C79613	P08253	6900	-5.161
C57390	P21554	1860	-5.73
C67222	P37288	0.51	-9.292
C85267	P37288	0.41	-9.387
C11040	P37288	0.2	-9.699
C80198	P56817	3990	-5.399
C3401	P00742	21	-7.678
C19046	P24530	195	-6.71
C19046	P25101	250	-6.602
C33483	P21554	1700	-5.77
C33483	P34972	7400	-5.131
C5200	P34972	56.6	-7.247
C72341	P29274	7.94	-8.1
C40688	P29274	11.7	-7.932
C40688	P30542	170	-6.77
C68209	P28336	14	-7.854
C4933	P28336	72	-7.143
C40064	P00740	7.86	-8.105
C40064	P03952	48	-7.319
C75139	P03372	490	-6.31
C44932	P47900	8	-8.097
C80667	P47900	11	-7.959
C44262	Q99705	23	-7.638
C792	P21554	1500	-5.824
C34229	P06241	1400	-5.854
C30560	P00742	9.5	-8.022
C20756	P30411	27	-7.569
C80361	P30411	3890	-5.41
C77757	P21554	1150	-5.939
C87750	P21554	700	-6.155
C92105	P21731	200	-6.699
C92105	P34995	260	-6.585
C64819	P21730	370	-6.432
C54052	Q02790	190000	-3.721
C40828	Q99808	196	-6.708
C8408	Q99808	154	-6.812
C18978	Q99808	196	-6.708
C69026	Q99705	16	-7.796
C40640	O43570	5.6	-8.252
C40640	P00918	8.9	-8.051
C40640	P00915	377	-6.424
C40640	Q16790	141	-6.851
C7826	P30556	1.2	-8.921
C9844	P25774	17	-7.77
C9844	P43235	150	-6.824
C9844	P07711	45	-7.347
C43867	P37288	13.3	-7.876
C4302	P20292	12	-7.921
C84729	P20292	110	-6.959
C20081	P20292	210	-6.678
C89766	O00519	3000	-5.523
C67091	Q99705	119	-6.924
C31825	P34972	430	-6.367
C13157	P21554	6.1	-8.215
C13157	P34972	4501	-5.347
C50077	P06401	22.4	-7.65
C55227	P30968	91	-7.041
C24925	P30968	140	-6.854
C91397	P21554	770	-6.114
C59044	P35462	63.1	-7.2
C59044	P14416	630.96	-6.2
C59044	P35367	2511.89	-5.6
C17174	P21554	51	-7.292
C26252	P46663	1.39	-8.857
C24053	P46663	7.6	-8.119
C29079	P29371	20	-7.699
C29079	P21452	1.5	-8.824
C29079	P25103	1.5	-8.824
C63292	Q99705	51	-7.292
C52228	P30968	28	-7.553
C47657	P30968	40	-7.398
C34718	P41146	0.53	-9.276
C34718	P35372	102	-6.991
C81671	P29371	11	-7.959
C81671	P25103	1.3	-8.886
C81671	P21452	1.7	-8.77
C36234	Q99571	78.3	-7.106
C56358	P34972	51	-7.292
C56358	P21554	80	-7.097
C44925	P06401	51	-7.292
C21514	P47871	18.3	-7.738
C82888	P47871	25.4	-7.595
C93191	Q99808	129	-6.889
C8758	P10415	19000	-4.721
C23169	P21554	15	-7.824
C23169	P34972	0.2	-9.699
C48669	P30968	170	-6.77
C30453	P21554	6.1	-8.215
C36196	P21554	189	-6.724
C36196	P34972	63.3	-7.199
C86033	P21554	454	-6.343
C86033	P34972	6.6	-8.18
C58302	P47871	32.9	-7.483
C91631	P05413	360	-6.444
C91631	P15090	28	-7.553
C92427	P47900	6	-8.222
C59421	P32238	550	-6.26
C59421	P32239	1.6	-8.796
C55768	P10275	1500	-5.824
C41795	P37231	912	-6.04
C81343	P00749	272000	-3.565
C37156	P00915	1630	-5.788
C37156	P00918	950	-6.022
C79775	P30411	514	-6.289
C25851	P20292	17	-7.77
C28245	P20292	120	-6.921
C37203	P12931	620	-6.208
C53405	P20292	13	-7.886
C10499	P34998	2.4	-8.62
C5147	P10415	220	-6.658
C10823	Q07869	1700	-5.77
C10823	Q03181	0.6	-9.222
C10823	P37231	43	-7.367
C10169	P06870	206	-6.686
C10169	P00749	50	-7.301
C10169	P00750	4017	-5.396
C10169	P00747	594	-6.226
C13724	P00734	0.45	-9.347
C55131	P17655	0.24	-9.62
C55131	P07384	0.2	-9.699
C47762	Q16539	1.6	-8.796
C2565	P21453	53	-7.276
C8563	P34972	696	-6.157
C8563	P21554	34	-7.469
C11084	P21554	1400	-5.854
C11084	P34972	1000	-6
C80959	P46663	2.9	-8.538
C70353	P30874	0.1	-10
C85945	P00742	14	-7.854
C15807	Q9Y5N1	49	-7.31
C28763	Q15722	20	-7.699
C13028	P35408	39	-7.409
C5936	P25103	4	-8.398
C5936	P21452	34	-7.469
C57393	P21452	34	-7.469
C62979	P25103	5	-8.301
C57393	P25103	9	-8.046
C19013	P25103	0.7	-9.155
C48511	Q16539	1.9	-8.721
C25321	P05106	25	-7.602
C3662	P28702	623	-6.206
C3662	P48443	445	-6.352
C3662	P19793	484	-6.315
C76161	Q99705	6	-8.222
C92994	Q15858	2100	-5.678
C65519	P27338	32	-7.495
C34291	P08246	0.66	-9.18
C78069	P21554	350	-6.456
C25890	P21452	14	-7.854
C25890	P25103	3.2	-8.495
C87734	Q16539	786	-6.105
C13026	Q00987	3020	-5.52
C25637	Q16769	690	-6.161
C46258	Q16769	600	-6.222
C65936	P00915	5	-8.301
C65936	P00918	4.93	-8.307
C65936	Q16790	16	-7.796
C50926	P12821	12	-7.921
C50926	P08473	52	-7.284
C58444	P28702	4	-8.398
C58444	P48443	5	-8.301
C58444	P19793	4	-8.398
C42456	P21554	1550	-5.81
C17686	P34998	2	-8.699
C6051	O00519	370	-6.432
C16642	P06401	6.3	-8.201
C46413	Q9NYA1	8400	-5.076
C3447	P21453	20	-7.699
C43097	O43570	19	-7.721
C43097	P00918	8.3	-8.081
C43097	P00915	198	-6.703
C43097	Q16790	62	-7.208
C29780	P47900	30.9	-7.51
C29436	P34972	3.8	-8.42
C74008	P25774	28	-7.553
C74008	P07711	1800	-5.745
C91179	P00915	410	-6.387
C33113	P00918	50	-7.301
C91179	P00918	52	-7.284
C33113	P00915	420	-6.377
C13493	P24530	3.1	-8.509
C13493	P25101	8.6	-8.066
C67905	P19793	271	-6.567
C67905	P10276	6024	-5.22
C66004	P48443	12	-7.921
C66004	P19793	6	-8.222
C66004	P28702	11	-7.959
C21230	P34972	21	-7.678
C21230	P21554	132	-6.879
C33788	P00742	55	-7.26
C91316	P34972	1670	-5.777
C61993	P34972	30	-7.523
C80671	P18031	560	-6.252
C80671	P18433	840	-6.076
C61122	P21452	0.126	-9.9
C65743	P10415	158	-6.801
C65743	Q07820	24	-7.62
C8866	P19793	50	-7.301
C33785	P00742	1100	-5.959
C72370	O43614	1995.26	-5.7
C70114	P17655	0.34	-9.469
C70114	P07384	0.6	-9.222
C13499	P17655	0.17	-9.77
C13499	P07384	0.2	-9.699
C922	P22303	7970	-5.099
C922	P06276	990	-6.004
C11104	Q15722	0.47	-9.328
C9656	Q07817	122	-6.914
C79586	P34972	380	-6.42
C79586	P21554	1500	-5.824
C49099	P25774	12300	-4.91
C57969	P21452	1.3	-8.886
C34958	P21452	6.3	-8.201
C57653	P07711	0.49	-9.31
C86828	P43235	4.7	-8.328
C57653	P07858	100	-7
C57653	P43235	0.0048	-11.319
C57653	P25774	14	-7.854
C32822	P18031	10300	-4.987
C34769	P34972	7	-8.155
C34769	P21554	514	-6.289
C53483	P21554	100	-7
C53483	P34972	2.5	-8.602
C26450	P34972	23	-7.638
C26450	P21554	1260	-5.9
C35234	P08246	0.06	-10.222
C84073	P16050	85	-7.071
C39567	P47900	6.2	-8.208
C85601	P47871	182.6	-6.738
C88495	P47871	30.4	-7.517
C51569	P00734	0.019	-10.721
C51569	P06870	120	-6.921
C51569	P00742	0.58	-9.237
C51569	P08311	3.74	-8.427
C51569	P00747	2.9	-8.538
C51569	P00749	23	-7.638
C50553	Q16790	5.3	-8.276
C50553	O43570	9.5	-8.022
C50553	P00915	218	-6.662
C50553	P00918	4.5	-8.347
C30033	Q16602	27	-7.569
C63800	P34998	457	-6.34
C90978	P17252	4.5	-8.347
C55137	P17252	6.9	-8.161
C71828	Q9Y5Y4	17.4	-7.759
C34175	P47900	23.1	-7.636
C25672	P47900	12.8	-7.893
C60298	P07339	3400	-5.469
C42118	P34998	13.5	-7.87
C62764	P28223	307	-6.513
C62764	P28335	183	-6.738
C51523	P21554	2	-8.699
C51523	P34972	1	-9
C70186	P21554	1630	-5.788
C70186	P34972	1300	-5.886
C38213	P09871	1500	-5.824
C55827	Q03405	1200	-5.921
C12487	P32247	5950	-5.225
C12487	P28336	6.3	-8.201
C86629	P21554	1170	-5.932
C86629	P34972	292	-6.535
C12602	P10415	92	-7.036
C17261	P34972	6.6	-8.18
C23065	P34972	830	-6.081
C17261	P21554	4.6	-8.337
C23065	P21554	600	-6.222
C54790	P34972	18	-7.745
C54790	P21554	1.7	-8.77
C18109	P34972	20	-7.699
C18109	P21554	49	-7.31
C58763	P21554	62.6	-7.203
C58763	P34972	214	-6.67
C62715	Q12908	889	-6.051
C20549	Q12908	3200	-5.495
C15643	P28702	9	-8.046
C15643	P13631	6094	-5.215
C15643	P48443	14	-7.854
C15643	P10826	2587	-5.587
C15643	P19793	8	-8.097
C15643	P10276	1791	-5.747
C36695	P10415	231	-6.636
C81948	P21554	2600	-5.585
C32243	P03372	60	-7.222
C32243	Q92731	16	-7.796
C50424	P21453	0.23	-9.638
C69608	P21453	1.1	-8.959
C30197	P40763	12800	-4.893
C54295	P30518	11.5	-7.939
C68489	P30518	1.95	-8.71
C68489	P37288	700	-6.155
C54295	P37288	6400	-5.194
C17303	P06401	0.59	-9.229
C29529	Q9Y5N1	12	-7.921
C87031	P47871	25.2	-7.599
C24339	P03956	72000	-4.143
C24339	P08253	33000	-4.481
C24339	P22894	45000	-4.347
C24339	P14780	53000	-4.276
C66121	P03956	80000	-4.097
C66121	P08253	36000	-4.444
C66121	P22894	40000	-4.398
C66121	P14780	44000	-4.357
C53778	P43235	16	-7.796
C30760	P19793	6.1	-8.215
C30760	P28702	12	-7.921
C30760	P10826	2612	-5.583
C30760	P10276	4659	-5.332
C30760	P48443	23	-7.638
C21363	P21554	550	-6.26
C21828	P00742	690	-6.161
C85195	P00749	110	-6.959
C55606	Q07817	47	-7.328
C67720	P47900	30	-7.523
C86613	O43614	10000	-5
C4855	P21554	3100	-5.509
C90213	P21453	1	-9
C71757	P21452	17	-7.77
C71757	P25103	5.3	-8.276
C86713	P21452	270	-6.569
C86713	P25103	1.8	-8.745
C59861	P25103	48	-7.319
C59861	P21452	8.3	-8.081
C25940	P19793	22	-7.658
C58894	P47900	13	-7.886
C89220	Q99705	22	-7.658
C12642	Q99705	14	-7.854
C14095	P37288	0.43	-9.367
C14095	P30518	0.36	-9.444
C26778	P34972	34	-7.469
C43277	P22303	9050	-5.043
C43277	P06276	3250	-5.488
C63409	Q99705	16	-7.796
C64932	P25103	7.4	-8.131
C64932	P21452	11.5	-7.939
C40003	P06870	336	-6.474
C40003	P00747	955	-6.02
C40003	P00749	142	-6.848
C40003	P00750	7038	-5.153
C51200	P35408	2.2	-8.658
C18123	P35408	2.7	-8.569
C18400	P34972	400	-6.398
C40918	P17252	16	-7.796
C93631	P00740	46.6	-7.332
C93631	P03952	7.73	-8.112
C25148	P37288	1.13	-8.947
C72491	P37288	5.58	-8.253
C17627	P07858	37000	-4.432
C17627	P25774	5600	-5.252
C17627	P43235	1.3	-8.886
C17627	P07711	360	-6.444
C84681	P34998	6.1	-8.215
C39814	Q9Y5N1	39	-7.409
C82471	P21453	54	-7.268
C29404	P35348	220	-6.658
C11659	P00740	1.6	-8.796
C11659	P00742	257	-6.59
C70740	P19793	1	-9
C70740	P10826	3597	-5.444
C70740	P48443	2.9	-8.538
C70740	P28702	7.4	-8.131
C70222	P19793	0.8	-9.097
C70222	P10826	2112	-5.675
C70222	P48443	5.6	-8.252
C70222	P10276	4555	-5.342
C70222	P28702	3.9	-8.409
C34963	P19793	2.3	-8.638
C34963	P48443	11	-7.959
C34963	P10276	6756	-5.17
C34963	P28702	16	-7.796
C34963	P10826	3927	-5.406
C34963	P13631	8764	-5.057
C32951	P06401	76	-7.119
C32951	P10275	1010	-5.996
C76644	Q99705	15	-7.824
C93704	P16050	140	-6.854
C67803	P00740	36	-7.444
C67803	P00742	37	-7.432
C28566	P37288	6100	-5.215
C16988	P20292	180	-6.745
C2607	P00742	512	-6.291
C2607	P00734	486	-6.313
C2607	P08709	783	-6.106
C52848	P08709	93	-7.032
C52848	P00742	262	-6.582
C52848	P00734	1164	-5.934
C88162	P20292	130	-6.886
C7449	P35408	133	-6.876
C47980	Q07817	2.3	-8.638
C25939	P18031	500	-6.301
C89259	P08709	1011	-5.995
C25331	P29274	27.2	-7.565
C25331	P30542	71.1	-7.148
C64341	P08842	1	-9
C70747	P21554	3343	-5.476
C1043	P34972	325	-6.488
C1043	P21554	12	-7.921
C60058	P30542	9.5	-8.022
C44807	Q07817	6	-8.222
C82434	Q07817	35	-7.456
C84760	Q07817	183	-6.738
C88217	Q07817	8	-8.097
C44780	P21728	294	-6.532
C64772	P00915	365	-6.438
C64772	P00918	31	-7.509
C31205	P29274	10.9	-7.963
C92975	P35462	12.59	-7.9
C89950	P06276	6600	-5.18
C89950	P22303	12200	-4.914
C32409	P00374	302	-6.52
C4326	Q9Y5N1	68	-7.167
C79657	P20292	250	-6.602
C82769	P20292	330	-6.481
C59177	P20292	830	-6.081
C48176	P10415	1670	-5.777
C48176	Q07820	4160	-5.381
C48176	Q07817	2510	-5.6
C27435	P08172	1.2	-8.921
C55779	P08172	0.81	-9.092
C63847	P08172	0.99	-9.004
C60649	P08172	0.51	-9.292
C49986	P08172	0.2	-9.699
C29873	P50052	4	-8.398
C52753	P30411	752	-6.124
C7307	Q15761	13.9	-7.857
C43379	P25101	290	-6.538
C43379	P24530	215	-6.668
C19428	P21554	200	-6.699
C19428	P34972	100	-7
C9184	P41968	10733	-4.969
C9184	P32245	2780	-5.556
C1812	P00734	18	-7.745
C65859	P07339	1730	-5.762
C80157	O00519	240	-6.62
C80967	Q15722	500	-6.301
C71217	P34972	300	-6.523
C61453	P00742	1.1	-8.959
C44783	P29274	182	-6.74
C44783	P30542	605	-6.218
C77233	P29274	89.9	-7.046
C77233	P30542	256	-6.592
C27344	Q07817	0.9	-9.046
C27457	P25774	96	-7.018
C27457	P07711	3410	-5.467
C73959	P00740	0.56	-9.252
C73959	P03952	3	-8.523
C49953	Q07820	700	-6.155
C49953	P10415	610	-6.215
C35158	Q9HBA0	1648	-5.783
C10004	P19793	66	-7.18
C25822	P19793	38	-7.42
C34595	P56817	160.1	-6.796
C34595	Q9Y5Z0	355.8	-6.449
C53959	Q02127	37	-7.432
C57893	Q02127	135	-6.87
C46377	Q02127	13	-7.886
C48583	Q02127	218	-6.662
C19101	Q02127	27	-7.569
C43610	Q02127	25	-7.602
C30572	Q9NS75	300	-6.523
C70354	P23141	1694.12	-5.771
C32305	P25774	16	-7.796
C32305	P07711	0.43	-9.367
C32305	P07858	150	-6.824
C86290	P05981	3500	-5.456
C86290	Q9Y5Y6	1500	-5.824
C2617	P00742	0.1	-10
C1006	Q9Y5N1	14	-7.854
C44534	P30968	640	-6.194
C31907	P29274	70.9	-7.149
C31907	P30542	557	-6.254
C85107	P00749	7800	-5.108
C85107	P00747	3200	-5.495
C84715	P43235	5.2	-8.284
C84715	P07711	2900	-5.538
C84715	P07858	270	-6.569
C84715	P25774	760	-6.119
C23423	P46663	8.9	-8.051
C25961	P00740	139.8	-6.854
C13347	P00740	5.5	-8.26
C13347	P00742	5315	-5.274
C89340	P50052	7.1	-8.149
C67310	P20292	320	-6.495
C11201	P20292	72	-7.143
C53909	P37288	150	-6.824
C53909	P30518	39.2	-7.407
C75935	P34972	84.6	-7.073
C32482	P34972	77.1	-7.113
C67502	Q03181	1025.5	-5.989
C67502	P37231	1.1	-8.959
C67502	Q07869	490	-6.31
C58827	P00915	16	-7.796
C58827	P00918	3.9	-8.409
C58827	Q16790	2.8	-8.553
C58827	O43570	0.94	-9.027
C68888	Q13822	2500	-5.602
C90876	P47871	67.1	-7.173
C90257	P47871	22.4	-7.65
C23263	P47871	31.2	-7.506
C3963	P47871	47.3	-7.325
C72740	P10415	3780	-5.423
C72740	Q07820	1800	-5.745
C72740	Q07817	5820	-5.235
C65603	P07477	3.1	-8.509
C65603	P00734	0.46	-9.337
C68152	P35408	171	-6.767
C14466	P00742	260	-6.585
C92160	P00742	0.32	-9.495
C55969	P00742	7.2	-8.143
C44181	Q16790	9.6	-8.018
C44181	O43570	609	-6.215
C44181	P00915	826	-6.083
C44181	P00918	215	-6.668
C75846	P00740	0.46	-9.337
C75846	P03952	1	-9
C66112	Q16539	0.4	-9.398
C57134	Q07912	8	-8.097
C50994	P41143	5871	-5.231
C38153	Q9Y5N1	8.6	-8.066
C54672	P47900	7	-8.155
C49961	P24530	1	-9
C49961	P25101	440	-6.357
C75987	P34972	1090	-5.963
C8598	P34998	5.8	-8.237
C28712	P18405	5	-8.301
C38253	P35462	200	-6.699
C51835	P35462	25.12	-7.6
C12098	P52209	4200	-5.377
C19175	P46663	1.2	-8.921
C75144	P08684	1700	-5.77
C48771	P03956	87000	-4.06
C48771	P08253	40000	-4.398
C48771	P22894	48000	-4.319
C48771	P14780	50000	-4.301
C56361	P03952	920.1	-6.036
C90527	P03952	9471	-5.024
C61762	P30542	11	-7.959
C86674	P08246	0.81	-9.092
C86242	P08246	0.81	-9.092
C45249	P30518	11	-7.959
C65766	Q15858	330	-6.481
C5651	Q02127	43	-7.367
C14180	Q02127	370	-6.432
C19106	Q02127	40	-7.398
C779	P34998	662	-6.179
C46031	P34972	67	-7.174
C79137	P06241	12500	-4.903
C54210	Q16539	2.8	-8.553
C91947	Q9Y5N1	31	-7.509
C53783	Q9Y5N1	13	-7.886
C10183	Q9NYA1	1600	-5.796
C10154	Q99705	9	-8.046
C54637	Q99705	6.4	-8.194
C13613	Q9Y5Y6	23.5	-7.629
C35384	P47900	8.1	-8.092
C63564	Q9Y5N1	21	-7.678
C66512	P21554	3.4	-8.469
C66512	P34972	5504	-5.259
C67270	P37231	112	-6.951
C71919	P30542	8.9	-8.051
C35568	Q12908	7650	-5.116
C72646	Q12908	4030	-5.395
C35176	Q12908	2300	-5.638
C44475	P00740	17.31	-7.762
C44475	P03952	63	-7.201
C86425	Q15722	225	-6.648
C90062	Q00987	37700	-4.424
C9903	P25774	300	-6.523
C9903	P07858	75	-7.125
C9903	P07711	1300	-5.886
C87959	P21554	4890	-5.311
C87959	P34972	49	-7.31
C78046	Q00987	710	-6.149
C86471	Q99808	55	-7.26
C5503	P30411	55	-7.26
C23993	P30411	10	-8
C70162	Q16539	100	-7
C48406	P28336	0.59	-9.229
C48406	P30550	5.8	-8.237
C72923	P43119	54	-7.268
C72923	P35408	1020	-5.991
C72923	P43115	6800	-5.167
C43540	P35408	1020	-5.991
C43540	P43115	6800	-5.167
C43540	P43119	54	-7.268
C72257	P21554	13	-7.886
C72257	P34972	55	-7.26
C73186	P34972	18.2	-7.74
C84424	P15086	40000	-4.398
C44110	P34972	26	-7.585
C63987	P29274	407	-6.39
C63987	P29275	42	-7.377
C63987	P30542	6.4	-8.194
C69559	P29275	2080	-5.682
C82	P29275	5170	-5.287
C86141	P29275	3660	-5.437
C28314	P29275	5830	-5.234
C93843	P29275	1830	-5.738
C5818	P07477	780	-6.108
C5818	P00742	8.2	-8.086
C88665	P35408	1000	-6
C88665	P43116	2900	-5.538
C88665	P43115	440	-6.357
C88665	P34995	1800	-5.745
C61525	Q99705	13	-7.886
[truncated: 151,282 more rows]

## Sheet: mols_info
MOL	SMILES	Canonical_SMILES
C1	N#Cc1cc(-c2nc(N)nc(N3CCN(C)CC3)n2)ccc1	N#Cc1cccc(c1)c1nc(N)nc(n1)N1CCN(CC1)C
C2	O(C)c1cc(Nc2c(-c3nc(C)nc4[nH]cnc34)cccn2)cnc1	COc1cncc(c1)Nc1ncccc1c1nc(C)nc2c1nc[nH]2
C3	O=S1(=O)Oc2c(cc(-c3ccccc3)cc2)C=C1	O=S1(=O)C=Cc2c(O1)ccc(c2)c1ccccc1
C4	O=C1OC(NCCC(C)C)=Nc2c1c(C)ccc2	CC(CCNc1nc2cccc(c2c(=O)o1)C)C
C5	O=C(OCC1(CO)OC(=O)/C(=C/CCCCCCCCCCCCC)/C1)C(C)(C)C	CCCCCCCCCCCCC/C=C/1\CC(OC1=O)(CO)COC(=O)C(C)(C)C
C6	S(=O)(=O)(NCc1ccccc1)NCc1ccccc1	O=S(=O)(NCc1ccccc1)NCc1ccccc1
C7	O=C(NC1CCN(Cc2ccc(OC)cc2)CC1)c1c2c(ccc1)cccc2	COc1ccc(cc1)CN1CCC(CC1)NC(=O)c1cccc2c1cccc2
C8	Fc1c(F)cc([C@@H]2[C@@H](N)CN(c3ncnc(N4CCCC4)c3)CC2)c(F)c1	N[C@H]1CN(CC[C@@H]1c1cc(F)c(cc1F)F)c1ncnc(c1)N1CCCC1
C9	Clc1c2N(C(=O)c3ccc(NC(=O)c4c(-c5ccccc5)cccc4)cc3)CC3N(Cc2ccc1)CCSC3	O=C(N1CC2CSCCN2Cc2c1c(Cl)ccc2)c1ccc(cc1)NC(=O)c1ccccc1c1ccccc1
C10	O=C(N1[C@@H](C)CN(CC)[C@H](C)C1)N1C(C)(C)c2[nH]nc(NC(=O)c3ncccc3)c2C1	CCN1C[C@H](C)N(C[C@H]1C)C(=O)N1Cc2c(C1(C)C)[nH]nc2NC(=O)c1ccccn1
C11	S(=O)(=O)(N1C[C@]2(COCCC)C(=Cc3n(-c4ccc(F)cc4)ncc3C2)CC1)c1ccc(C(F)(F)F)cc1	CCCOC[C@@]12Cc3cnn(c3C=C2CCN(C1)S(=O)(=O)c1ccc(cc1)C(F)(F)F)c1ccc(cc1)F
C12	BrC=1C(=O)NC(=O)NC=1N	Nc1[nH]c(=O)[nH]c(=O)c1Br
C13	O=C(C)c1c(O)c(CCC)c(COc2ccc(C=NN=C(N)N)cc2)cc1	CCCc1c(COc2ccc(cc2)C=NN=C(N)N)ccc(c1O)C(=O)C
C14	C(Cc1ncc(CC)cc1)N1[C@@H](C)CCC1	CCc1ccc(nc1)CCN1CCC[C@@H]1C
C15	Clc1c(-n2c(-n3cccc3)c(C)c(C(=O)NC3CCCCCC3)n2)ccc(Cl)c1	Clc1ccc(c(c1)Cl)n1nc(c(c1n1cccc1)C)C(=O)NC1CCCCCC1
C16	O(C)c1c-2c(OC(CCC)c3c4C(C)=CC(C)(C)Nc4ccc-23)ccc1	CCCC1Oc2cccc(c2c2c1c1C(=CC(Nc1cc2)(C)C)C)OC
C17	FC(F)(F)C=1c2c(NC(=O)C=1)ccc(N1C(C)CCC1)c2	CC1CCCN1c1ccc2c(c1)c(cc(=O)[nH]2)C(F)(F)F
C18	O=C(NC12C3CC(C1)CC(C2)C3)c1c(C)n(c(C)n1)-c1ccccc1	O=C(c1nc(n(c1C)c1ccccc1)C)NC12CC3CC2CC(C1)C3
C19	FC(F)Oc1ccc(N2C(=O)C3=C(N2)C2C(N=C3)CCSC2)cc1	FC(Oc1ccc(cc1)n1[nH]c2c(c1=O)C=NC1C2CSCC1)F
C20	S=C1N(Cc2ccccc2)CN(CCCC)CS1	CCCCN1CSC(=S)N(C1)Cc1ccccc1
C21	Fc1ccc(Oc2ccc(-c3cc4c(C[C@H](O)CO)cn(C[C@H](O)CO)c4cc3)cc2)cc1	OC[C@H](Cc1cn(c2c1cc(cc2)c1ccc(cc1)Oc1ccc(cc1)F)C[C@@H](CO)O)O
C22	O=C(OCc1ccccc1)NC(C(=O)NC(C(=O)C(=O)NC)CC)CC(C)C	CCC(C(=O)C(=O)NC)NC(=O)C(NC(=O)OCc1ccccc1)CC(C)C
C23	Clc1ccc(C2(OC(=O)c3ccc(C)cc3)CCN(CCCC(=O)c3ccc(F)cc3)CC2)cc1	Clc1ccc(cc1)C1(CCN(CC1)CCCC(=O)c1ccc(cc1)F)OC(=O)c1ccc(cc1)C
C24	Brc1cc2[C@H]3O[C@H](CN4Oc5c4cc(N)cc5)C[C@H]3c3c(Oc2cc1)cccc3	Brc1ccc2c(c1)[C@H]1O[C@@H](C[C@H]1c1c(O2)cccc1)Cn1oc2c1cc(cc2)N
C25	O=C(NC)c1cc2c(cc(C(=N)N)cc2)cc1	CNC(=O)c1ccc2c(c1)ccc(c2)C(=N)N
C26	C(#Cc1ccc(CN2CCCCC2)cc1)CCN1CCCCC1	C1CCN(CC1)CCC#Cc1ccc(cc1)CN1CCCCC1
C27	O=C(NCC)Nc1ccc(-c2nc(N3[C@@H](C)COCC3)c3c([C@@](CC4CC4)(C)OC3)n2)cc1	CCNC(=O)Nc1ccc(cc1)c1nc(N2CCOC[C@@H]2C)c2c(n1)[C@@](C)(OC2)CC1CC1
C28	Fc1c(C(=O)N2CCN(C(=O)c3nccnc3)CC2)cc(CC2=NNC(=O)C3=C2NCCC3)cc1	Fc1ccc(cc1C(=O)N1CCN(CC1)C(=O)c1cnccn1)Cc1n[nH]c(=O)c2c1NCCC2
C29	C[C@@H]1[C@]2(c3[nH]cnc3)[C@H]1c1c(cccc1)C2	C[C@H]1[C@H]2[C@@]1(Cc1c2cccc1)c1cnc[nH]1
C30	Clc1cnc(OC[C@]2(C)[C@@H](c3ccc(Cl)cc3)CN(C(=O)C3CCOCC3)C2)cc1	Clc1ccc(cc1)[C@H]1CN(C[C@]1(C)COc1ccc(cn1)Cl)C(=O)C1CCOCC1
C31	Clc1cc(F)c2[nH]c(C(=O)N3CC(NC)C3)cc2c1	CNC1CN(C1)C(=O)c1cc2c([nH]1)c(F)cc(c2)Cl
C32	O[C@H]1C(=C)[C@@H](O)C/C(=C\C=C/2\C3[C@@](C)(C([C@H](Cn4cncc4)C)CC3)CCC\2)/C1	C[C@H](C1CCC2[C@]1(C)CCC/C/2=C\C=C\1/C[C@H](O)C(=C)[C@@H](C1)O)Cn1cncc1
C33	O=C(N(C)C)c1c(O)c(NC=2C(=O)C(=O)C=2N[C@H](CC)c2sc(C)cc2)ccc1	CC[C@H](c1ccc(s1)C)NC1=C(C(=O)C1=O)Nc1cccc(c1O)C(=O)N(C)C
C34	Clc1ccc(CCC[C@@H](C(=O)N[C@H](C(=O)NCCCCN2CCOCC2)CC2CCCCC2)CC(=O)NO)cc1	ONC(=O)C[C@H](C(=O)N[C@H](C(=O)NCCCCN1CCOCC1)CC1CCCCC1)CCCc1ccc(cc1)Cl
C35	Clc1cc(OC(C(=O)N(C[C@@H]2NCCC2)Cc2c(C)cccc2)C)ccc1	Clc1cccc(c1)OC(C(=O)N(Cc1ccccc1C)C[C@H]1CCCN1)C
C36	S(=O)(=O)(N[C@H](C(=O)N1CCNCC1)CCCN=C(N)N)c1cc(C)ccc1	Cc1cccc(c1)S(=O)(=O)N[C@H](C(=O)N1CCNCC1)CCCN=C(N)N
C37	FC(F)(F)c1c(C#N)ccc(-n2c(O)c3[C@@]4(C)O[C@@](C)(c3c2O)CN(C(=O)Nc2ccccc2)C4)c1	N#Cc1ccc(cc1C(F)(F)F)n1c(O)c2c(c1O)[C@@]1(O[C@@]2(C)CN(C1)C(=O)Nc1ccccc1)C
C38	O=C(O)c1c(N)c(-c2ccccc2)on1	OC(=O)c1noc(c1N)c1ccccc1
C39	Fc1c(C(=O)N2CC(C(=O)N(CC)CC)CCC2)cc(CC2=NNC(=O)C3=C2CCCC3)cc1	CCN(C(=O)C1CCCN(C1)C(=O)c1cc(ccc1F)Cc1n[nH]c(=O)c2c1CCCC2)CC
C40	O=C(N)C1CCC(N2C(=O)N(C)c3c2c2nc(-c4cn(CCO)nc4)ccc2nc3)CC1	OCCn1ncc(c1)c1ccc2c(n1)c1c(cn2)n(c(=O)n1C1CCC(CC1)C(=O)N)C
C41	S(CC(=O)c1cc(O)c(O)cc1)c1nc2c(cc1)cccc2	O=C(c1ccc(c(c1)O)O)CSc1ccc2c(n1)cccc2
C42	P(=O)(O)(O)CCN(CC(=O)O)CCN1C=2N=CNC(=O)C=2NC1	OC(=O)CN(CCP(=O)(O)O)CCN1CNc2c1nc[nH]c2=O
C43	Ic1ccc(C(=O)NCCCC[C@H](NC(=O)N[C@H](C(=O)O)Cc2sccc2)C(=O)O)cc1	O=C(N[C@H](C(=O)O)Cc1cccs1)N[C@H](C(=O)O)CCCCNC(=O)c1ccc(cc1)I
C44	S(c1cc2N(CC)C=C(C(=O)N[C@@H]3C(C)(C)C4C[C@@]3(C)CC4)C(=O)c2cc1)c1ccccc1	CCn1cc(C(=O)N[C@H]2[C@]3(C)CCC(C2(C)C)C3)c(=O)c2c1cc(cc2)Sc1ccccc1
C45	C(N1CCN(CCCCc2onc(-c3ccccc3)c2)CC1)(c1ccccc1)c1ccccc1	c1ccc(cc1)c1noc(c1)CCCCN1CCN(CC1)C(c1ccccc1)c1ccccc1
C46	Oc1c2c(ccc1)CC(N)CC2	NC1CCc2c(C1)cccc2O
C47	O=C1C(CO)=CNC(=O)N1	OCc1c[nH]c(=O)[nH]c1=O
C48	Fc1c2C(C)=CC(C)(C)Nc2cc2c1-c1c(cc(F)cc1)C2	Fc1ccc2c(c1)Cc1c2c(F)c2c(c1)NC(C=C2C)(C)C
C49	FC(F)(F)[C@](N)(C(=O)N1C[C@@](C)(N2c3nc(N4CCOCC4)nc(-c4cnc(N)nc4)c3CC2)CC1)C	Nc1ncc(cn1)c1nc(nc2c1CCN2[C@@]1(C)CCN(C1)C(=O)[C@](C(F)(F)F)(N)C)N1CCOCC1
C50	O=C(O)CCC12CCC(c3[nH]c4C(=O)N(CCC)C(=O)N(CCC)c4n3)(CC1)CC2	CCCn1c2nc([nH]c2c(=O)n(c1=O)CCC)C12CCC(CC1)(CC2)CCC(=O)O
C51	S(=O)(=O)(Nc1nc(Nc2ccc(S(=O)(=O)N)cc2)ccn1)c1c(F)c(F)c(F)c(F)c1F	Fc1c(F)c(F)c(c(c1S(=O)(=O)Nc1nccc(n1)Nc1ccc(cc1)S(=O)(=O)N)F)F
C52	O=S1(=O)C(C)C(c2ccc(OCCCN3CCCC3)cc2)Oc2c1ccc(OC)c2	COc1ccc2c(c1)OC(C(S2(=O)=O)C)c1ccc(cc1)OCCCN1CCCC1
C53	Fc1cc2c(N(CCNC(=O)[C@@H](NC(=O)c3cc(OC)ccc3)CCC3CCCCC3)CC2)cc1	COc1cccc(c1)C(=O)N[C@H](C(=O)NCCN1CCc2c1ccc(c2)F)CCC1CCCCC1
C54	O=C1N(Cc2ccccc2)N=C(c2ccc(CCN3[C@H](C)CCC3)cc2)C=C1	C[C@@H]1CCCN1CCc1ccc(cc1)c1ccc(=O)n(n1)Cc1ccccc1
C55	O=C(Nc1ccc(CCNN)cc1)CCCc1ccccc1	NNCCc1ccc(cc1)NC(=O)CCCc1ccccc1
C56	O=C(COc1ccc(-c2[nH]c3C(=O)N(C)C(=O)N(C)c3c2)cc1)N1CCN(C)CC1	CN1CCN(CC1)C(=O)COc1ccc(cc1)c1[nH]c2c(c1)n(C)c(=O)n(c2=O)C
C57	O=C(O)C(C)c1cc(C(=O)c2ccccc2)ccc1	OC(=O)C(c1cccc(c1)C(=O)c1ccccc1)C
C58	Oc1c2[C@H]3[C@H](N(CCC)[C@@H](C)C3)CCc2ccc1	CCCN1[C@@H](C)C[C@@H]2[C@H]1CCc1c2c(O)ccc1
C59	Brc1cc(C(=O)Nc2ccc(C(=N)N)cc2)c(O)cc1	Brc1ccc(c(c1)C(=O)Nc1ccc(cc1)C(=N)N)O
C60	S(=O)(=O)(Nc1cc(-n2nc(C(F)(F)F)c3c2C(=O)N(c2ccc(-c4c(CN(C)C)cccc4)cc2)CC3)ccc1)C	CN(Cc1ccccc1c1ccc(cc1)N1CCc2c(C1=O)n(nc2C(F)(F)F)c1cccc(c1)NS(=O)(=O)C)C
C61	Fc1ccc(-c2ncn3c2C=C2[C@@](C)([C@@H]([C@@](O)(C)c4cc(C)ccc4)CCC2)C3)cc1	Fc1ccc(cc1)c1ncn2c1C=C1CCC[C@@H]([C@]1(C2)C)[C@@](c1cccc(c1)C)(O)C
C62	N#CC(CC1C[C@@H]2[N+](C)(C)[C@@H](C1)CC2)(c1ccccc1)c1ccccc1	N#CC(c1ccccc1)(c1ccccc1)CC1C[C@H]2CC[C@H](C1)[N+]2(C)C
C63	O(Cc1n2c(nc1)C=CC(c1ccccc1)=C2)c1c2c(ncc1)cc(OC)cc2	COc1ccc2c(c1)nccc2OCc1cnc2n1cc(cc2)c1ccccc1
C64	O=C(N)C(C)(C)n1ncc(-c2cc3OCCc4sc(-c5n(C(C)C)ncn5)nc4-c3cc2)c1	NC(=O)C(n1ncc(c1)c1ccc2c(c1)OCCc1c2nc(s1)c1ncnn1C(C)C)(C)C
C65	Clc1nc(Nc2c(F)cc(Cl)cc2)c2ncn([C@H]3[C@H](O)[C@H](O)[C@@H](c4nn(CC)nn4)O3)c2n1	CCn1nnc(n1)[C@H]1O[C@H]([C@@H]([C@@H]1O)O)n1cnc2c1nc(Cl)nc2Nc1ccc(cc1F)Cl
C66	S(=O)(=O)(C)c1ccc(-c2c(O)c3N(CCC)C(=O)N(CCC)C(=O)c3[nH]2)cc1	CCCn1c2c(O)c([nH]c2c(=O)n(c1=O)CCC)c1ccc(cc1)S(=O)(=O)C
C67	Clc1c(Cl)ccc(NC(=O)Nc2ccc(OS(=O)(=O)N)cc2)c1	O=C(Nc1ccc(c(c1)Cl)Cl)Nc1ccc(cc1)OS(=O)(=O)N
C68	Clc1ccc(-c2c(C#N)c(N3CCOCC3)sc2-c2nn[nH]c2)cc1	N#Cc1c(sc(c1c1ccc(cc1)Cl)c1c[nH]nn1)N1CCOCC1
C69	Fc1c(CN2C(=O)N(c3cc(OC)ccc3)c3nc(NCCN4CCOCC4)ncc23)c(F)ccc1	COc1cccc(c1)n1c(=O)n(c2c1nc(NCCN1CCOCC1)nc2)Cc1c(F)cccc1F
C70	O=[N+]([O-])c1ccc(OCc2c(C(=O)Nc3cc4c(N)cc(C)nc4cc3)cccc2)cc1	Cc1cc(N)c2c(n1)ccc(c2)NC(=O)c1ccccc1COc1ccc(cc1)[N+](=O)[O-]
C71	O=C1N(C2CCN(C3CCCCCCC3)CC2)c2c(N=C1NC1CCNCC1)cccc2	O=c1c(NC2CCNCC2)nc2c(n1C1CCN(CC1)C1CCCCCCC1)cccc2
C72	O=C(O[C@@H]1[C@H](c2ccc(OC)cc2)Sc2c(N(CCN(C)C)C1=O)ccc(OC)c2)C	COc1ccc2c(c1)S[C@@H](c1ccc(cc1)OC)[C@H](C(=O)N2CCN(C)C)OC(=O)C
C73	S(=O)(=O)(Oc1ccc(NC(=O)Nc2c(C(C)C)cccc2)cc1)N	O=C(Nc1ccccc1C(C)C)Nc1ccc(cc1)OS(=O)(=O)N
C74	Brc1cc2[nH]c(C(=O)N3CCN(C)CC3)cc2cc1	CN1CCN(CC1)C(=O)c1cc2c([nH]1)cc(cc2)Br
C75	S(=O)(=O)(C)N1C[C@@H](Nc2c(-c3nc4c([nH]cc4)nc3)cnc(NC3CCC(C#N)CC3)n2)CCC1	N#CC1CCC(CC1)Nc1ncc(c(n1)N[C@H]1CCCN(C1)S(=O)(=O)C)c1cnc2c(n1)cc[nH]2
C76	Clc1cc(CC(=O)NC=2n3nc(-c4occc4)nc3-c3c(nn(C)c3)N=2)ccc1	O=C(Nc1nc2nn(cc2c2n1nc(n2)c1ccco1)C)Cc1cccc(c1)Cl
C77	O=C(NC(C)(C)C)[C@H](N1[C@H](CC(C)C)C(=O)N[C@@H](C1=O)C1Cc2c(cccc2)C1)c1ccccc1	CC(C[C@@H]1C(=O)N[C@@H](C(=O)N1[C@H](c1ccccc1)C(=O)NC(C)(C)C)C1Cc2c(C1)cccc2)C
C78	Fc1ccc(C(=O)N2Cc3n(c(-c4snc(C)n4)nn3)CC2)cc1	Fc1ccc(cc1)C(=O)N1CCn2c(C1)nnc2c1snc(n1)C
C79	Clc1c(O)cc2[C@@H](c3cc(C)ccc3)CN(C)CCc2c1	CN1CCc2c([C@H](C1)c1cccc(c1)C)cc(c(c2)Cl)O
C80	Clc1ccc(C=2N(c3ccc(S(=O)(=O)N)cc3)C(=O)/C(=C/C=3C(=O)c4c(OC=3)cccc4)/N=2)cc1	Clc1ccc(cc1)C1=N/C(=C\c2coc3c(c2=O)cccc3)/C(=O)N1c1ccc(cc1)S(=O)(=O)N
C81	P(=O)(O)(O)C(P(=O)(O)O)=NCC(CC)C	CCC(CN=C(P(=O)(O)O)P(=O)(O)O)C
C82	Clc1ccc(-c2nc(COc3ccc(-c4[nH]c5C(=O)N(CCC)C(=O)N(CCC)c5n4)cc3)on2)cc1	CCCn1c2nc([nH]c2c(=O)n(c1=O)CCC)c1ccc(cc1)OCc1onc(n1)c1ccc(cc1)Cl
C83	Clc1c(CCOc2c(N)ccc(C(=O)NCC3CCN(c4ccncc4)CC3)c2)ccc(Cl)c1	Clc1ccc(c(c1)Cl)CCOc1cc(ccc1N)C(=O)NCC1CCN(CC1)c1ccncc1
C84	Brc1c(OC)nc(Nc2c(OC3CCC3)cc(C(=O)N3CCOCC3)cc2)nc1	COc1nc(ncc1Br)Nc1ccc(cc1OC1CCC1)C(=O)N1CCOCC1
C85	O=C1N(C)C(=O)c2[nH]c(Cc3occc3)nc2N1Cc1occc1	O=c1c2[nH]c(nc2n(c(=O)n1C)Cc1ccco1)Cc1ccco1
C86	O=C1[C@]2(C)C(C3C([C@]4(C=C)C(=CC(=O)CC4)CC3)CC2)CC1	C=C[C@]12CCC(=O)C=C1CCC1C2CC[C@]2(C1CCC2=O)C
C87	O=C(N[C@H](COc1nc(NC=2C(=O)N(C)C=C(c3c(CO)c(N4C(=O)c5n(c6c(c5)CC(C)(C)C6)CC4)ncc3)C=2)ccc1)C)C=C	C=CC(=O)N[C@H](COc1cccc(n1)Nc1cc(cn(c1=O)C)c1ccnc(c1CO)N1CCn2c(C1=O)cc1c2CC(C1)(C)C)C
C88	Clc1c(Cc2nc(N)c3nn(-c4ccccc4)cc3n2)cccc1	Clc1ccccc1Cc1nc2cn(nc2c(n1)N)c1ccccc1
C89	FC(F)(F)c1cc(NC(=O)c2c(C)n(CCCN(C(=O)c3occc3)C)c(-c3ccccc3)c2)ccc1	CN(C(=O)c1ccco1)CCCn1c(cc(c1C)C(=O)Nc1cccc(c1)C(F)(F)F)c1ccccc1
C90	O=C(Nc1ccccc1)N1C[C@@H]2N(C[C@H](C)[C@](C)(c3cc(O)ccc3)C2)CC1	Oc1cccc(c1)[C@]1(C)C[C@@H]2CN(CCN2C[C@@H]1C)C(=O)Nc1ccccc1
C91	O=C(O)c1c(O)c(C)ccc1	OC(=O)c1cccc(c1O)C
C92	O=C1C2(C(C)C(=O)N1)Cc1c(cc3c(nc(CN4CCC(Cc5ccccc5)CC4)cc3)c1)C2	CC1C(=O)NC(=O)C21Cc1c(C2)cc2c(c1)nc(cc2)CN1CCC(CC1)Cc1ccccc1
C93	FC(F)(F)c1ccc(C(CNCCc2ccc(N(C)C)cc2)N2CCN(C3CCCCC3)CC2)cc1	CN(c1ccc(cc1)CCNCC(c1ccc(cc1)C(F)(F)F)N1CCN(CC1)C1CCCCC1)C
C94	O(C(c1ccncc1)(c1ccccc1)c1ccccc1)CCCCCCN1C(=O)NC(=O)C(C)=C1	O=c1[nH]c(=O)n(cc1C)CCCCCCOC(c1ccncc1)(c1ccccc1)c1ccccc1
C95	O=C(OC(C)(C)C)N[C@@H](C(=O)N1[C@H](C(=O)NCC2CCC(N)CC2)CCC1)C(C1CCCCC1)C1CCCCC1	NC1CCC(CC1)CNC(=O)[C@@H]1CCCN1C(=O)[C@@H](C(C1CCCCC1)C1CCCCC1)NC(=O)OC(C)(C)C
C96	Clc1c2c([nH]c1)cc(C(=O)N[C@H]1[C@@H](CS(=O)(=O)c3ccc(N4C(=O)C=CC=C4)cc3)CCCC1)cc2	O=C(c1ccc2c(c1)[nH]cc2Cl)N[C@@H]1CCCC[C@@H]1CS(=O)(=O)c1ccc(cc1)n1ccccc1=O
C97	O=[N+]([O-])c1ccc(C[N+@@H]2C[C@H](CO)C(O)C2)cc1	OC[C@H]1C[N@H+](CC1O)Cc1ccc(cc1)[N+](=O)[O-]
C98	S(=O)(=O)(n1c2c3c(N4C(CNCC4)Cc3c1)ccc2)c1cc(OC)ccc1	COc1cccc(c1)S(=O)(=O)n1cc2c3c1cccc3N1C(C2)CNCC1
C99	Sc1sc(NC(=O)NN=Cc2ccccc2)nn1	O=C(Nc1nnc(s1)S)NN=Cc1ccccc1
C100	Clc1c(CC(=O)NCc2c([C@H](N)C)ccc(Cl)c2)[n+]([O-])c(NCC(F)(F)c2ncccc2)cc1	O=C(Cc1c(Cl)ccc([n+]1[O-])NCC(c1ccccn1)(F)F)NCc1cc(Cl)ccc1[C@H](N)C
C101	Fc1ncc(C2=CC3CN(C)CC(C2)C3)cc1	CN1CC2CC(C1)C=C(C2)c1ccc(nc1)F
C102	Clc1ccc(-c2c(COc3ncc(C(=O)NC(C)C)cc3)con2)cc1	CC(NC(=O)c1ccc(nc1)OCc1conc1c1ccc(cc1)Cl)C
C103	Nc1nc(N)c2c(CCc3ccccc3)cccc2n1	Nc1nc(N)c2c(n1)cccc2CCc1ccccc1
C104	O=C(N1CCOCC1)C1=C(N2C(=O)C(=O)Nc3c2cccc3)CCN(C2CCCCCCC2)C1	O=C(C1=C(CCN(C1)C1CCCCCCC1)n1c(=O)c(=O)[nH]c2c1cccc2)N1CCOCC1
C105	O(CCCCOc1cc(C(=N)N)ccc1)c1cc(C(=N)N)ccc1	NC(=N)c1cccc(c1)OCCCCOc1cccc(c1)C(=N)N
C106	O=C(Cc1ccc(OC)cc1)c1c(C)n(CCCCC)c2c1cccc2	CCCCCn1c(C)c(c2c1cccc2)C(=O)Cc1ccc(cc1)OC
C107	O=C1NC2=C(C3(N)/C(=C/C)/C(C=C(C)C3)C2)C=C1	C/C=C/1\C2C=C(CC1(N)c1c(C2)[nH]c(=O)cc1)C
C108	Clc1c(-c2n(-c3ccc(Cl)cc3)c3ncnc(N4CCC(NC(=O)NCCCC)CC4)c3n2)cccc1	CCCCNC(=O)NC1CCN(CC1)c1ncnc2c1nc(n2c1ccc(cc1)Cl)c1ccccc1Cl
C109	O=C(N1C[C@@H](N(C(=O)c2sc(-c3ccc(OC)cc3)cc2)C)CC1)N1C[C@H](NC2CCOCC2)CC1	COc1ccc(cc1)c1ccc(s1)C(=O)N([C@H]1CCN(C1)C(=O)N1CC[C@H](C1)NC1CCOCC1)C
C110	ICCOCn1c2N=C(N)NC(=O)c2nc1	ICCOCn1cnc2c1nc(N)[nH]c2=O
C111	O=C(N[C@H](C(=O)N)C)[C@@H](NC(=O)CCc1ccc(-c2sccc2)cc1)CCC(=O)O	O=C(N[C@H](C(=O)N[C@H](C(=O)N)C)CCC(=O)O)CCc1ccc(cc1)c1cccs1
C112	S(=O)(=O)(NCC1CCOCC1)c1c(C(F)(F)F)cc(NC2C3CC(C2)CC3)cc1	FC(c1cc(ccc1S(=O)(=O)NCC1CCOCC1)NC1CC2CC1CC2)(F)F
C113	O=C(N1[C@H](C#N)CCC1)[C@H]1N[C@@H](COc2c3c(ccc2)CCCC3)CC1	N#C[C@@H]1CCCN1C(=O)[C@@H]1CC[C@@H](N1)COc1cccc2c1CCCC2
C114	N(CCC)(CCC)Cc1ccc(-c2ccc(CN3CCCCC3)cc2)cc1	CCCN(Cc1ccc(cc1)c1ccc(cc1)CN1CCCCC1)CCC
C115	O=C(Nc1c(NCc2ccc([C@@H]3[C@@H](c4onc(C)n4)CC=CC3)cc2)nccc1C)CC#N	N#CCC(=O)Nc1c(nccc1C)NCc1ccc(cc1)[C@H]1CC=CC[C@@H]1c1onc(n1)C
C116	O=C(OCc1ccccc1)NC(C(=O)NC(C(=O)C(=O)NCCCN1CCOCC1)CCC)CC(C)C	CCCC(C(=O)C(=O)NCCCN1CCOCC1)NC(=O)C(NC(=O)OCc1ccccc1)CC(C)C
C117	Brc1c(O)c(-c2[nH]c3c(c2)cc(C(=N)N)cc3)cc(Br)c1	Brc1cc(Br)c(c(c1)c1[nH]c2c(c1)cc(cc2)C(=N)N)O
C118	S(=O)(=O)(N([C@@H](C(=O)NO)COC(C)(C)C)Cc1ccccc1)c1ccc(OC)cc1	ONC(=O)[C@H](N(S(=O)(=O)c1ccc(cc1)OC)Cc1ccccc1)COC(C)(C)C
C119	Nc1ncc(-c2cnc3nc(N4CCC(N5CCCCC5)CC4)sc3c2)nc1	Nc1cnc(cn1)c1cnc2c(c1)sc(n2)N1CCC(CC1)N1CCCCC1
C120	O=C1NC=Nc2c(CNC(CO)(CO)CO)c[nH]c12	OCC(NCc1c[nH]c2c1nc[nH]c2=O)(CO)CO
C121	Clc1c(-c2n(-c3ccc(Cl)cc3)c3ncnc(NN4CCCCC4)c3n2)ccc(Cl)c1	Clc1ccc(cc1)n1c(nc2c1ncnc2NN1CCCCC1)c1ccc(cc1Cl)Cl
C122	N[C@H]1CN(c2nc(N)nc(C(C)C)c2)CC1	N[C@@H]1CCN(C1)c1cc(nc(n1)N)C(C)C
C123	O(c1cc2n(Cc3cc4c(ccc(C(=N)N)c4)cc3)c(CCCC)nc2cc1)C1CCN(C(=N)C)CC1	CCCCc1nc2c(n1Cc1ccc3c(c1)cc(cc3)C(=N)N)cc(cc2)OC1CCN(CC1)C(=N)C
C124	O=C(N[C@H](C)c1ccccc1)[C@@H](CC(=O)N1CCC(N2CCCCC2)CC1)N1[C@H](/C=C/c2ccccc2)[C@H](N2[C@@H](c3ccccc3)COC2=O)C1=O	C[C@H](c1ccccc1)NC(=O)[C@H](N1C(=O)[C@H]([C@H]1/C=C/c1ccccc1)N1C(=O)OC[C@@H]1c1ccccc1)CC(=O)N1CCC(CC1)N1CCCCC1
C125	O=C(NC1CCN(Cc2ccccc2)CC1)Cc1ccc(O)cc1	O=C(Cc1ccc(cc1)O)NC1CCN(CC1)Cc1ccccc1
C126	F[C@H]1[C@H](N)CC[C@@H](c2n(C)ncc2NC(=O)c2nc(-c3c(F)cc(C4COCC4)cc3F)sc2)OC1	N[C@@H]1CC[C@H](OC[C@H]1F)c1c(cnn1C)NC(=O)c1csc(n1)c1c(F)cc(cc1F)C1COCC1
C127	O=C(O)[C@@H](NC(=O)c1sc(CCCc2[nH]c3N=C(N)NC(=O)c3c2)cc1)CCC(=O)O	OC(=O)CC[C@@H](C(=O)O)NC(=O)c1ccc(s1)CCCc1[nH]c2c(c1)c(=O)[nH]c(n2)N
C128	O=C(NCC1(c2c3c(n(C)c2)ccc(OC)c3)CCCC1)CCC	CCCC(=O)NCC1(CCCC1)c1cn(c2c1cc(OC)cc2)C
C129	S(=O)(=O)(Nc1c(F)cc(C(C(=O)NCc2c(OCCC)nc(C(F)(F)F)cc2)C)cc1)C	CCCOc1nc(ccc1CNC(=O)C(c1ccc(c(c1)F)NS(=O)(=O)C)C)C(F)(F)F
C130	Fc1cc(C(C(=O)NCCCN2CCC(C#N)(c3c(C)cccc3)CC2)C(C)C)ccc1	N#CC1(CCN(CC1)CCCNC(=O)C(c1cccc(c1)F)C(C)C)c1ccccc1C
C131	O=C(N1OC[C@@H](O)C1)c1c(Cn2c(NC)nc3c2cccc3)sc2N(CC(C)C)C(=O)N(C)C(=O)c12	CNc1nc2c(n1Cc1sc3c(c1C(=O)N1OC[C@H](C1)O)c(=O)n(c(=O)n3CC(C)C)C)cccc2
C132	O=C(NCc1ncccc1)c1nc(N)nc(-c2c(C#N)cccc2)c1	N#Cc1ccccc1c1nc(N)nc(c1)C(=O)NCc1ccccn1
C133	NC=1OCC2(C3(C(Cc4ccccc4)Oc4c2cc(-c2cc(C#CC)cnc2)cc4)COC3)N=1	CC#Cc1cncc(c1)c1ccc2c(c1)C1(COC(=N1)N)C1(C(O2)Cc2ccccc2)COC1
C134	O=C(N(Cc1cc(OCC)c(OC)cc1)C1CCC(CC2CCC(N)CC2)CC1)CCCc1c2c([nH]c1)cccc2	CCOc1cc(ccc1OC)CN(C(=O)CCCc1c[nH]c2c1cccc2)C1CCC(CC1)CC1CCC(CC1)N
C135	Fc1cc(c(C)cc1)-c1nc(-c2ccncc2)c2c(c1)cnc(NC(=O)C1CC1)c2	Fc1ccc(c(c1)c1cc2cnc(cc2c(n1)c1ccncc1)NC(=O)C1CC1)C
C136	O=C(O)c1c(O)c(Cc2ccccc2)cc(CC2=CC(C(=O)O)C(=O)C(Cc3ccccc3)C2)c1	OC(=O)C1C=C(Cc2cc(Cc3ccccc3)c(c(c2)C(=O)O)O)CC(C1=O)Cc1ccccc1
C137	Clc1cc([C@H](NC(=O)c2[nH]cc(-c3c(C)cnc(Nc4c5c(ccc4)CCC5)n3)c2)CO)ccc1	OC[C@H](c1cccc(c1)Cl)NC(=O)c1[nH]cc(c1)c1nc(ncc1C)Nc1cccc2c1CCC2
C138	O(C)c1ccc(-n2nc(C#N)c3c2C(=O)N(c2ccc(-c4c(CN5C[C@H](O)CC5)cccc4)cc2)CC3)cc1	COc1ccc(cc1)n1nc(c2c1C(=O)N(CC2)c1ccc(cc1)c1ccccc1CN1CC[C@H](C1)O)C#N
C139	O=C(N[C@@H]1C2CCN(C1)CC2)c1sc2c(c1)ccc(N)c2	Nc1ccc2c(c1)sc(c2)C(=O)N[C@H]1CN2CCC1CC2
C140	S(Cc1c(C)cccc1)c1[nH]c(Nc2ccc(C(=O)OC)cc2)nn1	COC(=O)c1ccc(cc1)Nc1nnc([nH]1)SCc1ccccc1C
C141	O(C)c1ncc(Nc2c(-c3nc(C)nc4[nH]cnc34)cc([C@@H](O)C(C)(C)C)cn2)cc1	COc1ccc(cn1)Nc1ncc(cc1c1nc(C)nc2c1nc[nH]2)[C@H](C(C)(C)C)O
C142	Clc1cc(-c2c(-c3cc(C(=O)N[C@@H](C)c4ccccc4)[nH]c3)n[nH]c2)ccc1	Clc1cccc(c1)c1c[nH]nc1c1c[nH]c(c1)C(=O)N[C@H](c1ccccc1)C
C143	O=C(O)C[C@H](NC(=O)CN1C(=O)C(NC(=O)CCc2ccccc2)=CC=C1CCc1ccccc1)C=O	O=C[C@@H](NC(=O)Cn1c(CCc2ccccc2)ccc(c1=O)NC(=O)CCc1ccccc1)CC(=O)O
C144	Fc1c([C@@]2(C)NC(=N)[C@@]3(S(=O)(=O)C2)COCC3)cc(NC(=O)c2ncc(OC)nc2)cc1	COc1cnc(cn1)C(=O)Nc1ccc(c(c1)[C@@]1(C)NC(=N)[C@@]2(S(=O)(=O)C1)COCC2)F
C145	O(CC(O)CN1CCC(CN2C(=O)c3c4c(cc(O)c3)cccc4C2=O)CC1)c1c(CC=C)cccc1	C=CCc1ccccc1OCC(CN1CCC(CC1)Cn1c(=O)c2cccc3c2c(c1=O)cc(c3)O)O
C146	Brc1c(O)c(CNCCc2ccc(S(=O)(=O)N)cc2)cc(Br)c1	Brc1cc(CNCCc2ccc(cc2)S(=O)(=O)N)c(c(c1)Br)O
C147	FC(F)(F)Oc1ccc(NC(=O)C(Cc2ccc(C(=O)NCCC(=O)O)cc2)c2ccc(C(C)(C)C)cc2)cc1	OC(=O)CCNC(=O)c1ccc(cc1)CC(C(=O)Nc1ccc(cc1)OC(F)(F)F)c1ccc(cc1)C(C)(C)C
C148	O=C(Nc1c(NCc2ccc(-c3c(C(=O)OC)cccc3)cc2)nccc1)COC	COCC(=O)Nc1cccnc1NCc1ccc(cc1)c1ccccc1C(=O)OC
C149	O=C(N(CCc1ncccc1)Cc1cc2c(ccc(C(=N)N)c2)cc1)c1c2c(ccc1)cccc2	NC(=N)c1ccc2c(c1)cc(cc2)CN(C(=O)c1cccc2c1cccc2)CCc1ccccn1
C150	O=C(N(C1CCCCC1)C1CCCCC1)c1ccc(C(=O)c2n3c(nc2)C=CC=C3)cc1	O=C(N(C1CCCCC1)C1CCCCC1)c1ccc(cc1)C(=O)c1cnc2n1cccc2
C151	Fc1cc(N2C[C@H](C)N(CCc3c4c(N(C)C(=O)C=C4)ccc3)CC2)c2c(nc(C)cc2)c1	Fc1cc2nc(C)ccc2c(c1)N1CCN([C@H](C1)C)CCc1cccc2c1ccc(=O)n2C
C152	O(CCCCCCCCCC=C)[C@H]1[C@H](O)[C@@H](CO)OC(O)[C@@H]1O	C=CCCCCCCCCCO[C@@H]1[C@@H](O)C(O)O[C@@H]([C@H]1O)CO
C153	Clc1c([C@@]2(C)NC(=N)N(C)S(=O)(=O)C2)sc(-c2oc(-c3n(C)ncc3)nn2)c1	N=C1N[C@@](C)(CS(=O)(=O)N1C)c1sc(cc1Cl)c1nnc(o1)c1ccnn1C
C154	Clc1c2C(=O)N[C@@H]3[C@@H](c2cc(CC)c1)CNC3	CCc1cc2[C@H]3CNC[C@@H]3NC(=O)c2c(c1)Cl
C155	O(C)c1cc2C(=O)N(C[C@]3(C#Cc4ccc([C@@H]5NC(=O)CC5)cc4)C(=O)NC(=O)N3)Cc2cc1	COc1ccc2c(c1)C(=O)N(C2)C[C@@]1(C#Cc2ccc(cc2)[C@H]2CCC(=O)N2)NC(=O)NC1=O
C156	Clc1c(-c2c3[nH]ccc3ccc2)cc(C)c2NC(C)(C)C(=O)C(C)c12	O=C1C(C)c2c(NC1(C)C)c(C)cc(c2Cl)c1cccc2c1[nH]cc2
C157	FC(F)(F)OCc1ccc(NC(=O)C(Cc2ccc(C(=O)NCCC(=O)O)cc2)c2ccc(C(C)(C)C)cc2)cc1	OC(=O)CCNC(=O)c1ccc(cc1)CC(C(=O)Nc1ccc(cc1)COC(F)(F)F)c1ccc(cc1)C(C)(C)C
C158	Clc1cc(S(=O)(=O)c2cc(O)c3n(C)c4c(c3c2)C2NC(C4)CC2)ccc1	Clc1cccc(c1)S(=O)(=O)c1cc(O)c2c(c1)c1C3CCC(N3)Cc1n2C
C159	S(=O)(=O)(n1c(OC(=O)C)ccc1)c1ccc(C)cc1	CC(=O)Oc1cccn1S(=O)(=O)c1ccc(cc1)C
C160	S(=O)(=O)(NCC1(CC)CCN(S(=O)(=O)c2n(S(=O)(=O)c3c(F)cccc3)c3c(c2)cc(F)cc3)CC1)C(F)(F)F	CCC1(CCN(CC1)S(=O)(=O)c1cc2c(n1S(=O)(=O)c1ccccc1F)ccc(c2)F)CNS(=O)(=O)C(F)(F)F
C161	S(=O)(=O)(Nc1cc2n(C(C)C)cc(-c3cc(F)c(C#N)cc3)c2cc1)C	N#Cc1ccc(cc1F)c1cn(c2c1ccc(c2)NS(=O)(=O)C)C(C)C
C162	O=Cc1cc(OC)c(C2=NOC(c3ccccc3)C2)cc1	COc1cc(C=O)ccc1C1=NOC(C1)c1ccccc1
C163	FC(F)(F)c1ccc(O[C@@H](CCNCCCCCN2C(=O)C3C(C(c4cc(OC)c(OC)cc4)=N2)CC=CC3)c2ccccc2)cc1	COc1ccc(cc1OC)C1=NN(CCCCCNCC[C@@H](c2ccccc2)Oc2ccc(cc2)C(F)(F)F)C(=O)C2C1CC=CC2
C164	O=C(N[C@@H](C(=O)NCCCN1CCOCC1)Cc1ccccc1)Nc1ccc(Oc2ccccc2)cc1	O=C(N[C@@H](C(=O)NCCCN1CCOCC1)Cc1ccccc1)Nc1ccc(cc1)Oc1ccccc1
C165	S=C1N(c2cc(C(F)(F)F)c(C#N)cc2)C(=O)C(C)(C)N1c1cc(F)c(C(=O)NC)cc1	CNC(=O)c1ccc(cc1F)N1C(=S)N(C(=O)C1(C)C)c1ccc(c(c1)C(F)(F)F)C#N
C166	O=C([C@H](NC)Cc1ccccc1)N1[C@H](C(=O)N[C@H](C=O)CCCN=C(N)N)CCC1	O=C[C@@H](NC(=O)[C@@H]1CCCN1C(=O)[C@@H](Cc1ccccc1)NC)CCCN=C(N)N
C167	Brc1cc(C)c(-c2n(C)nc(N(C(C3CC3)C3CC3)CCC)n2)cc1	CCCN(C(C1CC1)C1CC1)c1nn(c(n1)c1ccc(cc1C)Br)C
C168	Clc1cc([C@H](N)[C@H]2N(C(CCCC)c3cc(F)cc(F)c3)CC2)ccc1	CCCCC(N1CC[C@H]1[C@H](c1cccc(c1)Cl)N)c1cc(F)cc(c1)F
C169	Fc1c(-c2sc(N)c(C(=O)Nc3c(n(C)nc3)N3CC4OC(C3)CNC4)n2)c(F)ccc1	O=C(c1nc(sc1N)c1c(F)cccc1F)Nc1cnn(c1N1CC2CNCC(C1)O2)C
C170	Cc1ccc(C2N=NC(c3c4c(cc5c3cccc5)cccc4)C2)cc1	Cc1ccc(cc1)C1N=NC(C1)c1c2ccccc2cc2c1cccc2
C171	S(=O)(=O)(N1C[C@]2(C)O[C@@](C)(c3c(O)n(c(O)c23)-c2cc(C(F)(F)F)c(C#N)cc2)C1)c1ccccc1	N#Cc1ccc(cc1C(F)(F)F)n1c(O)c2c(c1O)[C@@]1(O[C@@]2(C)CN(C1)S(=O)(=O)c1ccccc1)C
C172	Fc1c(C)nc(N2CC3C(CN(C(=O)c4c(-n5nccn5)cc(OC)cc4)C3)C2)nc1C	COc1ccc(c(c1)n1nccn1)C(=O)N1CC2C(C1)CN(C2)c1nc(C)c(c(n1)C)F
C173	O=Cc1c2n(cc1)CC[C@H](N(CCC)CCC)C2	CCCN([C@H]1CCn2c(C1)c(C=O)cc2)CCC
C174	S(=O)(=O)(Nc1cc(C2C=3C(=O)CC(C)(C)CC=3N(c3ccc(S(=O)(=O)N)cc3)C3=C2C(=O)CC(C)(C)C3)ccc1)c1c(C)cc(C)cc1C	Cc1cc(C)c(c(c1)C)S(=O)(=O)Nc1cccc(c1)C1C2=C(CC(CC2=O)(C)C)N(C2=C1C(=O)CC(C2)(C)C)c1ccc(cc1)S(=O)(=O)N
C175	O=C(O)CCc1cc(OCCCOc2c(CCC)c3onc(-c4ccccc4)c3cc2)ccc1	CCCc1c(OCCCOc2cccc(c2)CCC(=O)O)ccc2c1onc2c1ccccc1
C176	C(CCc1c2c(OCCC2)c2c(OC(C)(C)C3C2C=C(C)CC3)c1)CC	CCCCCc1cc2OC(C)(C)C3C(c2c2c1CCCO2)C=C(CC3)C
C177	O=C(Nc1cc(OC)ccc1)NC=1n2nc(-c3occc3)nc2-c2c(nn(CCC)c2)N=1	CCCn1cc2c(n1)nc(n1c2nc(n1)c1ccco1)NC(=O)Nc1cccc(c1)OC
C178	O=C(NCCN(C)c1cc(OCCCCCCOc2ccccc2)ccc1)C	CC(=O)NCCN(c1cccc(c1)OCCCCCCOc1ccccc1)C
C179	O=C1N(CCC)C(=O)c2n(O)c(-c3ccc(O)cc3)cc2N1CCC	CCCn1c(=O)n(CCC)c(=O)c2c1cc(n2O)c1ccc(cc1)O
C180	S(=O)(=O)(Nc1nc(-c2cc3sc(NC(=O)C)nc3cc2)ccn1)c1ccc(F)cc1	CC(=O)Nc1nc2c(s1)cc(cc2)c1ccnc(n1)NS(=O)(=O)c1ccc(cc1)F
C181	Fc1cc2c([nH]c3c2CC(CN2CCC(COc4c5OC(=O)Nc5ccc4)CC2)CC3)cc1	Fc1ccc2c(c1)c1CC(CCc1[nH]2)CN1CCC(CC1)COc1cccc2c1oc(=O)[nH]2
C182	Clc1cc(-c2c(NC(=O)c3c(N)nn4c3N=CC=C4)cn(C3CCN(CCCC(=O)NC)CC3)n2)c(OC(F)F)cc1	CNC(=O)CCCN1CCC(CC1)n1cc(c(n1)c1cc(Cl)ccc1OC(F)F)NC(=O)c1c(N)nn2c1nccc2
C183	O=C(NC(C(=O)c1sc2c(n1)cccc2)CCCN=C(N)N)[C@H]1N(C(=O)C2(O)c3c(-c4c2cccc4)cccc3)CCC1	NC(=NCCCC(C(=O)c1nc2c(s1)cccc2)NC(=O)[C@@H]1CCCN1C(=O)C1(O)c2ccccc2c2c1cccc2)N
C184	F/C=C(/CN)\c1cc(OC)c(OC)cc1	NC/C(=C/F)/c1ccc(c(c1)OC)OC
C185	Nc1ncc(-c2nc(N3[C@@H](C)COCC3)nc3N([C@]4(C)CN(C)CC4)CCc23)cn1	CN1CC[C@](C1)(C)N1CCc2c1nc(nc2c1cnc(nc1)N)N1CCOC[C@@H]1C
C186	SCC(N)c1ccc(C(=O)O)cc1	SCC(c1ccc(cc1)C(=O)O)N
C187	O=C(C)N1[C@H](C(=O)N[C@H](C(=O)c2sc3c(n2)cccc3)CCCNC(=N)N)CC1	NC(=N)NCCC[C@@H](C(=O)c1nc2c(s1)cccc2)NC(=O)[C@@H]1CCN1C(=O)C
C188	O=C(N1[C@H](C)CCN(c2nc(N)c3c(C)coc3n2)CC1)c1c(-n2nccn2)cccc1	C[C@@H]1CCN(CCN1C(=O)c1ccccc1n1nccn1)c1nc(N)c2c(n1)occ2C
C189	O=C(O)CC[C@H](NC(=O)c1nc(-c2ccccc2)nc(N2CCC(CN3CCCC3)CC2)c1)C(=O)N1CCN(C(=O)OCCCCC)CC1	CCCCCOC(=O)N1CCN(CC1)C(=O)[C@@H](NC(=O)c1cc(nc(n1)c1ccccc1)N1CCC(CC1)CN1CCCC1)CCC(=O)O
C190	O=C(NCCc1c(C)cccc1)c1cc(CC2=NNC(=O)C3=C2CCCC3)ccc1	O=C(c1cccc(c1)Cc1n[nH]c(=O)c2c1CCCC2)NCCc1ccccc1C
C191	S(=O)(=O)(NC(=O)CN(C(=N)N)C)c1sc2c(n1)ccc(OCCO)c2	OCCOc1ccc2c(c1)sc(n2)S(=O)(=O)NC(=O)CN(C(=N)N)C
C192	Fc1c(c(C#N)ccc1)C1=CC(=O)N([C@@H]2c3nccc(-c4c(NC(=O)[C@H](C)CCC2)cccc4)c3)CC1	N#Cc1cccc(c1C1=CC(=O)N(CC1)[C@H]1CCC[C@@H](C)C(=O)Nc2c(c3cc1ncc3)cccc2)F
C193	O=C(O)Cc1c(CC)n(Cc2ccc(NC(=O)C3C4CC5CC3CC(C4)C5)cc2)nc1CC	CCc1nn(c(c1CC(=O)O)CC)Cc1ccc(cc1)NC(=O)C1C2CC3CC1CC(C2)C3
C194	Clc1c(F)c(c(C#N)cc1)C1=CC(=O)N([C@@H]2c3nccc(-c4c(NC(=O)[C@H](C)CCC2)cccc4)c3)CC1	N#Cc1ccc(c(c1C1=CC(=O)N(CC1)[C@H]1CCC[C@@H](C)C(=O)Nc2c(c3cc1ncc3)cccc2)F)Cl
C195	Fc1ccc(C2(C(=O)N(C)[C@H]3Cn4c5ncccc5c(CC(=O)O)c4CC3)CCOCC2)cc1	OC(=O)Cc1c2CC[C@H](Cn2c2c1cccn2)N(C(=O)C1(CCOCC1)c1ccc(cc1)F)C
C196	O=C(N(CC)CC)c1ccc(C2(c3cc(O)ccc3)CN(CCCC)CCC2)cc1	CCCCN1CCCC(C1)(c1ccc(cc1)C(=O)N(CC)CC)c1cccc(c1)O
C197	Fc1cc2c([nH]c3[C@@H]4Oc5c(O)ccc6c5[C@@]54[C@](O)([C@H](N(C)CC5)C6)Cc23)cc1	Fc1ccc2c(c1)c1C[C@@]3(O)[C@H]4Cc5c6[C@]3([C@H](c1[nH]2)Oc6c(O)cc5)CCN4C
C198	Fc1c([C@@]2(C)NC(=N)N(C)S(=O)(=O)C2)sc2c(-c3cnc(C4CC4)cc3)cccc12	N=C1N[C@@](C)(CS(=O)(=O)N1C)c1sc2c(c1F)cccc2c1ccc(nc1)C1CC1
C199	O=C1/C(=C\C=C\c2ccccc2)/c2c(N1)cccc2	O=C1Nc2c(/C/1=C/C=C/c1ccccc1)cccc2
C200	N(C)[C@H]1CN(c2cc(NC3CCCC3)nnc2)CC1	CN[C@@H]1CCN(C1)c1cnnc(c1)NC1CCCC1
C201	Oc1c(O)cc2c(c1)CC(N(CCCCN1CCN(c3ccccc3)CC1)CCC)CC2	CCCN(C1CCc2c(C1)cc(c(c2)O)O)CCCCN1CCN(CC1)c1ccccc1
C202	O=C(O[C@@H]1C(=O)[C@H]2[C@](C)([C@H](C(=O)OC)C1)CC[C@H]1C(=O)O[C@H](C(=O)c3cc(OC)ccc3)C[C@]21C)C	COC(=O)[C@@H]1C[C@H](OC(=O)C)C(=O)[C@H]2[C@@]1(C)CC[C@@H]1[C@]2(C)C[C@H](OC1=O)C(=O)c1cccc(c1)OC
C203	O=[N+]([O-])c1c2[nH]c(C(=O)N3CCN(C)CC3)cc2ccc1	CN1CCN(CC1)C(=O)c1cc2c([nH]1)c(ccc2)[N+](=O)[O-]
C204	Nc1ncnc2n(CC(C)c3ccccc3)nc(-c3ccccc3)c12	CC(c1ccccc1)Cn1nc(c2c1ncnc2N)c1ccccc1
C205	P(=O)(OC[C@@H](NC(=O)CCCCCCC/C=C\CCCCCCCC)Cc1ccc(OCc2c(C)c(OC)c(C)cn2)cc1)(O)O	CCCCCCCC/C=C\CCCCCCCC(=O)N[C@@H](Cc1ccc(cc1)OCc1ncc(c(c1C)OC)C)COP(=O)(O)O
C206	S(=O)(=O)(N)c1ccc(CCNc2nc(N(CCC)C)nc(N(CCC)C)n2)cc1	CCCN(c1nc(NCCc2ccc(cc2)S(=O)(=O)N)nc(n1)N(CCC)C)C
C207	Clc1c(C2=NOC(C(=O)Nc3ccc(-c4c(S(=O)(=O)N)cccc4)cc3)C2)cccc1	O=C(C1ON=C(C1)c1ccccc1Cl)Nc1ccc(cc1)c1ccccc1S(=O)(=O)N
C208	O=C1N(Cc2c3c([nH]cc3)ccc2)C2(CCN(c3[nH]c4c(n3)cccc4)CC2)CCC1	O=C1CCCC2(N1Cc1cccc3c1cc[nH]3)CCN(CC2)c1nc2c([nH]1)cccc2
C209	O=C(O)CC[C@H](NC(=O)c1nc(-c2ccccc2)ccc1)C(=O)N1CCN(C(=O)OCCC2CC2)CC1	O=C([C@@H](NC(=O)c1cccc(n1)c1ccccc1)CCC(=O)O)N1CCN(CC1)C(=O)OCCC1CC1
C210	Clc1c(Cl)ccc(CC(=O)N2[C@@H]3[C@@H](N4CCCC4)CCC[C@H]3N(Cc3ccccc3)CC2)c1	O=C(N1CCN([C@H]2[C@H]1[C@H](CCC2)N1CCCC1)Cc1ccccc1)Cc1ccc(c(c1)Cl)Cl
C211	O=C(c1n(C)ccc1)C1CCN([C@H]2[C@H](O)Cc3c(c(N)ccc3)C2)CC1	O[C@@H]1Cc2cccc(c2C[C@H]1N1CCC(CC1)C(=O)c1cccn1C)N
C212	N[C@@H]1CN(c2nc(-n3ncc4c3cc(-c3cc(C(C)C)cnc3)nc4)ccc2)CCC1	N[C@H]1CCCN(C1)c1cccc(n1)n1ncc2c1cc(nc2)c1cncc(c1)C(C)C
C213	Clc1ccc(C[C@@H](NC(=O)OCC(C)C)C(=O)N2CCN(C3(CNC(=O)Cc4ccccc4)CCCCC3)CC2)cc1	CC(COC(=O)N[C@@H](C(=O)N1CCN(CC1)C1(CCCCC1)CNC(=O)Cc1ccccc1)Cc1ccc(cc1)Cl)C
C214	N(C(C)(C)c1[nH]cc(-c2ccc(C)cc2)n1)Cc1c2c([nH]c1)cccc2	Cc1ccc(cc1)c1c[nH]c(n1)C(NCc1c[nH]c2c1cccc2)(C)C
C215	O[C@]1(C(C)(C)C)C[C@@H]2N(C[C@@H]3c4c2cccc4CCc2c3cccc2)CC1	O[C@]1(CCN2[C@@H](C1)c1cccc3c1[C@@H](C2)c1ccccc1CC3)C(C)(C)C
C216	O=C(OCc1ccccc1)N[C@H](C(=O)N1[C@H](C(=O)OCC)[C@H]1C(=O)OCC)C	CCOC(=O)[C@H]1N([C@@H]1C(=O)OCC)C(=O)[C@@H](NC(=O)OCc1ccccc1)C
C217	S(=O)(=O)(N)c1c(OC)ccc(CC(NCCOc2c(OCC)cccc2)C)c1	CCOc1ccccc1OCCNC(Cc1ccc(c(c1)S(=O)(=O)N)OC)C
C218	Brc1c2c(c(OC)c(C(=O)NCCN3CCN(c4c(F)cc(F)cc4)CC3)c1)cccc2	COc1c(cc(c2c1cccc2)Br)C(=O)NCCN1CCN(CC1)c1ccc(cc1F)F
C219	Clc1c(C(N2[C@@H]3CC(CNC(=O)C)(c4cnccc4)C[C@@H]2CC3)c2c(Cl)cccc2)cccc1	CC(=O)NCC1(C[C@@H]2CC[C@@H](C1)N2C(c1ccccc1Cl)c1ccccc1Cl)c1cccnc1
C220	O=C(N1[C@H](C)CCN(c2nc(N)c3c(sc(C)c3)n2)CC1)c1c(-n2nccn2)ccc(C)c1	Cc1ccc(c(c1)C(=O)N1CCN(CC[C@H]1C)c1nc(N)c2c(n1)sc(c2)C)n1nccn1
C221	C(=C/c1ccccc1)\c1nc(C)ccc1	Cc1cccc(n1)/C=C/c1ccccc1
C222	O=C(N[C@H](C(=O)N)Cc1ccccc1)[C@@H](NC(=O)[C@@H]1N(C(=O)[C@@H](N)Cc2ccc(O)cc2)Cc2c(cccc2)C1)Cc1ccccc1	Oc1ccc(cc1)C[C@@H](C(=O)N1Cc2ccccc2C[C@@H]1C(=O)N[C@H](C(=O)N[C@H](C(=O)N)Cc1ccccc1)Cc1ccccc1)N
C223	O(C)c1cc2C(=O)N(C[C@]3(C#Cc4cc5C(C)Oc6c(nccc6)-c5cc4)C(=O)NC(=O)N3)Cc2cc1	COc1ccc2c(c1)C(=O)N(C2)C[C@@]1(C#Cc2ccc3c(c2)C(C)Oc2c3nccc2)NC(=O)NC1=O
C224	O=C(Nc1cc(CN2CCOCC2)c(C)cc1)C1C(C)CCCC1	CC1CCCCC1C(=O)Nc1ccc(c(c1)CN1CCOCC1)C
C225	N(CCC1=C(Cc2nccnc2)c2c(cc(C)cc2)C1)(C)C	CN(CCC1=C(Cc2cnccn2)c2c(C1)cc(cc2)C)C
C226	O=C(c1c2c(n(CC3CCOCC3)c1)cc(OC)c(O)c2)C1C(C)(C)C1(C)C	COc1cc2n(CC3CCOCC3)cc(c2cc1O)C(=O)C1C(C1(C)C)(C)C
C227	O=C1N(C)CC(c2ncc3[nH]nc(-c4ccccc4)c3c2)C1	O=C1CC(CN1C)c1ncc2c(c1)c(n[nH]2)c1ccccc1
C228	S(=O)(=O)(CCC1N(S(=O)(=O)c2c(OC)cc(OC)cc2)c2c(cccc2)CC1)N1CCC(NCCC(C)C)CC1	COc1ccc(c(c1)OC)S(=O)(=O)N1C(CCc2c1cccc2)CCS(=O)(=O)N1CCC(CC1)NCCC(C)C
C229	Brc1c(C(OC)c2[nH]cnc2)scc1	COC(c1sccc1Br)c1cnc[nH]1
C230	S(Cc1ncccc1)c1oc(-c2cc3nc[nH]c3cc2)nn1	c1ccc(nc1)CSc1nnc(o1)c1ccc2c(c1)nc[nH]2
C231	Clc1c(OC)ccc(CCC(=O)N2CCC(N(C(=O)CC)c3ccccc3)CC2)c1	CCC(=O)N(c1ccccc1)C1CCN(CC1)C(=O)CCc1ccc(c(c1)Cl)OC
C232	O=C([C@H](NC(=O)C1NCc2c(cccc2)C1)Cc1ccccc1)N1[C@@H](CCCN=C(N)N)C[C@H](OCc2cc3c(cc2)cccc3)C1	NC(=NCCC[C@H]1C[C@@H](CN1C(=O)[C@H](NC(=O)C1NCc2c(C1)cccc2)Cc1ccccc1)OCc1ccc2c(c1)cccc2)N
C233	O=C(O)C=1C(=O)N(C2C[C@@H]3N(C4C5CC6CC4CC(C5)C6)[C@H](C2)CCC3)c2c(N=1)cccc2	OC(=O)c1nc2ccccc2n(c1=O)C1C[C@@H]2CCC[C@H](C1)N2C1C2CC3CC1CC(C2)C3
C234	O(C)c1cc(C2CCN(C3=C(Cc4ccccc4)C(=O)NC(=O)N3)CC2)ccc1	COc1cccc(c1)C1CCN(CC1)c1[nH]c(=O)[nH]c(=O)c1Cc1ccccc1
C235	O=C(O)C(=O)Nc1c(C(=O)O)c2c(s1)CN(Cc1nc3c(cc1)cccc3)CC2	OC(=O)C(=O)Nc1sc2c(c1C(=O)O)CCN(C2)Cc1ccc2c(n1)cccc2
C236	S(=O)(=O)(N=C1N(C)N=C(S(=O)(=O)N)S1)C(F)(F)F	FC(S(=O)(=O)N=c1sc(nn1C)S(=O)(=O)N)(F)F
C237	Clc1c(C(N2[C@@H]3CC(CN)(c4c(C)cccn4)C[C@@H]2CC3)c2c(Cl)cccc2)cccc1	NCC1(C[C@@H]2CC[C@@H](C1)N2C(c1ccccc1Cl)c1ccccc1Cl)c1ncccc1C
C238	Clc1cnc(N2CCC(C(=O)N3C[C@@H](N(C(=O)Oc4ccc(F)cc4)CC)[C@H](c4ccc(F)cc4)C3)CC2)cc1	CCN([C@@H]1CN(C[C@H]1c1ccc(cc1)F)C(=O)C1CCN(CC1)c1ccc(cn1)Cl)C(=O)Oc1ccc(cc1)F
C239	Clc1cc(C(=O)Nc2ncc(Cl)cc2)c(NC(=O)c2c(N3CC(C(=O)O)CCC3)cc(C(N(C)C)=N)cc2)cc1	OC(=O)C1CCCN(C1)c1cc(ccc1C(=O)Nc1ccc(cc1C(=O)Nc1ccc(cn1)Cl)Cl)C(=N)N(C)C
C240	N#Cc1cc(Cn2nnc3c(-c4occc4)nc(N)nc23)ccc1	N#Cc1cccc(c1)Cn1nnc2c1nc(N)nc2c1ccco1
C241	Clc1cc(N2CCN(CCCN3N(c4ccccc4)C(=O)C=CC3=O)CC2)ccc1	Clc1cccc(c1)N1CCN(CC1)CCCn1c(=O)ccc(=O)n1c1ccccc1
C242	O=C(OCC1(CO)OC(=O)/C(=C/CCCCCCC)/C1)CCc1ccccc1	CCCCCCC/C=C/1\CC(OC1=O)(CO)COC(=O)CCc1ccccc1
C243	O=C(O)C[C@H](NCC1CCCCC1)C(=O)N1C(CCOC2CCN(C(=N)N)CC2)CCCC1	OC(=O)C[C@@H](C(=O)N1CCCCC1CCOC1CCN(CC1)C(=N)N)NCC1CCCCC1
C244	O(C)c1c(OC)ccc(C2=C(N=Nc3ccc(N(CC)CC)cc3)C(=O)NN2)c1	CCN(c1ccc(cc1)N=Nc1c(=O)[nH][nH]c1c1ccc(c(c1)OC)OC)CC
C245	O=C(N1CC2C(C1)CN(c1sc3c(n1)cccc3)C2)c1c(OC)cc(OC)cc1	COc1ccc(c(c1)OC)C(=O)N1CC2C(C1)CN(C2)c1nc2c(s1)cccc2
C246	S(=O)(=O)(N)c1ccc(CCNC(=O)CN)cc1	NCC(=O)NCCc1ccc(cc1)S(=O)(=O)N
C247	Clc1cc(N2CCN(CCCCC3(CC)C(=O)Nc4c3cc(F)cc4)CC2)ccc1	CCC1(CCCCN2CCN(CC2)c2cccc(c2)Cl)C(=O)Nc2c1cc(F)cc2
C248	O=C(Nc1ncc2c(c1)ccc(-c1[nH]ccc1)c2)C1CC1	O=C(C1CC1)Nc1ncc2c(c1)ccc(c2)c1ccc[nH]1
C249	Brc1cc(-c2occ(CN[C@H]3CN(Cc4ccccc4)CC3)n2)c(OC)cc1	COc1ccc(cc1c1occ(n1)CN[C@@H]1CCN(C1)Cc1ccccc1)Br
C250	Nc1nc(CCc2cc(N)cc(CCc3nc(N)cc(C)c3)c2)cc(C)c1	Nc1cc(CCc2cc(C)cc(n2)N)cc(c1)CCc1cc(C)cc(n1)N
C251	S(=O)(=O)(Nc1cc(OCCCCCN)cc(C)c1)c1ccccc1	NCCCCCOc1cc(cc(c1)C)NS(=O)(=O)c1ccccc1
C252	O=C(Nc1c(Oc2n(-c3c(CC)cccc3)nc(C)c2)cccc1)Nc1ncc(C(C)C)cc1	CCc1ccccc1n1nc(cc1Oc1ccccc1NC(=O)Nc1ccc(cn1)C(C)C)C
C253	O=C(Cc1ccc(OC)cc1)N1CCC2(CN([C@H]3c4c(cc(-n5nccn5)cc4)CC3)C2)CC1	COc1ccc(cc1)CC(=O)N1CCC2(CC1)CN(C2)[C@@H]1CCc2c1ccc(c2)n1nccn1
C254	Clc1c(C[N+H](CC(=O)N2C(=O)NCC2)CC)cccc1	CC[NH+](Cc1ccccc1Cl)CC(=O)N1CCNC1=O
C255	O=C(C)N1[C@@H](C(=O)N2CCN(C3CCC3)CCC2)C[C@H](Oc2ncccc2)C1	O=C([C@H]1C[C@@H](CN1C(=O)C)Oc1ccccn1)N1CCCN(CC1)C1CCC1
C256	S(CCCC(=O)N1CCOCC1)CC[C@@H]1[C@H](O)[C@@H](O)[C@H](O)CN1	O[C@@H]1CN[C@@H]([C@@H]([C@H]1O)O)CCSCCCC(=O)N1CCOCC1
C257	FC(F)(F)c1ccc(C(=O)N2[C@H](C)c3n(c(-c4snc(C)n4)nn3)CC2)cc1	C[C@H]1N(CCn2c1nnc2c1snc(n1)C)C(=O)c1ccc(cc1)C(F)(F)F
C258	O=C(N(Cc1cocc1)CC1CC1)c1cc(OCC2(CONC(=N)N)CC2)cc(C)c1	NC(=N)NOCC1(COc2cc(C)cc(c2)C(=O)N(Cc2ccoc2)CC2CC2)CC1
C259	S(=O)(=O)(N)c1sc2S(=O)(=O)C(C)CC(NCC)c2c1	CCNC1CC(C)S(=O)(=O)c2c1cc(s2)S(=O)(=O)N
C260	N(CCCN1c2c(cccc2)CCc2c1cccc2)(C)C	CN(CCCN1c2ccccc2CCc2c1cccc2)C
C261	S(=O)(=O)(N(Cc1ccccc1)[C@@H]1C(=O)N(Cc2cc(C(=N)N)ccc2)CC1)c1cc2c(cc1)ccc(OC)c2	COc1ccc2c(c1)cc(cc2)S(=O)(=O)N([C@H]1CCN(C1=O)Cc1cccc(c1)C(=N)N)Cc1ccccc1
C262	Clc1c(F)cc(CC2CCN(C3CCN(C(=O)Cc4c(C)cccc4)CC3)CC2)cc1	O=C(N1CCC(CC1)N1CCC(CC1)Cc1ccc(c(c1)F)Cl)Cc1ccccc1C
C263	P(=O)(O)([C@H]([N+H3])c1ccccc1)C[C@H](C(=O)N[C@H](C(=O)O)C(O)C)Cc1ccc(-c2ccccc2)cc1	O=C([C@@H](CP(=O)([C@@H](c1ccccc1)[NH3+])O)Cc1ccc(cc1)c1ccccc1)N[C@H](C(=O)O)C(O)C
C264	O=C(NCc1ccccc1)C(C(NC)c1ccccc1)(C)C	CNC(C(C(=O)NCc1ccccc1)(C)C)c1ccccc1
C265	O=C(OCc1ccccc1)NC(C(=O)NC(C(=O)C(=O)NCCCN1CC2C=CC=CC2CC1)CC)CC(C)C	CCC(C(=O)C(=O)NCCCN1CCC2C(C1)C=CC=C2)NC(=O)C(NC(=O)OCc1ccccc1)CC(C)C
C266	O=C([C@H](NC)Cc1ccccc1)N1[C@H](C(=O)N[C@H](C(=O)c2sc3c(n2)cccc3)CCCNC(=N)N)CCC1	CN[C@@H](C(=O)N1CCC[C@H]1C(=O)N[C@H](C(=O)c1nc2c(s1)cccc2)CCCNC(=N)N)Cc1ccccc1
C267	S(=O)(=O)(c1c(C(O)C)cccc1)c1ccc(/C=C/c2ccc(F)cc2)cc1	Fc1ccc(cc1)/C=C/c1ccc(cc1)S(=O)(=O)c1ccccc1C(O)C
C268	O=C(N1CCN(C(C)C)CC1)c1ccc(C(Oc2ccccc2)CCN(C)C)cc1	CC(N1CCN(CC1)C(=O)c1ccc(cc1)C(Oc1ccccc1)CCN(C)C)C
C269	FC(F)(F)c1nc(N2CCC(C)CC2)c(CNC(=O)C(C)c2cc(F)cc(F)c2)cc1	CC1CCN(CC1)c1nc(ccc1CNC(=O)C(c1cc(F)cc(c1)F)C)C(F)(F)F
C270	FC(F)(F)c1cc(C(F)(F)F)cc(COC2C3(c4ccccc4)NC(C(c4nn(C)nn4)C3)CC2)c1	Cn1nnc(n1)C1CC2(NC1CCC2OCc1cc(cc(c1)C(F)(F)F)C(F)(F)F)c1ccccc1
C271	S(=O)(=O)(N)c1cc2c(c(C(=O)N[n+]3c(C)cc(C)cc3C)[nH]c2cc1)-c1ccc(C)cc1	Cc1ccc(cc1)c1c([nH]c2c1cc(cc2)S(=O)(=O)N)C(=O)N[n+]1c(C)cc(cc1C)C
C272	O=C1N(c2ccccc2)c2c(cccc2)CC1CCNC	CNCCC1Cc2ccccc2N(C1=O)c1ccccc1
C273	S(=O)(=O)(NCC1CCC(NC(=O)CN2C(=O)CC(C)(C)Sc3c2cccc3)CC1)CC	CCS(=O)(=O)NCC1CCC(CC1)NC(=O)CN1C(=O)CC(Sc2c1cccc2)(C)C
C274	O=C1OC(C)=Nc2c1cc(C)cc2	Cc1ccc2c(c1)c(=O)oc(n2)C
C275	O=C(NCCc1c2c(n3c1CN1c4c(cc(OC)cc4)CC1C3)ccc(OC)c2)C	COc1ccc2c(c1)CC1N2Cc2n(C1)c1c(c2CCNC(=O)C)cc(cc1)OC
C276	O(CC)c1c(N2CCN(Cc3c4c([nH]c3)cccc4)CC2)cccc1	CCOc1ccccc1N1CCN(CC1)Cc1c[nH]c2c1cccc2
C277	O=C(N)c1cc(C#C[C@@]2(CN3C(=O)c4c(ccc(OC)c4)C3)C(=O)NC(=O)N2)c(C)cc1	COc1ccc2c(c1)C(=O)N(C2)C[C@@]1(C#Cc2cc(ccc2C)C(=O)N)NC(=O)NC1=O
C278	S(=O)(=O)(N)c1sc2c(n1)ccc(OC(=O)C[n+]1c(CC)cc(-c3ccccc3)cc1CC)c2	CCc1cc(cc([n+]1CC(=O)Oc1ccc2c(c1)sc(n2)S(=O)(=O)N)CC)c1ccccc1
C279	Fc1ccc(OCc2ccc(CN3CCCCC3)cc2)cc1	Fc1ccc(cc1)OCc1ccc(cc1)CN1CCCCC1
C280	ClCCNC(=O)CCC/C=C\C/C=C\C/C=C\C/C=C\CCCCC	CCCCC/C=C\C/C=C\C/C=C\C/C=C\CCCC(=O)NCCCl
C281	O=C(NCC[C@@H]1c2c(ccc(OC)c2)CC1)CC	CCC(=O)NCC[C@H]1CCc2c1cc(OC)cc2
C282	S(=O)(=O)(Oc1cc2C(=O)C=C(C34CC5CC(C3)CC(C4)C5)Oc2cc1)N	O=c1cc(oc2c1cc(cc2)OS(=O)(=O)N)C12CC3CC(C2)CC(C1)C3
C283	O=C(NCc1c(C#N)ccc(OC)c1)CN1C(=O)C(NCCc2ncccc2)=NC=C1C	COc1ccc(c(c1)CNC(=O)Cn1c(C)cnc(c1=O)NCCc1ccccn1)C#N
C284	N(CCCc1ccccc1)C1(c2[nH]cc(-c3ccc(C)cc3)n2)CCCC1	Cc1ccc(cc1)c1c[nH]c(n1)C1(CCCC1)NCCCc1ccccc1
C285	Clc1ccc(CNC(=O)Nc2c3c(cncc3)ccc2)cc1	O=C(Nc1cccc2c1ccnc2)NCc1ccc(cc1)Cl
C286	Fc1cc(/C=C/[C@H]2N([C@@H](C(=O)N[C@H](C)c3ccccc3)CC(=O)N3CCC(N4CCCCC4)CC3)C(=O)[C@H]2N2[C@@H](c3ccccc3)COC2=O)ccc1	Fc1cccc(c1)/C=C/[C@H]1N([C@@H](C(=O)N[C@@H](c2ccccc2)C)CC(=O)N2CCC(CC2)N2CCCCC2)C(=O)[C@H]1N1C(=O)OC[C@@H]1c1ccccc1
C287	Fc1c(OC(=O)c2sc(CCC(=O)N(CC(=O)O)CCC(=O)O)cc2)ccc(C(=N)N)c1	OC(=O)CN(C(=O)CCc1ccc(s1)C(=O)Oc1ccc(cc1F)C(=N)N)CCC(=O)O
C288	Clc1c(CNc2nc(-n3nnc(CC4CCCC4)c3)nc3n([C@H]4[C@H](O)[C@H](O)[C@@H](CO)O4)cnc23)cc(OC)cc1	OC[C@H]1O[C@H]([C@@H]([C@@H]1O)O)n1cnc2c1nc(nc2NCc1cc(OC)ccc1Cl)n1nnc(c1)CC1CCCC1
C289	Clc1ccc(-c2c(C)c(C3CCN(CCc4ccccc4)CC3)no2)cc1	Clc1ccc(cc1)c1onc(c1C)C1CCN(CC1)CCc1ccccc1
C290	Fc1cc(c(C)cc1)-c1cc2c(cc(Nc3nccc(CO)c3)nc2)cc1	OCc1ccnc(c1)Nc1ncc2c(c1)ccc(c2)c1cc(F)ccc1C
C291	SC[C@H]([C@@H](C)c1ccccc1)C(=O)N[C@H](C(=O)O)C	SC[C@H]([C@H](c1ccccc1)C)C(=O)N[C@H](C(=O)O)C
C292	O=C(N[C@H](C)c1ccc(-n2nccc2)cc1)[C@H](O)[C@@H](O)C(=O)N1[C@@H](c2nc(NC)sc2)C[C@@H]2[C@H]1C2	CNc1scc(n1)[C@H]1C[C@@H]2[C@H](N1C(=O)[C@@H]([C@H](C(=O)N[C@@H](c1ccc(cc1)n1cccn1)C)O)O)C2
C293	O(c1ccc(N2C(=O)CCC32C(=O)NC(=O)NC3=O)cc1)c1ccccc1	O=C1NC(=O)C2(C(=O)N1)CCC(=O)N2c1ccc(cc1)Oc1ccccc1
C294	O=C(NC)c1ccc(C=2c3c(OC4(C=2)CCNCC4)cccc3)cc1	CNC(=O)c1ccc(cc1)C1=CC2(CCNCC2)Oc2c1cccc2
C295	Clc1cc(/C=C/C(=O)Nc2cc3c([nH]c(C)c3)cc2)ccc1	O=C(Nc1ccc2c(c1)cc([nH]2)C)/C=C/c1cccc(c1)Cl
C296	O=C(N(C/C=C/c1ccccc1)CCCN)CCc1c2c([nH]c1)cccc2	NCCCN(C(=O)CCc1c[nH]c2c1cccc2)C/C=C/c1ccccc1
C297	O(C)c1ccc(C2N=NC(c3c4c(cc5c3cccc5)cccc4)C2)cc1	COc1ccc(cc1)C1N=NC(C1)c1c2ccccc2cc2c1cccc2
C298	Fc1c(-c2ncc(N)nc2)ccc(-c2c(N)cccc2)c1	Nc1cnc(cn1)c1ccc(cc1F)c1ccccc1N
C299	O=C(N1CC2CNCC(C1)C2)c1nocc1	O=C(c1nocc1)N1CC2CNCC(C1)C2
C300	O(CCCCN1CCN(c2c(OC)cccc2)CC1)c1c2-c3c4[C@@H](N(CCC)CCc4ccc3)Cc2ccc1	CCCN1CCc2c3[C@@H]1Cc1cccc(c1c3ccc2)OCCCCN1CCN(CC1)c1ccccc1OC
C301	Fc1ccc(CCC[C@@H](C(=O)N[C@H](C(=O)NCCc2ccccc2)CC2CCCCC2)CC(=O)NO)cc1	ONC(=O)C[C@H](C(=O)N[C@H](C(=O)NCCc1ccccc1)CC1CCCCC1)CCCc1ccc(cc1)F
C302	Clc1c(Nc2nc(NC)c(Cl)cn2)ccc(-c2oc(C)nn2)c1	CNc1nc(ncc1Cl)Nc1ccc(cc1Cl)c1nnc(o1)C
C303	Clc1c(S(=O)(=O)c2c3ncccc3n(CCN)c2)n2c(SC=C2)n1	NCCn1cc(c2c1cccn2)S(=O)(=O)c1c(Cl)nc2n1ccs2
C304	S(CCCNCCOc1ccc(C)cc1)c1ccccc1	Cc1ccc(cc1)OCCNCCCSc1ccccc1
C305	S(=O)(=O)(C)N1C[C@H](C(=O)Nc2c(F)cc(N3C(=O)C=CC=C3)cc2)[C@@H](C(=O)Nc2cc3c([nH]cc3)cc2)C1	O=C([C@H]1CN(C[C@@H]1C(=O)Nc1ccc2c(c1)cc[nH]2)S(=O)(=O)C)Nc1ccc(cc1F)n1ccccc1=O
C306	ClC=1C(=O)NC(=O)N(C[C@H](N)C(=O)O)C=1	OC(=O)[C@H](Cn1cc(Cl)c(=O)[nH]c1=O)N
C307	O=C(OC)[C@@H](NC(=O)c1c(OC)cc(C(=O)N(C(C)C)C(C)C)cc1)CC(C)C	COC(=O)[C@@H](NC(=O)c1ccc(cc1OC)C(=O)N(C(C)C)C(C)C)CC(C)C
C308	Clc1cc(Cl)cc(CCNCC(N2CCN(C3CCCCC3)CC2)c2ccc(C(F)(F)F)cc2)c1	FC(c1ccc(cc1)C(N1CCN(CC1)C1CCCCC1)CNCCc1cc(Cl)cc(c1)Cl)(F)F
C309	O=C(NCC1(Cc2cc3c(cc2)cccc3)CCN(Cc2ccccc2)CC1)CNC(=N)N	O=C(NCC1(CCN(CC1)Cc1ccccc1)Cc1ccc2c(c1)cccc2)CNC(=N)N
C310	FC(F)(F)c1cnc2c(N3CCC(N4CCN(c5c6ncccc6cc(OC)c5)CC4)CC3)cccc2c1	COc1cc2cccnc2c(c1)N1CCN(CC1)C1CCN(CC1)c1cccc2c1ncc(c2)C(F)(F)F
C311	Clc1c(-c2nn(C)c3c(N(CCCOC)CCC)cc(C)nc23)ccc(Cl)c1	COCCCN(c1cc(C)nc2c1n(C)nc2c1ccc(cc1Cl)Cl)CCC
C312	Clc1c(C=2C(CN)=C(C)NC=3C=2C(=O)N(CC(=O)N)C=3)ccc(Cl)c1	NCc1c(C)[nH]c2c(c1c1ccc(cc1Cl)Cl)c(=O)n(c2)CC(=O)N
C313	Clc1c(-c2c(C)nn3C(N(C)c4ccccc4)=NC(C)=Nc23)ccc(Cl)c1	Clc1ccc(c(c1)Cl)c1c(C)nn2c1nc(C)nc2N(c1ccccc1)C
C314	Fc1c(C#CC(O)(C)c2ncc(F)cn2)cc2-c3n(cc(C(=O)N)n3)CCOc2c1	Fc1cnc(nc1)C(C#Cc1cc2c(cc1F)OCCn1c2nc(c1)C(=O)N)(O)C
C315	Clc1c(CN(CCCN(CC)CC)C)c(-c2ccccc2)oc1-c1ccccc1	CCN(CCCN(Cc1c(oc(c1Cl)c1ccccc1)c1ccccc1)C)CC
C316	Clc1c(Cl)ccc(C=2C(=O)N(c3cc(OCCN4CCCCC4)c(C)cc3)CC=2)c1	O=C1N(CC=C1c1ccc(c(c1)Cl)Cl)c1ccc(c(c1)OCCN1CCCCC1)C
C317	Brc1ccc(/C=C\2/C(=O)N([C@H](C(=O)O)CCC(=O)O)C(=S)S/2)cc1	OC(=O)CC[C@H](N1C(=S)S/C(=C\c2ccc(cc2)Br)/C1=O)C(=O)O
C318	O=C(Nc1cc(c(C)cc1)-c1c(C)cc(-c2oc(C)nn2)cc1)c1cc(N2CCCC2)ncc1	Cc1nnc(o1)c1ccc(c(c1)C)c1cc(ccc1C)NC(=O)c1ccnc(c1)N1CCCC1
C319	ClC=1N(CC(=O)NCc2c(-n3ncnc3)cccc2)C(=O)C(NCC(F)(F)c2[n+]([O-])cccc2)=NC=1	O=C(Cn1c(Cl)cnc(c1=O)NCC(c1cccc[n+]1[O-])(F)F)NCc1ccccc1n1ncnc1
C320	Fc1c2-c3n(C(Cc4cc5OCOc5cc4)=Nc2ccc1)nc(N)n3	Nc1nn2c(n1)c1c(F)cccc1nc2Cc1ccc2c(c1)OCO2
C321	O=S1(=O)N(C2CCN(C3Cc4c(cccc4)C3)CC2)c2c(cccc2)CN1	O=S1(=O)NCc2c(N1C1CCN(CC1)C1Cc3c(C1)cccc3)cccc2
C322	S(=O)(=O)(Nc1ccc(S(=O)(=O)Nc2ccc(S(=O)(=O)N)cc2)cc1)N	NS(=O)(=O)Nc1ccc(cc1)S(=O)(=O)Nc1ccc(cc1)S(=O)(=O)N
C323	N(C[C@H]1CN(Cc2ccccc2)CC1)Cc1nc(-c2ccccc2)sc1	c1ccc(cc1)CN1CC[C@H](C1)CNCc1csc(n1)c1ccccc1
C324	O=C(O)CC1c2c(cccc2)Cc2c(ccc(OCCCNc3ncccc3)c2)C1	OC(=O)CC1Cc2ccc(cc2Cc2c1cccc2)OCCCNc1ccccn1
C325	S(=O)(=O)(Nc1c(O)ccc([C@@H](O)CN[C@@](Cc2ccccc2)(C)c2ccc(OC(F)F)cc2)c1)C	FC(Oc1ccc(cc1)[C@@](Cc1ccccc1)(NC[C@@H](c1ccc(c(c1)NS(=O)(=O)C)O)O)C)F
C326	O=C(N1[C@@H](Cc2ccccc2)CN2[C@H](C1)CCC2)N1C(C)(C)c2[nH]nc(NC(=O)c3nc4c(cc3)ccnc4)c2C1	O=C(N1Cc2c(C1(C)C)[nH]nc2NC(=O)c1ccc2c(n1)cncc2)N1C[C@@H]2CCCN2C[C@@H]1Cc1ccccc1
C327	Clc1cc(c(CN(C)c2ccc(-c3ccc(Cl)cc3)cc2)cc1)-c1cnc(C(=O)NCCC(=O)O)cc1	OC(=O)CCNC(=O)c1ccc(cn1)c1cc(Cl)ccc1CN(c1ccc(cc1)c1ccc(cc1)Cl)C
C328	Clc1ccc(CN2CCN(CCC(=O)N3c4c(cccc4)CC3)CC2)cc1	Clc1ccc(cc1)CN1CCN(CC1)CCC(=O)N1CCc2c1cccc2
C329	O=C(O)C[C@H]1C(=O)N(C)Cc2c(N1)ccc(C(=O)N(Cc1n(C)c3c(n1)cccc3)C)c2	OC(=O)C[C@@H]1Nc2ccc(cc2CN(C1=O)C)C(=O)N(Cc1nc2c(n1C)cccc2)C
C330	O=C(Nc1c(c(-c2cc3c(nn(C)c3)cc2)ns1)-c1nc(C(C)C)ccc1)[C@H]1[C@H](C)C1	Cn1cc2c(n1)ccc(c2)c1nsc(c1c1cccc(n1)C(C)C)NC(=O)[C@@H]1C[C@H]1C
C331	Clc1cc(Cl)cc(NC(=O)NCC2(c3ccc(-c4cc(C#N)ccc4)cc3)CCN(C(CC)C)CC2)c1	CCC(N1CCC(CC1)(CNC(=O)Nc1cc(Cl)cc(c1)Cl)c1ccc(cc1)c1cccc(c1)C#N)C
C332	Clc1c(OC(c2ccccc2)C2OCCNC2)ccc(OC)c1	COc1ccc(c(c1)Cl)OC(c1ccccc1)C1CNCCO1
C333	O=C(NO)[C@@H](C)N1C(=O)[C@](C)(c2ccccc2)CC1	ONC(=O)[C@H](N1CC[C@@](C1=O)(C)c1ccccc1)C
C334	O=C(Nc1cc(OCCN(C)C)c(OC)cc1)c1ccc(-c2c(C)cc(-c3nc(C)on3)cc2)cc1	COc1ccc(cc1OCCN(C)C)NC(=O)c1ccc(cc1)c1ccc(cc1C)c1noc(n1)C
C335	FC(F)(F)CCC1C2(C3(N=C(N)OC3)c3c(O1)ccc(-c1cc(C#CC)cnc1)c3)COC2	CC#Cc1cncc(c1)c1ccc2c(c1)C1(COC(=N1)N)C1(C(O2)CCC(F)(F)F)COC1
C336	O=C(O[C@@H]1C2CC[N+](CCCOc3ccccc3)(C1)CC2)C(O)(c1sccc1)c1sccc1	O=C(C(c1cccs1)(c1cccs1)O)O[C@H]1C[N+]2(CCCOc3ccccc3)CCC1CC2
C337	C(n1c2c(c(C3=CCN(C)CC3)c1)cccc2)c1ccccc1	CN1CCC(=CC1)c1cn(c2c1cccc2)Cc1ccccc1
C338	S(=O)(=O)(Oc1c2c([nH]c1)cccc2)O	OS(=O)(=O)Oc1c[nH]c2c1cccc2
C339	O=C1N([C@@H]2C3CCN(C2)CC3)C=C2NN(CC)c3c2c1ccc3	CCn1[nH]c2c3c1cccc3c(=O)n(c2)[C@H]1CN2CCC1CC2
C340	O=C1N(CC2CC2)C(=O)c2n3c(nc2N1Cc1ccccc1)C=CC=C3	O=c1n(Cc2ccccc2)c2nc3n(c2c(=O)n1CC1CC1)cccc3
C341	Clc1ccc(CC(=O)NC(NC(=O)Cc2ccc(Cl)cc2)c2ccc(OC)cc2)cc1	COc1ccc(cc1)C(NC(=O)Cc1ccc(cc1)Cl)NC(=O)Cc1ccc(cc1)Cl
C342	Brc1ccc(Cn2c(C3[C@H](C(=O)O)C3(C)C)nc3c2ccc(OCc2nc4c(cc2)cccc4)c3)cc1	OC(=O)[C@H]1C(C1(C)C)c1nc2c(n1Cc1ccc(cc1)Br)ccc(c2)OCc1ccc2c(n1)cccc2
C343	Clc1c(F)ccc(CN(C(=O)c2ncn(C)c2)CC2[C@H]3[C@@H]2CN(C)C3)c1	CN1C[C@@H]2[C@H](C1)C2CN(C(=O)c1ncn(c1)C)Cc1ccc(c(c1)Cl)F
C344	S[C@H](C(=O)N[C@H](C(=O)O)Cc1ccc(-c2ccccc2)cc1)C	C[C@@H](C(=O)N[C@H](C(=O)O)Cc1ccc(cc1)c1ccccc1)S
C345	Brc1c(O)ccc(C2(c3cc(Br)c(O)cc3)OC(=O)c3c4c(ccc3)cccc24)c1	Brc1cc(ccc1O)C1(OC(=O)c2c3c1cccc3ccc2)c1ccc(c(c1)Br)O
C346	S(=O)(=O)(N1CCOCC1)c1c(C)ccc(NC(=O)[C@H]2C(C)(C)[C@H]3C[C@]2(C)CC3)c1	O=C([C@@H]1[C@@]2(C)CC[C@@H](C1(C)C)C2)Nc1ccc(c(c1)S(=O)(=O)N1CCOCC1)C
C347	Fc1ccc(CN(C(=O)CC)c2cc(-c3[nH]nnn3)ccc2)cc1	CCC(=O)N(c1cccc(c1)c1nnn[nH]1)Cc1ccc(cc1)F
C348	S(=O)(=O)(Nc1c(O)ccc(C(O)CNC(CCCCC(=O)NC)Cc2ccccc2)c1)C	CNC(=O)CCCCC(Cc1ccccc1)NCC(c1ccc(c(c1)NS(=O)(=O)C)O)O
C349	Clc1ccc(-c2c(COc3ncc(C(=O)NCC(O)C)cc3)con2)cc1	CC(CNC(=O)c1ccc(nc1)OCc1conc1c1ccc(cc1)Cl)O
C350	Clc1c([C@@]2(C)NC(=N)[C@@]3(S(=O)(=O)C2)COCC3)sc(-c2cc(C(O)(C)C)cnc2)c1	N=C1N[C@@](C)(CS(=O)(=O)[C@]21COCC2)c1sc(cc1Cl)c1cncc(c1)C(O)(C)C
C351	O=C(NCc1ccccc1)COc1cc2C(CCc3ccccc3)=C(c3occc3)C(=O)Nc2cc1	O=C(COc1ccc2c(c1)c(CCc1ccccc1)c(c(=O)[nH]2)c1ccco1)NCc1ccccc1
C352	O=C(NCCc1cc(-c2ccccc2)ccc1)c1cc2[C@]3(C)[C@@H](C)C(N(CC4CC4)CC3)Cc2cc1	C[C@H]1C2Cc3c([C@@]1(C)CCN2CC1CC1)cc(cc3)C(=O)NCCc1cccc(c1)c1ccccc1
C353	O=C(Oc1ccc(-c2nc(N3CCOCC3)c3c(n2)CN(C(=O)c2ccccc2)CC3)cc1)NCC	CCNC(=O)Oc1ccc(cc1)c1nc2CN(CCc2c(n1)N1CCOCC1)C(=O)c1ccccc1
C354	Clc1cc(N2C(=O)N(CCN3Cc4c(scc4)CCC3)CC2)ccc1	Clc1cccc(c1)N1CCN(C1=O)CCN1CCCc2c(C1)ccs2
C355	Fc1cc(O[C@H]2CN(C(=O)c3c(-n4nccn4)cccc3)[C@H](C)CC2)ncc1	Fc1ccnc(c1)O[C@@H]1CC[C@H](N(C1)C(=O)c1ccccc1n1nccn1)C
C356	Clc1cc(OCCN2CCC(N3CCCCC3)CC2)ccc1	Clc1cccc(c1)OCCN1CCC(CC1)N1CCCCC1
C357	ClC=1N(CC(=O)NCc2c(-c3nc[nH]c3)cccc2)C(=O)C(NCC(F)(F)c2ncccc2)=NC=1	O=C(Cn1c(Cl)cnc(c1=O)NCC(c1ccccn1)(F)F)NCc1ccccc1c1nc[nH]c1
C358	Fc1c(c(F)cc2NC(C)(C)C/C(=N\OC(C)(C)C)/c12)-c1c2[nH]ccc2ccc1	Fc1cc2NC(C)(C)C/C(=N\OC(C)(C)C)/c2c(c1c1cccc2c1[nH]cc2)F
C359	Clc1sc(/C=C/S(=O)(=O)N[C@@H]2C(=O)N(c3cc4c(cc3)CNCC4)CC2)cc1	O=C1[C@H](CCN1c1ccc2c(c1)CCNC2)NS(=O)(=O)/C=C/c1ccc(s1)Cl
C360	OCc1cc(-c2n[nH]c3c2cc(-c2cn(CC)nc2)nc3)ncc1	OCc1ccnc(c1)c1n[nH]c2c1cc(nc2)c1cnn(c1)CC
C361	Clc1cc2n(CCN)cc(S(=O)(=O)c3ccccc3)c2cc1	NCCn1cc(c2c1cc(Cl)cc2)S(=O)(=O)c1ccccc1
C362	O=C1N(CCC)C(=O)c2[nH]c(-c3cn(Cc4c(C)cccc4)nc3)nc2N1CCC	CCCn1c2nc([nH]c2c(=O)n(c1=O)CCC)c1cnn(c1)Cc1ccccc1C
C363	Fc1c(F)ccc(C2N(C(=O)NCCCN3CCC(C)(c4ccccc4)CC3)C(=O)NC(C)=C2C(=O)OC)c1	COC(=O)C1=C(C)NC(=O)N(C1c1ccc(c(c1)F)F)C(=O)NCCCN1CCC(CC1)(C)c1ccccc1
C364	S(=O)(=O)(Nc1ccc([C@@]23[C@@H](CN(CC)C2)C3)cc1)c1ccc(C(C)C)cc1	CCN1C[C@@H]2[C@](C1)(C2)c1ccc(cc1)NS(=O)(=O)c1ccc(cc1)C(C)C
C365	FC(F)(F)c1c(NC)nc(Nc2c(OC)cc(-n3ncnc3)cc2)nc1	COc1cc(ccc1Nc1ncc(c(n1)NC)C(F)(F)F)n1cncn1
C366	Oc1cc2[C@@H]3[C@H](N(CCC)COC3)COc2cc1	CCCN1COC[C@H]2[C@H]1COc1c2cc(cc1)O
C367	O=C(Nc1ncc2c(c1)ccc(-c1ncc(C)nc1)c2)C1CC1	O=C(C1CC1)Nc1ncc2c(c1)ccc(c2)c1cnc(cn1)C
C368	Clc1c(OCc2c(C(=O)N)nc-3n2CCOc2c-3cc(C#C[C@@]3(O)C(=O)N(C)CC3)cc2)cccc1	CN1CC[C@@](C1=O)(O)C#Cc1ccc2c(c1)c1nc(c(n1CCO2)COc1ccccc1Cl)C(=O)N
C369	Clc1c(-c2c3nc(C)cc(SC)c3ccc2)ccc(Cl)c1	CSc1cc(C)nc2c1cccc2c1ccc(cc1Cl)Cl
C370	N(=C(N)C)c1ccc(NN)cc1	NNc1ccc(cc1)N=C(N)C
C371	Fc1c(-c2ccc(C[N+](CC=3[C@H]4C(C)(C)[C@H](C4)CC=3)(C)C)cc2)cccc1	Fc1ccccc1c1ccc(cc1)C[N+](CC1=CC[C@H]2C[C@@H]1C2(C)C)(C)C
C372	S(=O)(=O)(c1cc(-c2n[nH]cc2)ccc1)c1cc2c(n(C)c3c2C2NC(C3)CC2)cc1	Cn1c2CC3CCC(c2c2c1ccc(c2)S(=O)(=O)c1cccc(c1)c1n[nH]cc1)N3
C373	O=C(OCC(OC(=O)C)CO)CCCCCCCC=CCCCCCCCC	CCCCCCCCC=CCCCCCCCC(=O)OCC(OC(=O)C)CO
C374	S(=O)(=O)(c1c(NC)nn2C(C)=CC(C)=Nc12)c1ccc(OC)cc1	COc1ccc(cc1)S(=O)(=O)c1c(NC)nn2c1nc(C)cc2C
C375	O=[N+]([O-])c1ccc(C[N+H2]C(CO)CO)cc1	OCC([NH2+]Cc1ccc(cc1)[N+](=O)[O-])CO
C376	N[C@H]1CN(c2ncc(-c3n[nH]c4c3cc(-c3cnccc3)nc4)cc2)CC1	N[C@@H]1CCN(C1)c1ccc(cn1)c1n[nH]c2c1cc(nc2)c1cccnc1
C377	O=C(OC1C(=O)N(Cc2cc(NC(=O)NC(C)C)ccc2)c2c(cccc2)CC1)Nc1ccccc1	CC(NC(=O)Nc1cccc(c1)CN1C(=O)C(CCc2c1cccc2)OC(=O)Nc1ccccc1)C
C378	O=C(N1c2c(C(OC)CC1)cccc2)C12CC3CC(C1)CC(C2)C3	COC1CCN(c2c1cccc2)C(=O)C12CC3CC(C2)CC(C1)C3
C379	S(C(c1cc(F)c(OC)cc1)(c1ccccc1)c1ccccc1)CCN	NCCSC(c1ccc(c(c1)F)OC)(c1ccccc1)c1ccccc1
C380	Clc1c(-c2c(C)nn3C(N(CCCC)CC)=CC(C)=Nc23)cccc1	CCCCN(c1cc(C)nc2n1nc(c2c1ccccc1Cl)C)CC
C381	FC(F)(F)c1ccc([C@H](C)N2[C@@H](C)CN(C3(C)CCN(C(=O)c4c(C)nc(N)nc4C)CC3)CC2)cc1	C[C@H]1CN(CCN1[C@H](c1ccc(cc1)C(F)(F)F)C)C1(C)CCN(CC1)C(=O)c1c(C)nc(nc1C)N
C382	Clc1ccc(CC(=O)N(Cc2ccc(N(CC)CC)cc2)C23CC4CC(C2)CC(C3)C4)cc1	CCN(c1ccc(cc1)CN(C12CC3CC(C2)CC(C1)C3)C(=O)Cc1ccc(cc1)Cl)CC
C383	Clc1c(Cl)c(C(=O)c2sccc2)ccc1OCC(=O)O	OC(=O)COc1ccc(c(c1Cl)Cl)C(=O)c1cccs1
C384	Brc1c(F)cc(NC(=O)c2ccc(Cn3c(CC)c(CC(=O)O)c(CC)n3)cc2)cc1	CCc1nn(c(c1CC(=O)O)CC)Cc1ccc(cc1)C(=O)Nc1ccc(c(c1)F)Br
C385	Fc1ccc(C=2C(=O)N3N(C(=O)Nc4c3cccc4)N=2)cc1	Fc1ccc(cc1)c1nn2n(c1=O)c1ccccc1[nH]c2=O
C386	O=C(C)[C@@H]1[C@]2(C)[C@H]([C@H]3[C@@H]([C@]4(C)C(=CC(=O)CC4)CC3)CC2)CC1	O=C1CC[C@]2(C(=C1)CC[C@@H]1[C@@H]2CC[C@]2([C@H]1CC[C@@H]2C(=O)C)C)C
C387	O(C)c1c(Nc2nc(N(CCC)CC3CC3)nc(C)n2)c(OC)cc(OC)c1	CCCN(c1nc(nc(n1)C)Nc1c(OC)cc(cc1OC)OC)CC1CC1
C388	Clc1c(C)ccc(NC(=O)c2ccc(Cn3c(C)c(CC(=O)O)c(C)n3)cc2)c1	OC(=O)Cc1c(C)nn(c1C)Cc1ccc(cc1)C(=O)Nc1ccc(c(c1)Cl)C
C389	P(=O)(O)(O)C(P(=O)(O)O)(O)CCNCCCOc1ccccc1	OP(=O)(C(P(=O)(O)O)(CCNCCCOc1ccccc1)O)O
C390	O=S1(=O)c2c(cccc2)C2=C(CCN(C)C)c3c(ccc(-c4ccccc4)c3)C12	CN(CCC1=C2c3ccccc3S(=O)(=O)C2c2c1cc(cc2)c1ccccc1)C
C391	S(=O)(=O)(NC(C)(C)C)c1c(C)cccc1-c1cc(F)c(-c2cnc(N)nc2)cc1	Nc1ncc(cn1)c1ccc(cc1F)c1cccc(c1S(=O)(=O)NC(C)(C)C)C
C392	[N+](CCC#Cc1cnccc1)(C)(C)C	C[N+](CCC#Cc1cccnc1)(C)C
C393	Clc1ccc(CC(=O)Nc2c(OC)ccc(-c3nc4n(c3)C=CC=N4)c2)cc1	COc1ccc(cc1NC(=O)Cc1ccc(cc1)Cl)c1cn2c(n1)nccc2
C394	O=C1c2c(O)cc(O)cc2OC(c2c(O)cc(O)cc2)=C1	Oc1ccc(c(c1)O)c1cc(=O)c2c(o1)cc(cc2O)O
C395	O=C([C@H](NC)Cc1ccccc1)N1[C@H](C(=O)N[C@H](C(=O)c2sc3c(n2)CCCC3)CCCNC(=N)N)CCC1	CN[C@@H](C(=O)N1CCC[C@H]1C(=O)N[C@H](C(=O)c1nc2c(s1)CCCC2)CCCNC(=N)N)Cc1ccccc1
C396	S(F)(=O)(=O)c1ccc(C(=O)OC[C@@H]2[C@@H](O)[C@@H](O)C(n3c4N=C(N)NC(=O)c4nc3)O2)cc1	O[C@@H]1[C@@H](COC(=O)c2ccc(cc2)S(=O)(=O)F)OC([C@@H]1O)n1cnc2c1nc(N)[nH]c2=O
C397	OC1(c2c(C)cccc2)CCN(CCCC2(C#N)c3c(SCc4c2cccc4)cccc3)CC1	N#CC1(CCCN2CCC(CC2)(O)c2ccccc2C)c2ccccc2SCc2c1cccc2
C398	N#Cc1sc(-c2cc3C(C)=CC(C)(C)Nc3cc2)cc1	N#Cc1ccc(s1)c1ccc2c(c1)C(=CC(N2)(C)C)C
C399	S(=O)(=O)(C(C)C)c1ccc(-c2nc(c(N)nc2)C2ON=C(c3ccccc3)C2)cc1	Nc1ncc(nc1C1ON=C(C1)c1ccccc1)c1ccc(cc1)S(=O)(=O)C(C)C
C400	Fc1ccc(-c2ncn3c2C=C2[C@@](C)([C@@H]([C@@](O)(C)C4CC4)CCC2)C3)cc1	C[C@]([C@H]1CCCC2=Cc3n(C[C@]12C)cnc3c1ccc(cc1)F)(C1CC1)O
C401	Clc1c(C2CCCCC2)ccc(/C=C/CN(CC)C2CCCCC2)c1	CCN(C1CCCCC1)C/C=C/c1ccc(c(c1)Cl)C1CCCCC1
C402	Clc1c(Cl)ccc(COC(=O)Nc2ccc(Cn3c(C)c(CC(=O)O)c(C)n3)cc2)c1	OC(=O)Cc1c(C)nn(c1C)Cc1ccc(cc1)NC(=O)OCc1ccc(c(c1)Cl)Cl
C403	F[C@H]1[C@H](O)[C@@H](CO)O[C@H]1N1C(=O)NC(=O)C(CC)=C1	OC[C@H]1O[C@H]([C@H]([C@@H]1O)F)n1cc(CC)c(=O)[nH]c1=O
C404	S(=O)(=O)(N(CCCN1CCN(c2ccccc2)CC1)c1cc(O)ccc1)c1ccccc1	Oc1cccc(c1)N(S(=O)(=O)c1ccccc1)CCCN1CCN(CC1)c1ccccc1
C405	S(=O)(=O)(N[C@@H](C(=O)N1[C@H](C(=O)NCc2ccc(C(=N)N)cc2)CCC1)C(c1ccccc1)c1ccccc1)N	O=C([C@@H]1CCCN1C(=O)[C@@H](C(c1ccccc1)c1ccccc1)NS(=O)(=O)N)NCc1ccc(cc1)C(=N)N
C406	Clc1c(OCC)cc(CN2CCC(Nc3oc4c(n3)ccc(C(=O)O)c4)CC2)cc1	CCOc1cc(ccc1Cl)CN1CCC(CC1)Nc1nc2c(o1)cc(cc2)C(=O)O
C407	O=C(N1[C@@H](C)CN2[C@H](C1)CCC2)N1C(C)(C)c2[nH]nc(NC(=O)c3scc(C(C)C)n3)c2C1	CC(c1csc(n1)C(=O)Nc1n[nH]c2c1CN(C2(C)C)C(=O)N1C[C@@H]2CCCN2C[C@@H]1C)C
C408	O=C(N1CCC(n2nnc3c2c2c([nH]cc2)nc3)CC1)[C@H]1N(C)CCC1	CN1CCC[C@H]1C(=O)N1CCC(CC1)n1nnc2c1c1cc[nH]c1nc2
C409	Clc1c(C(=O)Nc2cc3C4(C5(COc3cc2)CC5)N=C(N)OC4)ncc(C#N)c1	N#Cc1cnc(c(c1)Cl)C(=O)Nc1ccc2c(c1)C1(COC(=N1)N)C1(CO2)CC1
C410	OCCC1OC2(c3c1cccc3)CCN(Cc1ccccc1)CC2	OCCC1OC2(c3c1cccc3)CCN(CC2)Cc1ccccc1
C411	FC(F)(F)Oc1ccc(NCCNC(=O)[C@@H](NC(=O)[C@@H]2OCCC2)CC2CCCCC2)cc1	O=C([C@@H](NC(=O)[C@H]1CCCO1)CC1CCCCC1)NCCNc1ccc(cc1)OC(F)(F)F
C412	S(=O)(=O)(N)c1ccc(C(=O)NNC(=O)Nc2ccc(Oc3ccccc3)cc2)cc1	O=C(Nc1ccc(cc1)Oc1ccccc1)NNC(=O)c1ccc(cc1)S(=O)(=O)N
C413	Fc1c(C(=O)N2CCN(C(=O)c3nc4c(cc3)cccc4)CC2)cc(CC2=NNC(=O)C3=C2CCCC3)cc1	Fc1ccc(cc1C(=O)N1CCN(CC1)C(=O)c1ccc2c(n1)cccc2)Cc1n[nH]c(=O)c2c1CCCC2
C414	O=C(c1cc2c(oc(CCN3[C@H](C)CCC3)c2)cc1)c1ccccc1	C[C@@H]1CCCN1CCc1cc2c(o1)ccc(c2)C(=O)c1ccccc1
C415	N#CN=C(NC(C(C)(C)C)C)Nc1ccccc1	CC(C(C)(C)C)NC(=NC#N)Nc1ccccc1
C416	O=C(Nc1nc(-c2ccccc2)nc2n(Cc3ccccc3)nnc12)c1sccc1	O=C(c1cccs1)Nc1nc(nc2c1nnn2Cc1ccccc1)c1ccccc1
C417	O=C(CC(C)C)N1CCN(c2ncnc3sc(CC)cc23)CC1	CCc1sc2c(c1)c(ncn2)N1CCN(CC1)C(=O)CC(C)C
C418	O(C)c1c(C#C[C@@]2(CN3C(=O)c4c(ccc(OC)c4)C3)C(=O)NC(=O)N2)ncc(NCC2=NC=CC(=O)N2)c1	COc1cc(cnc1C#C[C@@]1(NC(=O)NC1=O)CN1Cc2c(C1=O)cc(cc2)OC)NCc1nccc(=O)[nH]1
C419	O=C(Nc1sccn1)C1(C)C2c3c(C(C)(c4c2cccc4)C1)cccc3	O=C(C1(C)CC2(C)c3c(C1c1c2cccc1)cccc3)Nc1nccs1
C420	O=C(N[C@H]1CN(Cc2ccccc2)CC1)[C@@H]1N(CC2CCCCC2)[C@H]2[C@@H]([C@H]1CO)CN1C(=O)C=CC=C21	OC[C@H]1[C@H](C(=O)N[C@@H]2CCN(C2)Cc2ccccc2)N([C@H]2[C@@H]1Cn1c2cccc1=O)CC1CCCCC1
C421	O=[N+]([O-])c1cc(-c2ccc(C[N+](CC=3[C@H]4C(C)(C)[C@H](C4)CC=3)(C)C)cc2)ccc1	[O-][N+](=O)c1cccc(c1)c1ccc(cc1)C[N+](CC1=CC[C@H]2C[C@@H]1C2(C)C)(C)C
C422	O(C)c1c2C(N(CC)c3c4c(ccc3)cccc4)CCCc2nc(-c2ccccc2)c1	COc1cc(nc2c1C(CCC2)N(c1cccc2c1cccc2)CC)c1ccccc1
C423	Fc1ccc(C(OCCC2CCN(C[C@@H](O)Cc3ccccc3)CC2)c2ccc(F)cc2)cc1	O[C@@H](Cc1ccccc1)CN1CCC(CC1)CCOC(c1ccc(cc1)F)c1ccc(cc1)F
C424	OC(CCCCN(CC)CC)(c1ccccc1)c1ccccc1	CCN(CCCCC(c1ccccc1)(c1ccccc1)O)CC
C425	FC(F)(F)C(=O)C(NC(=O)CN1C(=O)C(NC(=O)OCc2ccccc2)=CC=C1C)C(C)C	O=C(Cn1c(C)ccc(c1=O)NC(=O)OCc1ccccc1)NC(C(=O)C(F)(F)F)C(C)C
C426	O=C(Nc1ccc(C#N)cc1)C(Cc1ccccc1)c1c2c(sc1)ccc(C(=N)N)c2	N#Cc1ccc(cc1)NC(=O)C(c1csc2c1cc(cc2)C(=N)N)Cc1ccccc1
C427	S(=O)(=O)(N(CC(=O)N(Cc1ccccc1)C)Cc1ccc(C(P(=O)(O)O)(F)F)cc1)c1ccc(OCC(=O)O)cc1	OC(=O)COc1ccc(cc1)S(=O)(=O)N(CC(=O)N(Cc1ccccc1)C)Cc1ccc(cc1)C(P(=O)(O)O)(F)F
C428	S(=O)(=O)(c1ccc(OC)cc1)c1ccc(C(C#N)C2CCN(C3CCCCC3)CC2)cc1	COc1ccc(cc1)S(=O)(=O)c1ccc(cc1)C(C1CCN(CC1)C1CCCCC1)C#N
C429	Fc1c(OC)ncc(Nc2c(-c3nc(N)nc(C)n3)cc(C(O)(C)C)cn2)c1	COc1ncc(cc1F)Nc1ncc(cc1c1nc(C)nc(n1)N)C(O)(C)C
C430	Clc1ccc(-c2c(CN3CCN(c4ccc(C(=O)NS(=O)(=O)c5nn6C(C)=CC(C)=Nc6n5)cc4)CC3)cccc2)cc1	Clc1ccc(cc1)c1ccccc1CN1CCN(CC1)c1ccc(cc1)C(=O)NS(=O)(=O)c1nn2c(n1)nc(cc2C)C
C431	Clc1cc2C(c3ccccc3)=NCC(CCNC(=O)c3ccc(F)cc3)N(C)c2cc1	Clc1ccc2c(c1)C(=NCC(N2C)CCNC(=O)c1ccc(cc1)F)c1ccccc1
C432	O=C(NC(Cc1c2c([nH]c1)cccc2)c1n(Cc2c(OC)cc(OC)cc2)c(CCc2ccccc2)nn1)c1ncccc1	COc1ccc(c(c1)OC)Cn1c(CCc2ccccc2)nnc1C(Cc1c[nH]c2c1cccc2)NC(=O)c1ccccn1
C433	O=C(Nc1sc(Cc2ccccc2)cn1)c1sccc1	O=C(c1cccs1)Nc1ncc(s1)Cc1ccccc1
C434	Clc1cc(-c2ncc(c(CC(O)(C)C)c2)C2N(C(=O)c3sccn3)CCC2)ccc1	Clc1cccc(c1)c1ncc(c(c1)CC(O)(C)C)C1CCCN1C(=O)c1nccs1
C435	Fc1ccc(C(=O)n2nc(C(=O)c3c(C)cc(C)cc3)cc2)cc1	Fc1ccc(cc1)C(=O)n1ccc(n1)C(=O)c1ccc(cc1C)C
C436	O=C(Nc1sc(c(-c2ccccc2)n1)-c1nocn1)c1ccccc1	O=C(c1ccccc1)Nc1sc(c(n1)c1ccccc1)c1ncon1
C437	O=C(O)c1nc(-c2oc(C(=O)CCc3ccc(-c4ccc(CN5CCSCC5)cc4)cc3)nc2)ccc1	O=C(c1ncc(o1)c1cccc(n1)C(=O)O)CCc1ccc(cc1)c1ccc(cc1)CN1CCSCC1
C438	O=C(Nc1c2OC(C(=O)O)=CC(=O)c2cc(C)c1)c1ccc(OC)cc1	COc1ccc(cc1)C(=O)Nc1cc(C)cc2c1oc(cc2=O)C(=O)O
C439	S(=O)(=O)(NC(=O)NCCc1sccc1)c1c(-c2ccc(CN3c4c(cccc4)CCc4c(cccc4)C3)cc2)cccc1	O=C(NS(=O)(=O)c1ccccc1c1ccc(cc1)CN1Cc2ccccc2CCc2c1cccc2)NCCc1cccs1
C440	S(=O)(=O)(CC(=O)O)c1cc(NC(=O)CN2C(=O)N(CC(=O)C(C)(C)C)c3c(C(C4CCCCC4)=N2)cccc3)ccc1	O=C(Cn1nc(C2CCCCC2)c2c(n(c1=O)CC(=O)C(C)(C)C)cccc2)Nc1cccc(c1)S(=O)(=O)CC(=O)O
C441	Clc1c(NS(=O)(=O)c2ccc(F)cc2)cc(-c2n3c(nc2)C=CC=C3)cn1	Fc1ccc(cc1)S(=O)(=O)Nc1cc(cnc1Cl)c1cnc2n1cccc2
C442	O=C(Oc1c2-c3c4c(ccc3)CCN(CCC)C4Cc2ccc1)NC(C)(C)C	CCCN1CCc2c3C1Cc1cccc(c1c3ccc2)OC(=O)NC(C)(C)C
C443	S(=O)(=O)(C(C)(C)c1ccc(N2C(=O)c3n(-c4ccc(OC)cc4)nc(C(=O)N)c3CC2)cc1)C	COc1ccc(cc1)n1nc(c2c1C(=O)N(CC2)c1ccc(cc1)C(S(=O)(=O)C)(C)C)C(=O)N
C444	S(C)c1c(CCCCCCC(=O)c2oc(-c3ncccc3)cn2)cccc1	CSc1ccccc1CCCCCCC(=O)c1ncc(o1)c1ccccn1
C445	Fc1ccc(-c2ncn3c2C=C2[C@@](C)([C@@H]([C@@](O)(C)c4cc(C#N)ccc4)CCC2)C3)cc1	N#Cc1cccc(c1)[C@]([C@H]1CCCC2=Cc3n(C[C@]12C)cnc3c1ccc(cc1)F)(O)C
C446	FC(F)c1c(-c2sc(N)c(C(=O)Nc3c(n(C)nc3)[C@H]3OC[C@@H](F)[C@H](N)CC3)n2)cccc1	N[C@@H]1CC[C@H](OC[C@H]1F)c1c(cnn1C)NC(=O)c1nc(sc1N)c1ccccc1C(F)F
C447	O=C(NCC)c1ccc(C(c2cc(O)ccc2)=C2CC3N(CCc4ccccc4)C(C2)CC3)cc1	CCNC(=O)c1ccc(cc1)C(=C1CC2CCC(C1)N2CCc1ccccc1)c1cccc(c1)O
C448	P(=O)(OC[C@@H]1C(O)C[N+@H](CC=2C(=O)NC(=O)NC=2C(=O)O)C1)(O)O	O=c1[nH]c(=O)c(c([nH]1)C(=O)O)C[N@@H+]1C[C@@H](C(C1)O)COP(=O)(O)O
C449	N(c1nc(N2CCC(N)CC2)nc2c1scc2)c1n[nH]c(C(C)C)c1	NC1CCN(CC1)c1nc(Nc2n[nH]c(c2)C(C)C)c2c(n1)ccs2
C450	S(=O)(=O)(N)c1cc(NC(=O)CNCC(=O)O)ccc1	O=C(Nc1cccc(c1)S(=O)(=O)N)CNCC(=O)O
C451	ClC1=Nn2c(nc(C(=O)NCCCCN3CCN(c4nc(C(C)(C)C)nc(C(F)(F)F)c4)CC3)c2)C=C1	Clc1ccc2n(n1)cc(n2)C(=O)NCCCCN1CCN(CC1)c1cc(nc(n1)C(C)(C)C)C(F)(F)F
C452	S(CCC#N)c1c(C(=O)OCC)cnc2c1cc(C)cc2	CCOC(=O)c1cnc2c(c1SCCC#N)cc(cc2)C
C453	Clc1c(F)c(c(F)cc1)C1=CC(=O)N([C@@H]2c3nccc(-c4c([nH]nc4)NC(=O)[C@H](C)CCC2)c3)CC1	C[C@@H]1CCC[C@@H](c2nccc(c3c(NC1=O)[nH]nc3)c2)N1CCC(=CC1=O)c1c(F)ccc(c1F)Cl
C454	O(C)c1cc2c(C(Cc3nccnc3)=C(CCN(C)C)C2)cc1	COc1ccc2c(c1)CC(=C2Cc1cnccn1)CCN(C)C
C455	C(C)(C)(C)c1cc[n+](/C=C/2\C=CC=3C(=C/C(=C/[n+]4ccc(C(C)(C)C)cc4)/CC=3)C\2)cc1	CC(c1cc[n+](cc1)/C=C/1\C=CC2=CC/C(=C\[n+]3ccc(cc3)C(C)(C)C)/C=C2C1)(C)C
C456	Fc1c(-c2n[nH]c3c2cc(-c2c(N4CCC(N)CCC4)ccnc2)nc3)cccc1	NC1CCCN(CC1)c1ccncc1c1ncc2c(c1)c(n[nH]2)c1ccccc1F
C457	Fc1ccc(-c2c(COc3ncc(C(=O)O)cc3)c(C)on2)cc1	Fc1ccc(cc1)c1noc(c1COc1ccc(cn1)C(=O)O)C
C458	O=C(OCC1(CO)OC(=O)/C(=C\CCCCCCC/C=C\C/C=C\CCCCC)/C1)C(C)(C)C	CCCCC/C=C\C/C=C\CCCCCCC/C=C\1/CC(OC1=O)(CO)COC(=O)C(C)(C)C
C459	Clc1c(-c2n(-c3ccc(Cl)cc3)c3ncnc(N4CCCCC4)c3n2)cccc1	Clc1ccc(cc1)n1c(nc2c1ncnc2N1CCCCC1)c1ccccc1Cl
C460	S(=O)(=O)(Nc1c(F)cc(C(C(=O)NCc2c(OCCOC)nc(C(F)(F)F)cc2)C)cc1)C	COCCOc1nc(ccc1CNC(=O)C(c1ccc(c(c1)F)NS(=O)(=O)C)C)C(F)(F)F
C461	O=C(O)[C@H]1N(C=2C(=O)N(C3C[C@@H]4N(C5C[C@@H]6C[C@H](C5)CCC6)[C@H](C3)CCC4)c3c(N=2)cccc3)CC1	OC(=O)[C@@H]1CCN1c1nc2ccccc2n(c1=O)C1C[C@@H]2CCC[C@H](C1)N2C1C[C@@H]2CCC[C@H](C1)C2
C462	Fc1c(C(=O)N2CCN(c3cnccc3)CC2)cc(CC2=NNC(=O)C3=C2NCCC3)cc1	Fc1ccc(cc1C(=O)N1CCN(CC1)c1cccnc1)Cc1n[nH]c(=O)c2c1NCCC2
C463	Fc1c(C(=O)N2CC3C(C2)CN(c2nc(C)c(C)c(C)n2)C3)c(-n2nccn2)ccc1	Fc1cccc(c1C(=O)N1CC2C(C1)CN(C2)c1nc(C)c(c(n1)C)C)n1nccn1
C464	Fc1ccc(Nc2c(C(=O)Nc3ccc(Oc4ccccc4)cc3)cccn2)cc1	Fc1ccc(cc1)Nc1ncccc1C(=O)Nc1ccc(cc1)Oc1ccccc1
C465	Clc1c(C#Cc2c(OCC(=O)O)ccc(Cl)c2)cccc1	OC(=O)COc1ccc(cc1C#Cc1ccccc1Cl)Cl
C466	Fc1ccc(-n2c3c(c(C4CCN(CCN5C(=O)NCC5)CC4)c2)cc(-c2nn(C)cn2)cc3)cc1	Fc1ccc(cc1)n1cc(c2c1ccc(c2)c1ncn(n1)C)C1CCN(CC1)CCN1CCNC1=O
C467	[S@H0](=O)(Cc1nccc(OCC2CC2)c1)c1[nH]c2c(n1)ccc(F)c2	Fc1ccc2c(c1)[nH]c(n2)[S@@](=O)Cc1nccc(c1)OCC1CC1
C468	O=C(Oc1cc2c(CCN(C)C)c[nH]c2cc1)CC	CCC(=O)Oc1ccc2c(c1)c(CCN(C)C)c[nH]2
C469	Clc1cc2c(C)c3n(c2cc1)CCNC3	Clc1ccc2c(c1)c(C)c1n2CCNC1
C470	Clc1c(O)c(C(=O)Nc2ccc(C(=N)N)cc2)ccc1	O=C(c1cccc(c1O)Cl)Nc1ccc(cc1)C(=N)N
C471	O=C(O)[C@@H](NC(=O)[C@H](N(C(=O)c1cc(C)cc(C)c1)C)Cc1ccc(-c2ncccc2)cc1)Cc1c2c([nH]c1)cccc2	Cc1cc(C)cc(c1)C(=O)N([C@@H](C(=O)N[C@H](C(=O)O)Cc1c[nH]c2c1cccc2)Cc1ccc(cc1)c1ccccn1)C
C472	S(=O)(=O)(C)N1CCN(C(=O)C(NS(=O)(=O)c2c3c(ccc2)cccc3)Cc2cc(C(=N)N)ccc2)CC1	O=C(C(NS(=O)(=O)c1cccc2c1cccc2)Cc1cccc(c1)C(=N)N)N1CCN(CC1)S(=O)(=O)C
C473	Clc1c(c(Cl)ccc1O)-c1cc(C)c2nc(Nc3ccc(S(=O)(=O)NCCN4CCCC4)cc3)nnc2c1	Clc1ccc(c(c1c1cc(C)c2c(c1)nnc(n2)Nc1ccc(cc1)S(=O)(=O)NCCN1CCCC1)Cl)O
C474	Clc1ccc(Cn2c3c(c(/C=C\4/C(O)C5CCN/4CC5)c2)cccc3)cc1	Clc1ccc(cc1)Cn1cc(c2c1cccc2)/C=C/1\N2CCC(C1O)CC2
C475	S(=O)(=O)(N1CCCCC1)c1c(C)ccc(C(=O)Oc2c3ncccc3ccc2)c1	O=C(c1ccc(c(c1)S(=O)(=O)N1CCCCC1)C)Oc1cccc2c1nccc2
C476	O(CC)c1ccc(CC2=NN(C[C@@H]3N(C)CCC3)C(=O)c3c2cccc3)cc1	CCOc1ccc(cc1)Cc1nn(C[C@H]2CCCN2C)c(=O)c2c1cccc2
C477	C(C)n1ncc(-c2ncc3[nH]nc(-c4nc(N5C[C@H](C)NCC5)ccc4)c3c2)c1	CCn1ncc(c1)c1ncc2c(c1)c(n[nH]2)c1cccc(n1)N1CCN[C@H](C1)C
C478	S(=O)(=O)(O[C@@H]1[C@]2(C)[C@H]([C@H]3[C@@H](c4c(cc(OS(=O)(=O)N)cc4)CC3)CC2)CC1)N	NS(=O)(=O)Oc1ccc2c(c1)CC[C@@H]1[C@@H]2CC[C@]2([C@H]1CC[C@@H]2OS(=O)(=O)N)C
C479	FC(F)(F)Cn1ncc(-c2ncc3c(n(-c4nc(N5C[C@H](O)CNCC5)c(OC)cc4)nc3)c2)c1	COc1ccc(nc1N1CCNC[C@H](C1)O)n1ncc2c1cc(nc2)c1cnn(c1)CC(F)(F)F
C480	Clc1cc(C#Cc2c(F)ccc(S(=O)(=O)CCC)c2)c(OCC(=O)O)cc1	CCCS(=O)(=O)c1ccc(c(c1)C#Cc1cc(Cl)ccc1OCC(=O)O)F
C481	O=C(NN=Cc1c(O)cccc1)Nc1ccncc1	O=C(Nc1ccncc1)NN=Cc1ccccc1O
C482	Brc1c2n([C@@H](C)c3ccccc3)cnc2cc(S(=O)(=O)c2c(SC)sc(C(=N)N)c2)c1	CSc1sc(cc1S(=O)(=O)c1cc(Br)c2c(c1)ncn2[C@H](c1ccccc1)C)C(=N)N
C483	O=C(O)CCCCC(=O)NC[C@@H]1C2(OC)[C@@H]3Oc4c(O)ccc5c4[C@@]43[C@@]([C@H](N(CC3CC3)CC4)C5)(C1)CC2	COC12CC[C@]3(C[C@@H]1CNC(=O)CCCCC(=O)O)[C@@]14[C@H]2Oc2c4c(C[C@H]3N(CC1)CC1CC1)ccc2O
C484	O=C1N(C)C(N)=NC1(c1cc(-c2cnccc2)ccc1)C1CC1	NC1=NC(C(=O)N1C)(C1CC1)c1cccc(c1)c1cccnc1
C485	Clc1cc(OC)c(OC(c2cc(F)ccc2)C2OCCNC2)cc1	COc1cc(Cl)ccc1OC(c1cccc(c1)F)C1OCCNC1
C486	S(=O)(=O)(OCCC[C@H](C)C1[C@]2(C)C(/C(=C/C=C/3\C(=C)CC[C@@H](O)C\3)/CCC2)CC1)c1ccc(C)cc1	O[C@@H]1CCC(=C)/C(=C\C=C\2/CCC[C@]3(C2CCC3[C@H](CCCOS(=O)(=O)c2ccc(cc2)C)C)C)/C1
C487	Fc1c(-c2sc(N)c(C(=O)Nc3c(n(C)nc3)N3C(=O)CCCCC3)n2)c(F)ccc1	O=C(c1nc(sc1N)c1c(F)cccc1F)Nc1cnn(c1N1CCCCCC1=O)C
C488	S([C@@H]1[C@H]2[C@H](C(=O)O)[C@H]2[C@](N)(C(=O)O)C1)c1[nH]c(C(F)(F)F)nn1	OC(=O)[C@H]1[C@H]2[C@@H]1[C@](C[C@@H]2Sc1nnc([nH]1)C(F)(F)F)(N)C(=O)O
C489	O=C(O)C[C@@H]1c2c(cccc2)Cc2c(ccc(OCCCNc3ncccc3)c2)C1	OC(=O)C[C@H]1Cc2ccc(cc2Cc2c1cccc2)OCCCNc1ccccn1
C490	Fc1ccc(-c2ncn3c2C=C2[C@@](C)([C@@H]([C@](O)(CC=C)C)CCC2)C3)cc1	C=CC[C@]([C@H]1CCCC2=Cc3n(C[C@]12C)cnc3c1ccc(cc1)F)(O)C
C491	FC(F)(F)c1nn(-c2ccc(OC)cc2)c2C(=O)N(c3ccc(C4(N(CC(=O)N)C)CC4)cc3)CCc12	COc1ccc(cc1)n1nc(c2c1C(=O)N(CC2)c1ccc(cc1)C1(CC1)N(CC(=O)N)C)C(F)(F)F
C492	O=C(NCc1cc(OC)ccc1)c1c(-c2cnccc2)ncc(-c2cc(C)cc(C)c2)c1	COc1cccc(c1)CNC(=O)c1cc(cnc1c1cccnc1)c1cc(C)cc(c1)C
C493	O=C(NCCCCCCCCNCCCN)C(NC(=O)C1CCCCC1)Cc1ccc(O)cc1	NCCCNCCCCCCCCNC(=O)C(NC(=O)C1CCCCC1)Cc1ccc(cc1)O
C494	Clc1c(Cl)ccc(S(=O)(=O)Nc2c(Oc3ccc(C(=O)NCCN4CCCCC4)cc3)ncc(Cl)c2)c1	Clc1cnc(c(c1)NS(=O)(=O)c1ccc(c(c1)Cl)Cl)Oc1ccc(cc1)C(=O)NCCN1CCCCC1
C495	O=C1N2[C@H](c3c(-c4onc(CC)n4)ncn3-c3c1cc(C#C)cc3)CCC2	CCc1noc(n1)c1ncn2c1[C@@H]1CCCN1C(=O)c1c2ccc(c1)C#C
C496	Fc1c(OC(=O)c2sc(CC(C(=O)N[C@H](C(=O)O)C(C)C)(C)C)cc2)ccc(C(=N)N)c1	CC([C@@H](C(=O)O)NC(=O)C(Cc1ccc(s1)C(=O)Oc1ccc(cc1F)C(=N)N)(C)C)C
C497	O=C(Nc1cc(O)c(C(=O)N2c3c(cccc3)CN3C(C2)CSCC3)cc1)c1c(-c2ccccc2)cccc1	Oc1cc(ccc1C(=O)N1CC2CSCCN2Cc2c1cccc2)NC(=O)c1ccccc1c1ccccc1
C498	S(=O)(=O)(NN(C(=O)N1CCC(C)CC1)Cc1cc(C(=N)N)ccc1)c1cc2c(cc1)cccc2	CC1CCN(CC1)C(=O)N(NS(=O)(=O)c1ccc2c(c1)cccc2)Cc1cccc(c1)C(=N)N
C499	Clc1c(-n2c(NC(=O)c3c4n(nc3)C=CC=N4)ccn2)cccc1	O=C(c1cnn2c1nccc2)Nc1ccnn1c1ccccc1Cl
C500	Oc1cc2[C@@]3(C)[C@H](C)C(N(CCC)CC3)Cc2cc1	CCCN1CC[C@@]2([C@@H](C1Cc1c2cc(cc1)O)C)C
C501	O=C(NCCCCN1CCN(c2cc(OC)ccc2)CC1)c1oc2c(c1)cccc2	COc1cccc(c1)N1CCN(CC1)CCCCNC(=O)c1cc2c(o1)cccc2
C502	Brc1c(NC(=O)C2CC2)ncc2c1ccc(-c1c(C)ccc(F)c1)c2	O=C(C1CC1)Nc1ncc2c(c1Br)ccc(c2)c1cc(F)ccc1C
C503	O=C(Nc1ccncc1)COc1ccc(Nc2ncnc3n([C@H]4[C@H](O)[C@H](O)[C@@H](C(=O)NCC)O4)cnc23)cc1	CCNC(=O)[C@H]1O[C@H]([C@@H]([C@@H]1O)O)n1cnc2c1ncnc2Nc1ccc(cc1)OCC(=O)Nc1ccncc1
C504	OC(c1ccccc1)(c1ccccc1)C1CCNCC1	OC(c1ccccc1)(c1ccccc1)C1CCNCC1
C505	Clc1c(C(=N)N)cc2[nH]c(-c3c(O)c(OCC(C)C)ccc3)nc2c1	CC(COc1cccc(c1O)c1[nH]c2c(n1)cc(c(c2)C(=N)N)Cl)C
C506	Clc1cc(-c2c(NC(=O)c3c(N)nn4c3N=CC=C4)cn(CC(=O)N3CCC(N4C[C@@H](O)CC4)CC3)n2)c(OC(F)F)cc1	O[C@H]1CCN(C1)C1CCN(CC1)C(=O)Cn1cc(c(n1)c1cc(Cl)ccc1OC(F)F)NC(=O)c1c(N)nn2c1nccc2
C507	O=C(NC)c1cc(OCC(O)CNC2CCN(c3ncnc4scc(-c5ccccc5)c34)CC2)ccc1	CNC(=O)c1cccc(c1)OCC(CNC1CCN(CC1)c1ncnc2c1c(cs2)c1ccccc1)O
C508	Fc1c(C)c(F)c(N(C)c2cc(C(=N)N)ccc2)nc1N(C)c1cc(C(=N)N)ccc1	Fc1c(C)c(F)c(nc1N(c1cccc(c1)C(=N)N)C)N(c1cccc(c1)C(=N)N)C
C509	S(c1sccc1)c1c2C(=O)CC(C)Cc2c(-c2ncccc2)cc1	CC1CC(=O)c2c(C1)c(ccc2Sc1cccs1)c1ccccn1
C510	C(C)c1c2n(CC3CCOCC3)cc(-c3scc(CN4CCCC4)n3)c2ccc1	CCc1cccc2c1n(CC1CCOCC1)cc2c1scc(n1)CN1CCCC1
C511	O(CCNC[C@H](O)c1cnccc1)c1ccc(-c2nc(CC)oc2)cc1	CCc1occ(n1)c1ccc(cc1)OCCNC[C@@H](c1cccnc1)O
C512	S(=O)(=O)(ON)NCCn1c(C)ncc1[N+](=O)[O-]	NOS(=O)(=O)NCCn1c(C)ncc1[N+](=O)[O-]
C513	O(Cc1nc(C)ccc1)C1=Nn2c(-c3occc3)nnc2C2=C1C1CCC2CC1	Cc1cccc(n1)COc1nn2c(nnc2c2c1C1CCC2CC1)c1ccco1
C514	Brc1c(C)ccc(N2C(=O)C(O)=C(C(=O)c3ccccc3)C2c2cc(OC)ccc2)c1	COc1cccc(c1)C1N(c2ccc(c(c2)Br)C)C(=O)C(=C1C(=O)c1ccccc1)O
C515	O=C(OC1CCN(CCCCCCCN)CC1)Nc1c(-c2ccccc2)cccc1	NCCCCCCCN1CCC(CC1)OC(=O)Nc1ccccc1c1ccccc1
C516	O=C(OC)c1c(OC(/C=C/c2cc(-c3onc(C(=O)O)c3)ccc2)CO)cccc1O	OCC(Oc1cccc(c1C(=O)OC)O)/C=C/c1cccc(c1)c1onc(c1)C(=O)O
C517	O=C(N1[C@H](CN2CCCC2)CCC1)c1oc2c(OCC)cccc2c1	CCOc1cccc2c1oc(c2)C(=O)N1CCC[C@H]1CN1CCCC1
C518	O(C)c1ccc(C(CN2CCNCC2)C2(O)CCCCC2)cc1	COc1ccc(cc1)C(C1(O)CCCCC1)CN1CCNCC1
C519	O=C(NCCCc1c2oc(CC)nc2ccc1)CCC	CCCC(=O)NCCCc1cccc2c1oc(n2)CC
C520	S(=O)(=O)(NCCSC1c2c(OCc3c1cccc3)ccc(C(=O)O)c2)c1ccc(OC)cc1	COc1ccc(cc1)S(=O)(=O)NCCSC1c2cc(ccc2OCc2c1cccc2)C(=O)O
C521	O(C)c1ccc(-c2ccc(N3[C@@H]4[C@@H](CN(C)C4)CC3)cc2)cc1	COc1ccc(cc1)c1ccc(cc1)N1CC[C@H]2[C@@H]1CN(C2)C
C522	S(=O)(=O)(Nc1ccc([C@]23[C@H](C2)CNC3)cc1)c1ccc(C(CC)(C)C)cc1	CCC(c1ccc(cc1)S(=O)(=O)Nc1ccc(cc1)[C@@]12CNC[C@H]2C1)(C)C
C523	Brc1c(OC)cc(CCNCc2c3OCCc3ccc2)c(OC)c1	COc1cc(Br)c(cc1CCNCc1cccc2c1OCC2)OC
C524	O=C(NCc1ccccc1)[C@H]1NC(=O)[C@H](Cc2ccc(O)cc2)NC(=O)[C@@H](N)CCSSCC1	O=C([C@@H]1CCSSCC[C@@H](C(=O)N[C@H](C(=O)N1)Cc1ccc(cc1)O)N)NCc1ccccc1
C525	Brc1ccc(/C(=N/OCC)/C2CCN(C3(C)CCN(C(=O)c4c(C)nccc4C)CC3)CC2)cc1	CCO/N=C(/c1ccc(cc1)Br)\C1CCN(CC1)C1(C)CCN(CC1)C(=O)c1c(C)ccnc1C
C526	Fc1ccc(Nc2nc(NC=3C(=O)C(=O)C=3N[C@@H](C(C)(C)C)C)ccn2)cc1	Fc1ccc(cc1)Nc1nccc(n1)NC1=C(C(=O)C1=O)N[C@@H](C(C)(C)C)C
C527	O(C)c1c(OC)cc(Cc2c(N)nc(N)nc2)cc1OC	COc1cc(Cc2cnc(nc2N)N)cc(c1OC)OC
C528	O=C(NCC(=O)O)[C@@H](N)Cc1ccccc1	N[C@H](C(=O)NCC(=O)O)Cc1ccccc1
C529	S(=O)(=O)(Nc1sc(S(=O)(=O)N)nn1)c1ccc(NC(=O)CN)cc1	NCC(=O)Nc1ccc(cc1)S(=O)(=O)Nc1nnc(s1)S(=O)(=O)N
C530	S(=O)(=O)(c1n[nH]c2c1c(NC1CNCCC1)ccc2)c1c2c(ccc1)cccc2	O=S(=O)(c1cccc2c1cccc2)c1n[nH]c2c1c(ccc2)NC1CCCNC1
C531	O=C(N[C@@H]1C(=O)N(CCCCN2CCN(c3c(OC)cccc3)CC2)C(=O)C1)C12CC3CC(C1)CC(C2)C3	COc1ccccc1N1CCN(CC1)CCCCN1C(=O)C[C@@H](C1=O)NC(=O)C12CC3CC(C2)CC(C1)C3
C532	S(=O)(=O)(Nc1n[nH]c2c1cc(-c1c(n(Cc3ccccc3)nn1)C1CC1)cc2)c1ccccc1	O=S(=O)(c1ccccc1)Nc1n[nH]c2c1cc(cc2)c1nnn(c1C1CC1)Cc1ccccc1
C533	c1(c(-c2ncncc2)cc2[nH]cnc2n1)-c1occc1	n1ccc(nc1)c1cc2[nH]cnc2nc1c1ccco1
C534	O=C(N1CC2C(C1)CNC2)c1oncc1	O=C(c1ccno1)N1CC2C(C1)CNC2
C535	O=C1Oc2c(c(O)c3c(occ3)c2)C=C1	O=c1ccc2c(o1)cc1c(c2O)cco1
C536	O=C(NC)CN1C(=O)N(C2CCN(C3CCCCCCCCC3)CC2)c2c1cccc2	CNC(=O)Cn1c(=O)n(c2c1cccc2)C1CCN(CC1)C1CCCCCCCCC1
C537	Clc1c(Cl)ccc(N2C(=O)N(CCN3Cc4c(cccc4)C3)CC2)c1	O=C1N(CCN1c1ccc(c(c1)Cl)Cl)CCN1Cc2c(C1)cccc2
C538	BrC1CCN(Cc2ccc(OCCCN3CCCCC3)cc2)CC1	BrC1CCN(CC1)Cc1ccc(cc1)OCCCN1CCCCC1
C539	S(CC(=O)O)c1ccc(-n2c(C)ccc2C)cc1	OC(=O)CSc1ccc(cc1)n1c(C)ccc1C
C540	O=C(Nc1cn(C)nc1)c1cnc(OCc2c(C)onc2-c2ccccc2)cc1	Cn1ncc(c1)NC(=O)c1ccc(nc1)OCc1c(C)onc1c1ccccc1
C541	O=C(O)c1ccc(CCN2[C@@H](/C=C/C=C(C)C)CCC2=O)cc1	CC(=C/C=C/[C@H]1CCC(=O)N1CCc1ccc(cc1)C(=O)O)C
C542	Clc1c(C(Oc2c(N)ncc(C#N)c2)C)c(Cl)ccc1F	N#Cc1cnc(c(c1)OC(c1c(Cl)ccc(c1Cl)F)C)N
C543	O=C(O[C@H]1C=2[C@@]3(C)[C@@H](COC)OC(=O)c4c3c(C(=O)C=2[C@H]2[C@@](C)(C(=O)CC2)C1)oc4)C	COC[C@H]1OC(=O)c2c3[C@@]1(C)C1=C(C(=O)c3oc2)[C@H]2[C@@](C[C@H]1OC(=O)C)(C)C(=O)CC2
C544	N(Cc1cnccc1)(C)C	CN(Cc1cccnc1)C
C545	O=C(Nc1ccc(-c2[nH]c3C(=O)N(CCC)C(=O)N(CCC)c3n2)cc1)C	CCCn1c2nc([nH]c2c(=O)n(c1=O)CCC)c1ccc(cc1)NC(=O)C
C546	Fc1c(N2C(=O)[C@H]3CC2CC3)cc(CC2=NNC(=O)C3=C2CCCC3)cc1	O=C1[C@@H]2CCC(N1c1cc(ccc1F)Cc1n[nH]c(=O)c3c1CCCC3)C2
C547	Clc1c(Sc2ccc(Cl)cc2)c(N2CCN(C)CC2)nc(C)n1	CN1CCN(CC1)c1nc(C)nc(c1Sc1ccc(cc1)Cl)Cl
C548	O(c1c(Cc2ccccc2)cccc1)C1CCNCC1	N1CCC(CC1)Oc1ccccc1Cc1ccccc1
C549	FC1CNC(c2c(COc3ncc(C(=O)NCC)cc3)con2)CC1	CCNC(=O)c1ccc(nc1)OCc1conc1C1CCC(CN1)F
C550	S(=O)(=O)(Nc1c(F)cc(C(C(=O)NCc2c(-c3sccc3)nc(C(F)(F)F)cc2)C)cc1)C	O=C(C(c1ccc(c(c1)F)NS(=O)(=O)C)C)NCc1ccc(nc1c1cccs1)C(F)(F)F
C551	Brc1ccc(/C=C\2/C(=O)N([C@H](C(=O)O)CCSC)C(=S)S/2)cc1	CSCC[C@H](N1C(=S)S/C(=C\c2ccc(cc2)Br)/C1=O)C(=O)O
C552	S(=O)(=O)(N(CC)CC)c1c(-c2cc(F)c(-c3ncc(N)nc3)cc2)cccc1	CCN(S(=O)(=O)c1ccccc1c1ccc(c(c1)F)c1cnc(cn1)N)CC
C553	O=C(NCCCCCN)[C@@H](NC(=O)C1(NC(=O)c2sc3c(c2)cccc3)CCCCC1)Cc1ccccc1	NCCCCCNC(=O)[C@@H](NC(=O)C1(CCCCC1)NC(=O)c1cc2c(s1)cccc2)Cc1ccccc1
C554	C(n1nnc2c1ccnc2)c1n2N=C(c3ccccc3)C=Cc2nn1	c1ccc(cc1)c1ccc2n(n1)c(nn2)Cn1nnc2c1ccnc2
C555	O(CCCN1CCCC1)c1ccc(N2C(C)=Nc3c(C2=O)ccc(OC)c3)cc1	COc1ccc2c(c1)nc(n(c2=O)c1ccc(cc1)OCCCN1CCCC1)C
C556	Brc1c(S(=O)(=O)N)cccc1	Brc1ccccc1S(=O)(=O)N
C557	NC1CN(c2nc(-c3n[nH]c4c3cc(-c3cn(C)nc3)nc4)ccc2)CCCC1	NC1CCCCN(C1)c1cccc(n1)c1n[nH]c2c1cc(nc2)c1cnn(c1)C
C558	Fc1c(F)ccc(C2N(C(=O)NCCCN3CCN(c4c(C(=O)N)cccc4)CC3)C(=O)NC3=C2C(=O)OC3)c1	O=C(N1C(=O)NC2=C(C1c1ccc(c(c1)F)F)C(=O)OC2)NCCCN1CCN(CC1)c1ccccc1C(=O)N
C559	Clc1c(Cl)cccc1N1CCN(CCCNC(=O)c2c-3c(C(=O)c4c-3cccc4)ccc2)CC1	O=C(c1cccc2c1c1ccccc1C2=O)NCCCN1CCN(CC1)c1cccc(c1Cl)Cl
C560	FC(F)(F)c1cn(-c2cnc(NC(CCC)c3ccc(C(=O)NCCC(=O)O)cc3)cc2)nc1	CCCC(c1ccc(cc1)C(=O)NCCC(=O)O)Nc1ccc(cn1)n1ncc(c1)C(F)(F)F
C561	O=C(N1CC2C(C1)CN(c1nc(C)cc(C)n1)C2)c1c(OC)cc(C)cc1	COc1cc(C)ccc1C(=O)N1CC2C(C1)CN(C2)c1nc(C)cc(n1)C
C562	O=C(Nc1ccc(OCC)cc1)C1CN(CCc2ccccc2)CCC1	CCOc1ccc(cc1)NC(=O)C1CCCN(C1)CCc1ccccc1
C563	O=C(OC)C=1[C@@H]2[C@@H]([C@H](C)OC=1)C[n+]1c(c3[N+H2]c4c(-c3cc1)cccc4)C2	COC(=O)C1=CO[C@H]([C@@H]2[C@@H]1Cc1[n+](C2)ccc2c1[NH2+]c1c2cccc1)C
C564	O(C)c1c(-c2nc(C)c(N(CCC)CCn3cncc3)c3c2cccc3)c(C)cc(C)c1	CCCN(c1c(C)nc(c2c1cccc2)c1c(C)cc(cc1OC)C)CCn1ccnc1
C565	O=C(O)[C@@H](N)CCCN=C(N)CCCCC	CCCCCC(=NCCC[C@@H](C(=O)O)N)N
C566	S([C@@H]([C@@H](O)CCCC(=O)O)/C=C/C=C/C=C\C/C=C\CCCCC)C[C@H](N)C(=O)NCC(=O)O	CCCCC/C=C\C/C=C\C=C\C=C\[C@H]([C@H](CCCC(=O)O)O)SC[C@@H](C(=O)NCC(=O)O)N
C567	FC(F)(F)C1CCN(c2cc(F)c(Cn3c(CC(C(=O)O)(CC)CC)nc4c3cc(OCc3nn(C)cc3)cc4)cc2)CC1	CCC(C(=O)O)(Cc1nc2c(n1Cc1ccc(cc1F)N1CCC(CC1)C(F)(F)F)cc(cc2)OCc1ccn(n1)C)CC
C568	O=C(COC)N1C[C@](C)(N2c3nc(N4CCOCC4)nc(-c4cnc(N)nc4)c3CC2)CC1	COCC(=O)N1CC[C@@](C1)(C)N1CCc2c1nc(nc2c1cnc(nc1)N)N1CCOCC1
C569	S(=O)(=O)([O-])CN(C)c1ccccc1	CN(c1ccccc1)CS(=O)(=O)[O-]
C570	Fc1c(O)cc2c([C@H]([C@H](N(CC=C)C)C2)c2ccccc2)c1	C=CCN([C@@H]1Cc2c([C@H]1c1ccccc1)cc(c(c2)O)F)C
C571	O=C(O)CC[C@H](NC(=O)c1nc(-c2ccccc2)cc(OCC2NCCCC2)c1)C(=O)N1CCN(C(=O)OCCCC)CC1	CCCCOC(=O)N1CCN(CC1)C(=O)[C@@H](NC(=O)c1cc(OCC2CCCCN2)cc(n1)c1ccccc1)CCC(=O)O
C572	Fc1c(-c2cnc(C(=O)C3CNC3)cc2)ccc(N2C(=O)O[C@@H](Cn3nncc3)C2)c1	O=C1O[C@H](CN1c1ccc(c(c1)F)c1ccc(nc1)C(=O)C1CNC1)Cn1nncc1
C573	O=C(N(CC)CC)[C@@H]1[C@]2(C)C(C3C([C@]4(C)C(N(CCCC)C3)=CC(=O)CC4)CC2)CC1	CCCCN1CC2C3CC[C@@H]([C@@]3(C)CCC2[C@@]2(C1=CC(=O)CC2)C)C(=O)N(CC)CC
C574	O=C(NCCCCN1CCN(c2c(OC)cccc2)CC1)c1ccc(C#Cc2ccccc2)cc1	COc1ccccc1N1CCN(CC1)CCCCNC(=O)c1ccc(cc1)C#Cc1ccccc1
C575	FC(F)(F)c1nn(-c2c(C(=O)N)cccc2)c2C(=O)N(c3ccc(-c4c(CN(C)C)cccc4)cc3)CCc12	CN(Cc1ccccc1c1ccc(cc1)N1CCc2c(C1=O)n(nc2C(F)(F)F)c1ccccc1C(=O)N)C
C576	O(CC)c1cc2c(C(c3ccccc3)CN(C)C2)cc1	CCOc1ccc2c(c1)CN(CC2c1ccccc1)C
C577	OC(CCN1CCCC1)(c1ccccc1)C1CCCCC1	OC(c1ccccc1)(C1CCCCC1)CCN1CCCC1
C578	O=C(N)C1CCC(N2C(=O)N(C)c3c2c2nc(-c4cnc(OC)nc4)ccc2nc3)CC1	COc1ncc(cn1)c1ccc2c(n1)c1c(cn2)n(c(=O)n1C1CCC(CC1)C(=O)N)C
C579	Clc1ccc(OC(=O)C=CC(=O)O)cc1	O=C(Oc1ccc(cc1)Cl)C=CC(=O)O
C580	O=C(NO)[C@@H](CCCC(=O)OC)N1S(=O)(=O)c2c(NCC1)cc(OCc1cc(OCC)cc(OCC)c1)cc2	CCOc1cc(COc2ccc3c(c2)NCCN(S3(=O)=O)[C@@H](C(=O)NO)CCCC(=O)OC)cc(c1)OCC
C581	S(=O)(=O)(c1cc(OC)ccc1)c1cc2c([C@H](CN)CCC2)cc1	NC[C@@H]1CCCc2c1ccc(c2)S(=O)(=O)c1cccc(c1)OC
C582	S(=O)(=O)(N)c1ccc(CC/N=C/c2n(C)ccc2)cc1	Cn1cccc1/C=N/CCc1ccc(cc1)S(=O)(=O)N
C583	Clc1c(-c2n[nH]c3c(N(CCCC)CC)cc(C)nc23)ccc(Cl)c1	CCCCN(c1cc(C)nc2c1[nH]nc2c1ccc(cc1Cl)Cl)CC
C584	O=C(c1c2c(n(CCN3CCOCC3)c1)ccc(OC)c2)C1C(C)(C)C1(C)C	COc1ccc2c(c1)c(cn2CCN1CCOCC1)C(=O)C1C(C1(C)C)(C)C
C585	O=C(NCCCCN1CCN(c2c(OC)cccc2)CC1)c1cc2OCOc2cc1	COc1ccccc1N1CCN(CC1)CCCCNC(=O)c1ccc2c(c1)OCO2
C586	O=C(OC[C@@H](O)C)N1CC(N2c3nc(N4CCOCC4)nc(-c4cnc(N)nc4)c3CC2)C1	C[C@@H](COC(=O)N1CC(C1)N1CCc2c1nc(nc2c1cnc(nc1)N)N1CCOCC1)O
C587	P(=O)(O)(O)C(P(=O)(O)O)(O)C[n+]1c[nH]cc1	OP(=O)(C(P(=O)(O)O)(C[n+]1c[nH]cc1)O)O
C588	O=C([C@@H]1Cc2c(ccc(OCc3ccccc3)c2)C1)c1oc(-c2ncccc2)cn1	O=C(c1ncc(o1)c1ccccn1)[C@@H]1Cc2c(C1)ccc(c2)OCc1ccccc1
C589	[C@H](C)(c1n2N=C(c3ccccc3)C=Cc2nn1)c1cc2c(nccc2)cc1	C[C@@H](c1nnc2n1nc(cc2)c1ccccc1)c1ccc2c(c1)cccn2
C590	Clc1ccc(S(=O)(=O)c2c([N+](=O)[O-])c3c(c(N)c2)nccc3)cc1	Clc1ccc(cc1)S(=O)(=O)c1cc(N)c2c(c1[N+](=O)[O-])cccn2
C591	O=C(OC)C12C(=O)C(C(=O)OC)(C(N(C)C1c1ccc(OC)cc1)c1ccc(OC)cc1)CN(C)C2	COC(=O)C12CN(C)CC(C1=O)(C(=O)OC)C(N(C2c1ccc(cc1)OC)C)c1ccc(cc1)OC
C592	O=C([C@@H](NC(=O)c1ccc(N2CCN(C)CC2)cc1)C1CCCC1)N1[C@@H]2C(=O)CO[C@@H]2[C@@H](C)C1	CN1CCN(CC1)c1ccc(cc1)C(=O)N[C@H](C(=O)N1C[C@@H]([C@@H]2[C@H]1C(=O)CO2)C)C1CCCC1
C593	S(=O)(=O)(NCCC(=O)NCc1cc(OC)c(OC)cc1)c1cc(C(=N)N)ccc1	COc1cc(CNC(=O)CCNS(=O)(=O)c2cccc(c2)C(=N)N)ccc1OC
C594	Fc1c(OC(=O)c2sc(CC(C(=O)Nc3c(OC)nccc3)(C)C)cc2)ccc(C(=N)N)c1	COc1ncccc1NC(=O)C(Cc1ccc(s1)C(=O)Oc1ccc(cc1F)C(=N)N)(C)C
C595	FC(F)(F)C=1c2c(NC(=O)C=1)cc(NC(C=C)(C)C)cc2	C=CC(Nc1ccc2c(c1)[nH]c(=O)cc2C(F)(F)F)(C)C
C596	Clc1c(-n2c(-c3ccc(Cl)cc3)c3c(C(=O)N(CC)CC3)n2)cccc1	CCN1CCc2c(C1=O)nn(c2c1ccc(cc1)Cl)c1ccccc1Cl
C597	S(=O)(=O)(c1cc2c(n(C)c3c2C2N(CCO)C(C3)CC2)cc1)c1cc2c([nH]cc2)cc1	OCCN1C2CCC1c1c(C2)n(c2c1cc(cc2)S(=O)(=O)c1ccc2c(c1)cc[nH]2)C
C598	O=C(N(C(=O)C)CCC=1N(c2cc(OC)c(OC)cc2)C(=O)c2c(N=1)cccc2)C	COc1cc(ccc1OC)n1c(CCN(C(=O)C)C(=O)C)nc2c(c1=O)cccc2
C599	N(CC(C)C)(Cc1c(C)cccc1)C1CCNCC1	CC(CN(C1CCNCC1)Cc1ccccc1C)C
C600	S(=O)(=O)(c1c(-c2cc(F)c(-c3cnc(N)nc3)cc2)cccn1)C1CCOCC1	Nc1ncc(cn1)c1ccc(cc1F)c1cccnc1S(=O)(=O)C1CCOCC1
C601	S(=O)(=O)(C)N1C[C@@H](Nc2c(-c3nc4c([nH]cc4)nc3)cnc(N[C@@H](CO)CC)n2)CCC1	CC[C@@H](Nc1ncc(c(n1)N[C@H]1CCCN(C1)S(=O)(=O)C)c1cnc2c(n1)cc[nH]2)CO
C602	P(=O)(O)(C[C@H](C(=O)N[C@H](C(=O)Nc1ccccc1)CC(C)C)CCc1ccccc1)CCCCN1C(=O)c2c(C1=O)cccc2	CC(C[C@@H](C(=O)Nc1ccccc1)NC(=O)[C@@H](CP(=O)(CCCCN1C(=O)c2c(C1=O)cccc2)O)CCc1ccccc1)C
C603	Clc1c(Cl)ccc(S(=O)(=O)Nc2c(Cn3ncnc3)ccc(Cl)c2)c1	Clc1ccc(c(c1)NS(=O)(=O)c1ccc(c(c1)Cl)Cl)Cn1ncnc1
C604	O=C(N1CC2C(C1)CN(c1c(C)ncc(C)n1)C2)c1c(-n2nccn2)cccc1	Cc1cnc(c(n1)N1CC2C(C1)CN(C2)C(=O)c1ccccc1n1nccn1)C
C605	Brc1cc2[C@H]3O[C@H](CN4Oc5c4cc(N4CCOCC4)cc5)C[C@H]3c3c(Oc2cc1)cccc3	Brc1ccc2c(c1)[C@H]1O[C@@H](C[C@H]1c1c(O2)cccc1)Cn1oc2c1cc(cc2)N1CCOCC1
C606	Clc1ccc(-c2scc(COc3c(OC)cccc3C(=O)N3CCCC3)n2)cc1	COc1cccc(c1OCc1csc(n1)c1ccc(cc1)Cl)C(=O)N1CCCC1
C607	O=C(NC1CCN(Cc2ccccc2)CC1)c1cnc(OCc2c(C)onc2-c2ccccc2)cc1	O=C(c1ccc(nc1)OCc1c(C)onc1c1ccccc1)NC1CCN(CC1)Cc1ccccc1
C608	Clc1cc(C(=O)Nc2ncc(Cl)cc2)c(NC(=O)c2ccc(C[N+](C)(C)C)cc2)cc1	Clc1ccc(c(c1)C(=O)Nc1ccc(cn1)Cl)NC(=O)c1ccc(cc1)C[N+](C)(C)C
C609	O=C1C2(CCN(C)CC2)CCc2c1cccc2	CN1CCC2(CC1)CCc1c(C2=O)cccc1
C610	OC1(c2ccccc2)CCN(C(CCC)c2ccccc2)CC1	CCCC(c1ccccc1)N1CCC(CC1)(O)c1ccccc1
C611	Clc1cc(N2CCNCCC2)cnc1	Clc1cncc(c1)N1CCNCCC1
C612	S(c1cc2N(CCCCC)C=C(C(=O)NC(C)C)C(=O)c2cc1)c1ccccc1	CCCCCn1cc(C(=O)NC(C)C)c(=O)c2c1cc(cc2)Sc1ccccc1
C613	Oc1cc([C@@]2(C)[C@@H](C)CN3[C@@H](CN(Cc4ccc(N(C)C)cc4)CC3)C2)ccc1	Oc1cccc(c1)[C@]1(C)C[C@@H]2CN(CCN2C[C@@H]1C)Cc1ccc(cc1)N(C)C
C614	O=C1C(c2scc(C)n2)=CC(c2n(C)ccn2)=C2N1CCCc1c2cncc1	Cc1csc(n1)c1cc(c2nccn2C)c2n(c1=O)CCCc1c2cncc1
C615	O=C(Nc1n(CCCOC)c2ncc(C(=O)N3[C@H](C)CCCC3)cc2n1)c1cc(C#N)ccc1	COCCCn1c(NC(=O)c2cccc(c2)C#N)nc2c1ncc(c2)C(=O)N1CCCC[C@H]1C
C616	O=C1NC=Nc2c(CN([C@@H]([C@H](O)CO)CO)C)c[nH]c12	OC[C@@H](N(Cc1c[nH]c2c1nc[nH]c2=O)C)[C@@H](CO)O
C617	S(=O)(=O)(N)c1ccc(C(=O)N2Cc3c(cccc3)CC2)cc1	O=C(N1CCc2c(C1)cccc2)c1ccc(cc1)S(=O)(=O)N
C618	O=C(NCc1ccncc1)c1cc(CC2=NNC(=O)C3=C2CCCC3)ccc1	O=C(c1cccc(c1)Cc1n[nH]c(=O)c2c1CCCC2)NCc1ccncc1
C619	Clc1sc(/C=C/S(=O)(=O)N[C@@H]2C(=O)N(c3c(F)cc([C@@H](N(C)C)C)cc3)CC2)cc1	CN([C@H](c1ccc(c(c1)F)N1CC[C@@H](C1=O)NS(=O)(=O)/C=C/c1ccc(s1)Cl)C)C
C620	Clc1ccc([C@H](NC(=O)c2ccc(CC3CCN(Cc4cc5OCOc5cc4)CC3)cc2)C)cc1	Clc1ccc(cc1)[C@H](NC(=O)c1ccc(cc1)CC1CCN(CC1)Cc1ccc2c(c1)OCO2)C
C621	Fc1c(-c2n[nH]c3c2cc(-c2cc(N4CCC(N)CC4)cnc2)nc3)cccc1	NC1CCN(CC1)c1cncc(c1)c1ncc2c(c1)c(n[nH]2)c1ccccc1F
C622	O(C[C@@H]1[C@@H](c2ncc(C)cc2)C1)c1c(C2=CC(=O)N(C(C)C)C=C2)cnc(C)n1	Cc1ccc(nc1)[C@H]1C[C@@H]1COc1nc(C)ncc1c1ccn(c(=O)c1)C(C)C
C623	S(Cc1ccncc1)C1=C(c2ccc(O)cc2)C(=O)c2c(O1)cc(O)cc2	Oc1ccc(cc1)c1c(SCc2ccncc2)oc2c(c1=O)ccc(c2)O
C624	O=C(N1C2C(COc3nc(C)cc(C)n3)CC1CC2)c1c(-c2sccc2)cccc1	Cc1cc(C)nc(n1)OCC1CC2N(C1CC2)C(=O)c1ccccc1c1cccs1
C625	O=C(OC)[C@H]1[C@H](c2ccccc2)CC2N(C)C1CC2	COC(=O)[C@@H]1C2CCC(N2C)C[C@H]1c1ccccc1
C626	Brc1cc2c(OC3CN(C(=O)c4c(-n5nccn5)cccc4)C(C)CC3)ccnc2cc1	Brc1ccc2c(c1)c(ccn2)OC1CCC(N(C1)C(=O)c1ccccc1n1nccn1)C
C627	S(=O)(=O)(N[C@H](C(=O)O)Cc1ccc(-c2cc(NC(=O)c3[nH]ccc3)ccc2)cc1)c1c(C)cc(C)cc1C	OC(=O)[C@@H](NS(=O)(=O)c1c(C)cc(cc1C)C)Cc1ccc(cc1)c1cccc(c1)NC(=O)c1ccc[nH]1
C628	Oc1cc2c(cc1)C[C@@]13[C@@]2(Cc2nc4c(cc2C1)cccc4)CCN(Cc1ccccc1)C3	Oc1ccc2c(c1)[C@@]13CCN(C[C@@]3(C2)Cc2c(C1)nc1ccccc1c2)Cc1ccccc1
C629	[SH0](=O)(C(C)C)c1cc2c(cc(NC(=O)C3CC3)nc2)cc1	O=C(C1CC1)Nc1ncc2c(c1)ccc(c2)S(=O)C(C)C
C630	S(C)c1[nH]c(Nc2ccccc2)nn1	CSc1nnc([nH]1)Nc1ccccc1
C631	O=C(Nc1cocc1)NC=1n2nc(-c3occc3)nc2-c2c(nn(C)c2)N=1	O=C(Nc1nc2nn(cc2c2n1nc(n2)c1ccco1)C)Nc1ccoc1
C632	S(=O)(=O)(C(F)(F)C(F)(F)F)CCCCCOc1ccc([C@@H]2[C@H]3[C@H]([C@H]4[C@@](C)([C@@H](O)CC4)C2)CCc2c3ccc(O)c2)cc1	Oc1ccc2c(c1)CC[C@@H]1[C@@H]2[C@H](C[C@]2([C@H]1CC[C@@H]2O)C)c1ccc(cc1)OCCCCCS(=O)(=O)C(C(F)(F)F)(F)F
C633	FC(F)(F)CN1C(=O)[C@H](NC(=O)N2CCC(N3C(=O)NC(c4ncccc4)C3)CC2)N=C(c2ccccc2)c2c1cccc2	O=C(N1CCC(CC1)N1CC(NC1=O)c1ccccn1)N[C@@H]1N=C(c2ccccc2)c2c(N(C1=O)CC(F)(F)F)cccc2
C634	S(=O)(=O)(Nc1sc(S(=O)(=O)N)nn1)c1ccc(NC(=S)Nc2ccc(B3OC(C)(C)C(C)(C)O3)cc2)cc1	S=C(Nc1ccc(cc1)B1OC(C(O1)(C)C)(C)C)Nc1ccc(cc1)S(=O)(=O)Nc1nnc(s1)S(=O)(=O)N
C635	O=C(O[C@@H]1C(=O)[C@H]2[C@](C)([C@H](C(=O)OC)C1)CC[C@H]1C(=O)O[C@H](c3cc(C(=O)OC)c(C(=O)OC)cc3)C[C@]21C)C	COC(=O)[C@@H]1C[C@H](OC(=O)C)C(=O)[C@H]2[C@@]1(C)CC[C@@H]1[C@]2(C)C[C@H](OC1=O)c1ccc(c(c1)C(=O)OC)C(=O)OC
C636	O=C(N(CC)CC)c1c(C)cc(C=2c3c(OC4(C=2)CCNCC4)cccc3)cc1	CCN(C(=O)c1ccc(cc1C)C1=CC2(CCNCC2)Oc2c1cccc2)CC
C637	O=C1OC(NCC)=Nc2c1cccc2	CCNc1nc2ccccc2c(=O)o1
C638	Fc1cc(F)cc(C(=O)C(Cc2ccc(-c3noc(C(=O)O)c3)cc2)c2ccc(F)cc2)c1	Fc1ccc(cc1)C(C(=O)c1cc(F)cc(c1)F)Cc1ccc(cc1)c1noc(c1)C(=O)O
C639	Brc1oc(C(=O)N2CC3CNCC(C2)C3)cc1	Brc1ccc(o1)C(=O)N1CC2CNCC(C1)C2
C640	FC(F)(F)c1nc(C)cc(N2[C@@H]3[C@H](C2)CCN(C(=O)c2c(-n4nncc4)nc(C)cc2)C3)n1	Cc1ccc(c(n1)n1nncc1)C(=O)N1CC[C@@H]2[C@H](C1)N(C2)c1cc(C)nc(n1)C(F)(F)F
C641	Clc1c(C[C@H](C(=O)N2CCN(c3c([C@@H](NCCN(CC)CC)CC(C)C)cc(F)cc3)CC2)N2C(=O)CCC2)ccc(Cl)c1	CCN(CCN[C@H](c1cc(F)ccc1N1CCN(CC1)C(=O)[C@H](N1CCCC1=O)Cc1ccc(cc1Cl)Cl)CC(C)C)CC
C642	Fc1ccc(CN2C[C@H](N3CCC(C(=O)c4ccc(OC)cc4)CC3)[C@@H](O)CC2)cc1	COc1ccc(cc1)C(=O)C1CCN(CC1)[C@H]1CN(CC[C@@H]1O)Cc1ccc(cc1)F
C643	Fc1c(C(=O)N2CCN(C(=O)c3ccncc3)CC2)cc(CC2=NNC(=O)C3=C2CCCC3)cc1	Fc1ccc(cc1C(=O)N1CCN(CC1)C(=O)c1ccncc1)Cc1n[nH]c(=O)c2c1CCCC2
C644	Fc1cc(-c2c(C(=O)N3C[C@H]4[C@@H](C3)CN(c3nc(C)cc(C)n3)C4)cccc2)ccc1	Fc1cccc(c1)c1ccccc1C(=O)N1C[C@@H]2[C@H](C1)CN(C2)c1nc(C)cc(n1)C
C645	OCCN1CC(c2cc3OCCc4sc(-c5n(C(C)C)ncn5)nc4-c3cc2)C1	OCCN1CC(C1)c1ccc2c(c1)OCCc1c2nc(s1)c1ncnn1C(C)C
C646	O=C(Nc1nc(-n2c(C)cc(C)n2)nc(-c2cc(O[C@@H]3CN(C)CC3)ccc2)c1)C	CN1CC[C@@H](C1)Oc1cccc(c1)c1cc(NC(=O)C)nc(n1)n1nc(cc1C)C
C647	FC(F)(F)c1c2c(n(O)c(C(=O)OC)c2)cc(-c2ccccc2)c1	COC(=O)c1cc2c(n1O)cc(cc2C(F)(F)F)c1ccccc1
C648	O=C(N(C)C)COc1c(-c2ccccc2)nc2c(c1C(=O)N[C@H](CC)c1ccccc1)cccc2	CC[C@H](c1ccccc1)NC(=O)c1c(OCC(=O)N(C)C)c(nc2c1cccc2)c1ccccc1
C649	S(=O)(=O)(NCCCCN1CCN(c2noc3c2cccc3)CC1)c1cc(C)ccc1	Cc1cccc(c1)S(=O)(=O)NCCCCN1CCN(CC1)c1noc2c1cccc2
C650	Fc1c(C(=O)N2CC3C(C2)CN(c2nc(C(=O)N(C)C)cc(C)n2)C3)c(-n2nccn2)ccc1	Cc1nc(nc(c1)C(=O)N(C)C)N1CC2C(C1)CN(C2)C(=O)c1c(F)cccc1n1nccn1
C651	O=C(N[C@H]1c2c(cc(C(C)(C)C)cc2)CC1)Nc1c2c(cncc2)ccc1	O=C(Nc1cccc2c1ccnc2)N[C@@H]1CCc2c1ccc(c2)C(C)(C)C
C652	O=C(OC1CCN(C2=CNC(=O)C=C2)CC1)N1CCN(C(C)C)CC1	O=C(N1CCN(CC1)C(C)C)OC1CCN(CC1)c1ccc(=O)[nH]c1
C653	Oc1cc([C@@]2(C)[C@@H](C)CN3[C@@H](CN(Cc4c(C)cccc4)CC3)C2)ccc1	Oc1cccc(c1)[C@]1(C)C[C@@H]2CN(CCN2C[C@@H]1C)Cc1ccccc1C
C654	Fc1c(C)nc(-c2c(-c3cc4nccnc4cc3)[nH]c(NC(=O)CC)n2)cc1	CCC(=O)Nc1nc(c([nH]1)c1ccc2c(c1)nccn2)c1ccc(c(n1)C)F
C655	O(CCc1c2c([nH]c1)cccc2)C1CCC(N(C)C)(c2ccccc2)CC1	CN(C1(CCC(CC1)OCCc1c[nH]c2c1cccc2)c1ccccc1)C
C656	O=C(N)c1cnc(Oc2cc3c(cc2)CN(CCCCC)CCC3)cc1	CCCCCN1CCCc2c(C1)ccc(c2)Oc1ccc(cn1)C(=O)N
C657	O=C(N)[C@H]1N(C(=O)C=2C(=O)NC3=C(C=2)C[C@H]2[C@@H]4N(CC5CC5)CC[C@]2(c2c(ccc(O)c2)C4)C3)CCC1	NC(=O)[C@@H]1CCCN1C(=O)c1cc2C[C@H]3[C@H]4Cc5c([C@]3(Cc2[nH]c1=O)CCN4CC1CC1)cc(cc5)O
C658	S(c1nc(Nc2[nH]nc(C)c2)cc(-c2ccccc2)n1)c1ccc(NC(=O)CC)cc1	CCC(=O)Nc1ccc(cc1)Sc1nc(Nc2[nH]nc(c2)C)cc(n1)c1ccccc1
C659	O=C1[C@H]2N(CC3CCC3)CC[C@]3([C@H]2CCCC3)c2c1ccc(N)c2	Nc1ccc2c(c1)[C@]13CCCC[C@H]3[C@@H](C2=O)N(CC1)CC1CCC1
C660	C(#Cc1ccccc1)c1nc(C)ccc1	Cc1cccc(n1)C#Cc1ccccc1
C661	Clc1ccc([C@H]2[C@H](C(=O)N3CCN(c4c(F)cccc4[C@@H](N)C(C)C)CC3)CN(C3CCCCC3)C2)cc1	Clc1ccc(cc1)[C@@H]1CN(C[C@H]1C(=O)N1CCN(CC1)c1c(F)cccc1[C@H](C(C)C)N)C1CCCCC1
C662	Oc1c(CN(C)C)c2[nH]c(C)nc2cc1	CN(Cc1c(O)ccc2c1[nH]c(n2)C)C
C663	S(=O)(=O)(NC[C@H](O)c1ccccc1)c1c(-c2cc(F)c(-c3ncc(N)nc3)cc2)cccc1	Nc1ncc(nc1)c1ccc(cc1F)c1ccccc1S(=O)(=O)NC[C@@H](c1ccccc1)O
C664	Fc1ccc(NC(=O)NC2C(=O)N(Cc3cc(NC(=O)NC(C)C)ccc3)c3c(cccc3)CC2)cc1	CC(NC(=O)Nc1cccc(c1)CN1C(=O)C(CCc2c1cccc2)NC(=O)Nc1ccc(cc1)F)C
C665	O=C1C(c2nn(CCCN(C)C)c3c2cccc3)=C(c2c3c(n(-c4cnccc4)c2)cccc3)C(=O)N1	CN(CCCn1nc(c2c1cccc2)C1=C(C(=O)NC1=O)c1cn(c2c1cccc2)c1cccnc1)C
C666	S(=O)(=O)(c1cc2OCOc2cc1)c1ccc([C@H](C)N2[C@H](C)CN(C3CCN(C(=O)c4c5OCOc5ccc4)CC3)CC2)cc1	C[C@@H]1CN(CCN1[C@H](c1ccc(cc1)S(=O)(=O)c1ccc2c(c1)OCO2)C)C1CCN(CC1)C(=O)c1cccc2c1OCO2
C667	SCC(C(=O)N[C@H](C(=O)O)Cc1c2c([nH]c1)cccc2)C1c2c(cccc2)CC1	SCC(C1CCc2c1cccc2)C(=O)N[C@H](C(=O)O)Cc1c[nH]c2c1cccc2
C668	FC(F)(F)c1nc(-c2n3c([C@@H](C)N(C(=O)c4ccc(F)cc4)CC3)nn2)sn1	Fc1ccc(cc1)C(=O)N1CCn2c([C@H]1C)nnc2c1snc(n1)C(F)(F)F
C669	Fc1c(/C=C/2\Oc3c(-c4c\2c2C(C)=CC(C)(C)Nc2cc4)cccc3)c(F)ccc1	CC1=CC(C)(C)Nc2c1c1/C(=C/c3c(F)cccc3F)/Oc3c(c1cc2)cccc3
C670	O(Cc1c(CCN2CCC(N(C)C)CC2)c2c(s1)cccc2)c1ccccc1	CN(C1CCN(CC1)CCc1c(COc2ccccc2)sc2c1cccc2)C
C671	Fc1ccc(Cn2ncc(-c3[nH]c4C(=O)N(CCC)C(=O)N(CCC)c4n3)c2)cc1	CCCn1c2nc([nH]c2c(=O)n(c1=O)CCC)c1cnn(c1)Cc1ccc(cc1)F
C672	S(=O)(=O)(N)c1ccc(C(=O)NCCc2cc(OC)c(OC)cc2)cc1	COc1ccc(cc1OC)CCNC(=O)c1ccc(cc1)S(=O)(=O)N
C673	O[C@](CCC)(C)[C@@H]1[C@@]2(O)[C@@H]3Oc4c(O)ccc5c4[C@@]43[C@]([C@H](N(C)CC4)C5)(C=C2)C1	CCC[C@@]([C@H]1C[C@]23C=C[C@]1(O)[C@H]1[C@]43CCN([C@@H]2Cc2c4c(O1)c(O)cc2)C)(O)C
C674	CN1CC(c2c(-c3ccccc3)[nH]c3c2cccc3)CCC1	CN1CCCC(C1)c1c([nH]c2c1cccc2)c1ccccc1
C675	S(=O)(=O)(NC(=O)c1oc(C)c(COc2ccc(-c3c(C)cc(OC)cc3)cc2)c1)c1c(C)onc1C	COc1ccc(c(c1)C)c1ccc(cc1)OCc1cc(oc1C)C(=O)NS(=O)(=O)c1c(C)noc1C
C676	O([C@H](C)C1=NCCN1)c1c(CC=C)cccc1	C=CCc1ccccc1O[C@@H](C1=NCCN1)C
C677	O=C(NCC1=CC(CC(=O)O)C(=O)N(c2ccccc2)CC1)C(N(C(=O)C)C)CCCNC(=N)N	NC(=N)NCCCC(N(C(=O)C)C)C(=O)NCC1=CC(CC(=O)O)C(=O)N(CC1)c1ccccc1
C678	FC(F)(F)c1nc(C(C)(C)C)nc(N2CCN(CCCCN3C(=O)C=CC=C3C)CC2)c1	Cc1cccc(=O)n1CCCCN1CCN(CC1)c1cc(nc(n1)C(C)(C)C)C(F)(F)F
C679	FC(F)(F)c1ccc(CNc2nc(Nc3c(C)cc(C)cc3C)nc(C)n2)cc1	Cc1nc(NCc2ccc(cc2)C(F)(F)F)nc(n1)Nc1c(C)cc(cc1C)C
C680	O(C)c1cc2c(CCN3CCCCC3)c[nH]c2cc1	COc1ccc2c(c1)c(CCN1CCCCC1)c[nH]2
C681	S(=O)(=O)(N)c1sc2S(=O)(=O)[C@@H](C)C[C@H](N(C(=O)c3ccc(CO[N+](=O)[O-])cc3)CC)c2c1	CCN([C@H]1C[C@H](C)S(=O)(=O)c2c1cc(s2)S(=O)(=O)N)C(=O)c1ccc(cc1)CO[N+](=O)[O-]
C682	Clc1c(Cl)ccc(C(=O)Nc2ccc(Cn3c(C)c(CC(=O)O)c(C)n3)cc2)c1	OC(=O)Cc1c(C)nn(c1C)Cc1ccc(cc1)NC(=O)c1ccc(c(c1)Cl)Cl
C683	Clc1c(C)c(NCc2c(C)nc(C)s2)nc(OCCCc2sc3c(n2)cccc3)n1	Cc1nc(c(s1)CNc1nc(OCCCc2nc3c(s2)cccc3)nc(c1C)Cl)C
C684	Clc1c(Nc2sc(CN(CCC)Cc3ccncc3)c(C(F)(F)F)n2)c(Cl)cc(Cl)c1	CCCN(Cc1sc(nc1C(F)(F)F)Nc1c(Cl)cc(cc1Cl)Cl)Cc1ccncc1
C685	O=C1Nc2c(OC1)cc(CN1CCC(c3ccc(C)cc3)CC1)cc2	O=C1COc2c(N1)ccc(c2)CN1CCC(CC1)c1ccc(cc1)C
C686	Clc1ccc([C@@H]2[C@@H](C(=O)N3CCN(c4c([C@@H](N)C(C)C)cc(C)cc4)CC3)N(C(=O)[C@@H]3NCc4c(cccc4)C3)CC2)cc1	CC([C@@H](c1cc(C)ccc1N1CCN(CC1)C(=O)[C@@H]1[C@H](CCN1C(=O)[C@@H]1NCc2c(C1)cccc2)c1ccc(cc1)Cl)N)C
C687	O(C)c1cc2c(N)c3c(nc2cc1)CCCC3	COc1ccc2c(c1)c(N)c1c(n2)CCCC1
C688	S(=O)(=O)(N)c1ccc(CCOC(=O)CNCC(=O)O)cc1	OC(=O)CNCC(=O)OCCc1ccc(cc1)S(=O)(=O)N
C689	Fc1ccc(N2C(C)=Nc3c(C2=O)cc(C(=O)c2c(O)n(C)nc2)cc3)cc1	Fc1ccc(cc1)n1c(C)nc2c(c1=O)cc(cc2)C(=O)c1cnn(c1O)C
C690	S(C)c1c(C)cc(N(P(=O)(OCC)O)C(C)C)cc1	CCOP(=O)(N(c1ccc(c(c1)C)SC)C(C)C)O
C691	Fc1c(F)ccc(CN2CC(C(=O)NC([C@@H](C)c3c4c([nH]c3)cccc4)C(=O)N[C@H](C(=O)OC(C)(C)C)CCCCN)CCC2)c1	NCCCC[C@@H](C(=O)OC(C)(C)C)NC(=O)C([C@H](c1c[nH]c2c1cccc2)C)NC(=O)C1CCCN(C1)Cc1ccc(c(c1)F)F
C692	O(C)c1c(N2CCN(Cc3nc4C(c5ccccc5)=CC(C)=Cn4c3)CC2)cccc1	COc1ccccc1N1CCN(CC1)Cc1cn2c(n1)c(cc(c2)C)c1ccccc1
C693	O(C)c1ccc(-c2nc(-c3ccccc3)nc3nc(C4CCCCC4)[nH]c23)cc1	COc1ccc(cc1)c1nc(nc2c1[nH]c(n2)C1CCCCC1)c1ccccc1
C694	FC(F)(F)c1cc(CCNC(=O)Nc2c3c(cncc3)ccc2)ccc1	O=C(Nc1cccc2c1ccnc2)NCCc1cccc(c1)C(F)(F)F
C695	Clc1c(C=2C(CN)=C(C)NC=3C=2C(=O)N(Cc2ccccc2)C=3)ccc(Cl)c1	NCc1c(C)[nH]c2c(c1c1ccc(cc1Cl)Cl)c(=O)n(c2)Cc1ccccc1
C696	Fc1cc(C)c(N2C(C)=Nc3c(C2=O)cc(C(=O)c2c(O)n(C)nc2C)cc3)cc1	Fc1ccc(c(c1)C)n1c(C)nc2c(c1=O)cc(cc2)C(=O)c1c(C)nn(c1O)C
C697	O=C1NC=Nc2c(CN3C[C@@H](O)[C@H](CO)C3)c[nH]c12	OC[C@@H]1CN(C[C@H]1O)Cc1c[nH]c2c1nc[nH]c2=O
C698	O=C1c2c([C@]3(C)[C@@H](C)C1N(CC1CC1)CC3)cc(N)cc2	Nc1ccc2c(c1)[C@@]1(C)CCN(C(C2=O)[C@@H]1C)CC1CC1
C699	S(=O)(=O)(NO)Cc1ccccc1	ONS(=O)(=O)Cc1ccccc1
C700	O(C(CCNC)c1ccccc1)c1c2c(ccc1)cccc2	CNCCC(c1ccccc1)Oc1cccc2c1cccc2
C701	FC(F)(F)c1cnc(N[C@H]2[C@H](C)N(C(=O)c3c(-c4ncccn4)ccc(C)n3)CCC2)nc1	C[C@H]1[C@@H](CCCN1C(=O)c1nc(C)ccc1c1ncccn1)Nc1ncc(cn1)C(F)(F)F
C702	O=[N+]([O-])c1ccc(NC(=O)NC=2n3nc(-c4occc4)nc3-c3c(nn(CCCC)c3)N=2)cc1	CCCCn1cc2c(n1)nc(n1c2nc(n1)c1ccco1)NC(=O)Nc1ccc(cc1)[N+](=O)[O-]
C703	Fc1c(-c2occn2)c(C(=O)N2CC3C(C2)CN(c2nc(C)cc(C)n2)C3)ccc1	Cc1cc(C)nc(n1)N1CC2C(C1)CN(C2)C(=O)c1cccc(c1c1ncco1)F
C704	F[C@H]1[C@H](N)CC[C@@H](c2n(C)ncc2NC(=O)c2nc(-c3cnccc3)sc2)OC1	N[C@@H]1CC[C@H](OC[C@H]1F)c1c(cnn1C)NC(=O)c1csc(n1)c1cccnc1
C705	O=C(OC)C1=C(c2ccc(OC)cc2)CCC1	COc1ccc(cc1)C1=C(CCC1)C(=O)OC
C706	Clc1cc2[nH]c(C(=O)OCC)c(C(N(C=O)Cc3ccc(Cl)cc3)C(=O)NC3CCCCC3)c2cc1	CCOC(=O)c1[nH]c2c(c1C(N(Cc1ccc(cc1)Cl)C=O)C(=O)NC1CCCCC1)ccc(c2)Cl
C707	OC(CNC)c1cc(O)c(O)cc1	CNCC(c1ccc(c(c1)O)O)O
C708	O[C@H]1[C@@H](O)C(N(CCCCCCCCC)CCCCCCCCC)[C@H](O)[C@@H](O)C1O	CCCCCCCCCN(C1[C@H](O)[C@H](O)C([C@@H]([C@H]1O)O)O)CCCCCCCCC
C709	O=C(OC(C)C)N1CC2C(Oc3c(C)c(Oc4c(C)nccc4)ncn3)C(C1)CO2	CC(OC(=O)N1CC2OCC(C1)C2Oc1ncnc(c1C)Oc1cccnc1C)C
C710	FC(F)(F)c1cc(C(F)(F)F)cc(C2C(=O)N(C3(c4ccccc4)CCC(N4CC(=O)N(c5ccccc5)CC4)CC3)CCC2)c1	O=C1C(CCCN1C1(CCC(CC1)N1CCN(C(=O)C1)c1ccccc1)c1ccccc1)c1cc(cc(c1)C(F)(F)F)C(F)(F)F
C711	S(=O)(=O)(Nc1c(F)cc(CNC(=S)NCC(COC(=O)C(C)(C)C)Cc2ccc(C(C)(C)C)cc2)cc1)C	S=C(NCc1ccc(c(c1)F)NS(=O)(=O)C)NCC(Cc1ccc(cc1)C(C)(C)C)COC(=O)C(C)(C)C
C712	O=C(NC1C2Oc3c(O)ccc4c3C32C(O)(C(N(CC2CC2)CC3)C4)CC1)Cc1ccc(OC)cc1	COc1ccc(cc1)CC(=O)NC1CCC2(C34C1Oc1c4c(CC2N(CC3)CC2CC2)ccc1O)O
C713	Clc1cc(OC)c(C2=CC(=O)N(c3cc4n(C)c5c(c4cc3)CNCC5)C=C2)cc1	COc1cc(Cl)ccc1c1ccn(c(=O)c1)c1ccc2c(c1)n(C)c1c2CNCC1
C714	O=C(Oc1cc2[C@H](N(CC#C)C)CCc2cc1)N(CC)C	C#CCN([C@@H]1CCc2c1cc(cc2)OC(=O)N(CC)C)C
C715	O=C(Nc1ccc(N2CCOCC2)cc1)c1nc2c(-c3c(C)[nH]nc3C)ccc(C)c2c(O)c1	O=C(c1cc(O)c2c(n1)c(ccc2C)c1c(C)n[nH]c1C)Nc1ccc(cc1)N1CCOCC1
C716	Clc1cc(Cl)cc(NC(=O)CN(C(=O)CN2C[C@H](O)CC2)Cc2ccc(-c3cc(C#N)ccc3)cc2)c1	N#Cc1cccc(c1)c1ccc(cc1)CN(C(=O)CN1CC[C@H](C1)O)CC(=O)Nc1cc(Cl)cc(c1)Cl
C717	O(CC(O)CN1CCC(CN2C(=O)c3c4c(ccc3)cccc4C2=O)CC1)c1c(C(C)C)cccc1	OC(CN1CCC(CC1)Cn1c(=O)c2cccc3c2c(c1=O)ccc3)COc1ccccc1C(C)C
C718	S(=O)(=O)(N)c1ccc(NC(=O)/C(/C#N)=C/c2c(OC)cc(OC)c(OC)c2)cc1	N#C/C(=C\c1cc(OC)c(cc1OC)OC)/C(=O)Nc1ccc(cc1)S(=O)(=O)N
C719	Fc1c(-n2ncc(NCC3CCC4(OC(=O)N(c5c(C)nccc5)C4)CC3)c2)cccc1	O=C1OC2(CN1c1cccnc1C)CCC(CC2)CNc1cnn(c1)c1ccccc1F
C720	S(=O)(=O)(Nc1ccc([C@@]23[C@@H](CN(CC=C)C2)C3)cc1)c1ccc(C(C)C)cc1	C=CCN1C[C@@H]2[C@](C1)(C2)c1ccc(cc1)NS(=O)(=O)c1ccc(cc1)C(C)C
C721	O=C(c1c2c(n(CC3CCOCC3)c1)cc(O)cc2)C1C(C)(C)C1(C)C	O=C(c1cn(c2c1ccc(c2)O)CC1CCOCC1)C1C(C1(C)C)(C)C
C722	O(CCNC[C@H]1O[C@@H](c2ccccc2)COC1)c1c(OC)cccc1OC	COc1cccc(c1OCCNC[C@@H]1COC[C@@H](O1)c1ccccc1)OC
C723	Clc1c(C2C(C(=O)OCC)=C(COCCN)N=C(C)C2C(=O)OC)cccc1	NCCOCC1=C(C(=O)OCC)C(C(C(=N1)C)C(=O)OC)c1ccccc1Cl
C724	O(C)c1c(CC(N)C)cc(OC)c(C)c1	COc1cc(C)c(cc1CC(N)C)OC
C725	P(=O)(O)([C@H]([N+H3])c1ccccc1)C[C@H](C(=O)N[C@H](C(=O)O)C)Cc1ccc(-c2ccccc2)cc1	C[C@@H](C(=O)O)NC(=O)[C@@H](CP(=O)([C@@H](c1ccccc1)[NH3+])O)Cc1ccc(cc1)c1ccccc1
C726	Clc1cc(C2=CCNCC2)ccc1	Clc1cccc(c1)C1=CCNCC1
C727	Clc1ccc(C2C(C(=O)N3CCN(c4c([C@@H](NC(=O)CCN)CC(C)C)cc(C(F)(F)F)cc4)CC3)C(=O)OC2)cc1	NCCC(=O)N[C@H](c1cc(ccc1N1CCN(CC1)C(=O)C1C(=O)OCC1c1ccc(cc1)Cl)C(F)(F)F)CC(C)C
C728	S(=O)(=O)(N(CC(=O)NO)Cc1ccc([N+](=O)[O-])cc1)c1cc(NC(=O)OC(C)(C)C)ccc1	ONC(=O)CN(S(=O)(=O)c1cccc(c1)NC(=O)OC(C)(C)C)Cc1ccc(cc1)[N+](=O)[O-]
C729	FCc1nc(N)nc(N2C[C@H](NC)CC2)c1	CN[C@@H]1CCN(C1)c1cc(CF)nc(n1)N
C730	Fc1c(C)c2[nH]c(-c3c(C)cc(OCCCNCC4NCCCC4)cc3)nc2cc1	Cc1cc(OCCCNCC2CCCCN2)ccc1c1nc2c([nH]1)c(C)c(cc2)F
C731	Clc1c(OC)cc2C(O)=C3C(=O)ON=C3N(CC)c2c1	COc1cc2c(cc1Cl)n(CC)c1c(c2O)c(=O)on1
C732	O(C)c1ccc([C@@H]2[C@H](c3onc(-c4ccc(C)cc4)c3)[C@@H]3N(C)[C@@H](C2)CC3)cc1	COc1ccc(cc1)[C@H]1C[C@H]2CC[C@H]([C@H]1c1onc(c1)c1ccc(cc1)C)N2C
C733	O=C(NCc1cc(-c2c(O)c(-c3[nH]c4c(c3)cncc4)ccc2)ccc1)C(CO)c1cnccc1	OCC(c1cccnc1)C(=O)NCc1cccc(c1)c1cccc(c1O)c1[nH]c2c(c1)cncc2
C734	Clc1c([C@H]2N(c3ccc(Cl)cc3)C[C@H](CN3CCN(C(=O)C)CC3)CC2)ccc(Cl)c1	Clc1ccc(cc1)N1C[C@@H](CC[C@H]1c1ccc(cc1Cl)Cl)CN1CCN(CC1)C(=O)C
C735	FC(F)(F)C(=O)C(CCCC1=C(N)N=C(N)NC1=O)c1ccc(C(=O)NCC(=O)O)cc1	O=C(C(F)(F)F)C(c1ccc(cc1)C(=O)NCC(=O)O)CCCc1c(N)nc([nH]c1=O)N
C736	Clc1c(C(F)(F)F)cccc1CN1C(=O)c2n(c(-c3nccnc3)nn2)CC1	O=C1N(CCn2c1nnc2c1cnccn1)Cc1cccc(c1Cl)C(F)(F)F
C737	S(=O)(=O)(C)c1nn(-c2ccc(OC)cc2)c2C(=O)N(c3ccc(C(CO)(C)C)cc3)CCc12	OCC(c1ccc(cc1)N1CCc2c(C1=O)n(nc2S(=O)(=O)C)c1ccc(cc1)OC)(C)C
C738	O=C(NC1CCC1)c1cnc(OCc2c(C)onc2-c2ccccc2)cc1	O=C(c1ccc(nc1)OCc1c(C)onc1c1ccccc1)NC1CCC1
C739	O=C1N(C)C(=O)c2n3c(N(CCC4=CCCCC4)CCC3)nc2N1C	Cn1c(=O)n(C)c(=O)c2c1nc1n2CCCN1CCC1=CCCCC1
C740	S(=O)(=O)(C)c1nnc2n(C)nc(C)c2n1	Cc1nn(c2c1nc(nn2)S(=O)(=O)C)C
C741	O=C(N(CC)CC)Cc1c(-c2ccc(O)cc2)nc2C(C)=CC(C)=Nn12	CCN(C(=O)Cc1c(nc2n1nc(C)cc2C)c1ccc(cc1)O)CC
C742	Clc1cc(CNC(=O)CN2C(=O)C(NS(=O)(=O)Cc3ccccc3)=CC=C2C)c(CCN)cc1	NCCc1ccc(cc1CNC(=O)Cn1c(C)ccc(c1=O)NS(=O)(=O)Cc1ccccc1)Cl
C743	S(=O)(=O)(N1C(c2c3c([nH]c2)cccc3)=C2C(C=CC=C2)=CC1)c1ccc(F)cc1	Fc1ccc(cc1)S(=O)(=O)N1CC=c2c(=C1c1c[nH]c3c1cccc3)cccc2
C744	Clc1c(C(=O)N[C@@]2(c3cc(C(F)(F)F)ccc3)Cc3c4n(nc3CC2)C=C(C)C=C4)c(Cl)cc(-n2nc(C)nc2)c1	Cc1ncn(n1)c1cc(Cl)c(c(c1)Cl)C(=O)N[C@@]1(CCc2c(C1)c1ccc(cn1n2)C)c1cccc(c1)C(F)(F)F
C745	S=C([S-])OCCN(C)C	CN(CCOC(=S)[S-])C
C746	Clc1c(-c2n(c(C)c(C(=O)NN3CCCCCC3)n2)-c2ccc(Cl)cc2)ccc(Cl)c1	Clc1ccc(cc1)n1c(C)c(nc1c1ccc(cc1Cl)Cl)C(=O)NN1CCCCCC1
C747	OC[C@H]1N(CCc2oc3c(c2)cc(-c2ccc(C#N)cc2)cc3)CCC1	OC[C@@H]1CCCN1CCc1cc2c(o1)ccc(c2)c1ccc(cc1)C#N
C748	O=C(OCc1ccccc1)N[C@H](C(=O)N([C@H](CN1CCCC1)c1ccccc1)C)c1ccccc1	O=C(N[C@H](C(=O)N([C@@H](c1ccccc1)CN1CCCC1)C)c1ccccc1)OCc1ccccc1
C749	Clc1c(Cl)ccc(-n2c(-n3cccc3)c(C)c(C(=O)NCCc3ccc(Cl)cc3)n2)c1	Clc1ccc(cc1)CCNC(=O)c1nn(c(c1C)n1cccc1)c1ccc(c(c1)Cl)Cl
C750	Fc1cc2c(N(C[C@@H](NC(=O)[C@@H](NC(=O)c3cc(OC)ccc3)CCC3CCCCC3)CCO)CC2)cc1	OCC[C@@H](CN1CCc2c1ccc(c2)F)NC(=O)[C@@H](NC(=O)c1cccc(c1)OC)CCC1CCCCC1
C751	Brc1c(Nc2sc(CN(CCC)CC3CC3)c(C(F)(F)F)n2)c(Br)cc(Br)c1	CCCN(Cc1sc(nc1C(F)(F)F)Nc1c(Br)cc(cc1Br)Br)CC1CC1
C752	O=C(NC=1n2nc(-c3occc3)nc2-c2c(nn(C)c2)N=1)NC1CCN(C(=O)NC2CCCC2)CC1	O=C(Nc1nc2nn(cc2c2n1nc(n2)c1ccco1)C)NC1CCN(CC1)C(=O)NC1CCCC1
C753	O(C)c1ncc(Nc2c(-c3nc(N)nc(C)n3)cc(-c3cn(C)nc3)cn2)cc1	COc1ccc(cn1)Nc1ncc(cc1c1nc(C)nc(n1)N)c1cnn(c1)C
C754	S(=O)(=O)(N)N1C(c2ccc(C)cc2)c2c(cc(OC)cc2)CC1	COc1ccc2c(c1)CCN(C2c1ccc(cc1)C)S(=O)(=O)N
C755	FC(F)(F)Oc1ccc(NC[C@@H](NC(=O)[C@@H](CC(=O)N2CCOCC2)c2ccc(C)cc2)C(C)C)cc1	CC([C@H](NC(=O)[C@H](c1ccc(cc1)C)CC(=O)N1CCOCC1)CNc1ccc(cc1)OC(F)(F)F)C
C756	O=C(Nc1sc2c(n1)CCN(c1cnc(OC)cc1)C2)C	COc1ccc(cn1)N1CCc2c(C1)sc(n2)NC(=O)C
C757	O=C(C)c1c2[C@H](C)[C@H](N(CCC)CCC)CCc2ccc1	CCCN([C@@H]1CCc2c([C@@H]1C)c(ccc2)C(=O)C)CCC
C758	O=C(O)C(NC(=O)c1cc(CCC2SC=3C(=O)NC(N)=NC=3NC2)ccc1)CCC(=O)O	OC(=O)CCC(C(=O)O)NC(=O)c1cccc(c1)CCC1CNc2c(S1)c(=O)[nH]c(n2)N
C759	FC(F)(F)Oc1cc(-c2n3N=C(NCC4CCN(C)CC4)C=Cc3nc2)ccc1	CN1CCC(CC1)CNc1ccc2n(n1)c(cn2)c1cccc(c1)OC(F)(F)F
C760	O(C[C@@H]1[C@@]2(OC)[C@@H]3Oc4c(N)ccc5c4[C@@]43[C@@]([C@H](N(C)CC4)C5)(C1)CC2)Cc1ccccc1	CO[C@]12CC[C@]3(C[C@@H]1COCc1ccccc1)[C@@]14[C@H]2Oc2c4c(C[C@H]3N(CC1)C)ccc2N
C761	O=C1N(Cc2oc3c(n2)cc2c(c3)C[C@@]3(N(C)C(=O)NC3=O)C2)c2c(N1c1ncccc1)cccc2	O=c1n(c2ccccn2)c2c(n1Cc1oc3c(n1)cc1c(c3)C[C@@]3(C1)C(=O)NC(=O)N3C)cccc2
C762	Clc1ccc(Oc2ccc(Nc3nc(N)cnc3)cc2)cc1	Clc1ccc(cc1)Oc1ccc(cc1)Nc1cncc(n1)N
C763	O=C1C(c2ccc(CNC(=N)N)cc2)CCC(=C)O1	NC(=N)NCc1ccc(cc1)C1CCC(=C)OC1=O
C764	Clc1c(Cl)ccc(CC(=O)NC2CCN(Cc3ccccc3)CC2)c1	O=C(Cc1ccc(c(c1)Cl)Cl)NC1CCN(CC1)Cc1ccccc1
C765	O=C(O)c1ccc(/C=C(\C)/c2cc(c(OC)cc2)C2(C)CCCCC2)cc1	COc1ccc(cc1C1(C)CCCCC1)/C(=C/c1ccc(cc1)C(=O)O)/C
C766	Clc1c(Cl)ccc([C@](C(=O)N[C@@H](C(=O)NCCO)Cc2ccccc2)(CCN2CCC3(OC(=O)N(C)c4c3cc(F)cc4)CC2)C)c1	OCCNC(=O)[C@H](NC(=O)[C@@](c1ccc(c(c1)Cl)Cl)(CCN1CCC2(CC1)OC(=O)N(c1c2cc(F)cc1)C)C)Cc1ccccc1
C767	FC(F)(F)C(=O)CCCCC	CCCCCC(=O)C(F)(F)F
C768	Fc1ccc(C[C@@H](N)C(=O)N2[C@@H](CCNC(=O)N)C(=O)N([C@H](C(=O)NC)Cc3cc4c(cc3)cccc4)CC2)cc1	CNC(=O)[C@@H](N1CCN([C@H](C1=O)CCNC(=O)N)C(=O)[C@@H](Cc1ccc(cc1)F)N)Cc1ccc2c(c1)cccc2
C769	Clc1c(CNC(=O)CN(S(=O)(=O)c2ccc(CN3CCN(C)CC3)cc2)Cc2ccc(OCC(C)C)cc2)cccc1	CC(COc1ccc(cc1)CN(S(=O)(=O)c1ccc(cc1)CN1CCN(CC1)C)CC(=O)NCc1ccccc1Cl)C
C770	Brc1c(NC(=S)Nc2ccc(B3OC(C)(C)C(C)(C)O3)cc2)ccc(S(=O)(=O)N)c1	S=C(Nc1ccc(cc1Br)S(=O)(=O)N)Nc1ccc(cc1)B1OC(C(O1)(C)C)(C)C
C771	O(CCCN1[C@H](C)CCC1)c1ccc(C2=NN(C(C)C)C(=O)c3c2scc3)cc1	C[C@@H]1CCCN1CCCOc1ccc(cc1)c1nn(C(C)C)c(=O)c2c1scc2
C772	S(=O)(=O)(NCCCC(=O)Nc1ccc(C(OC(C)(C)C)=O)cc1)c1cc(C(=[N+H2])N)ccc1	O=C(Nc1ccc(cc1)C(=O)OC(C)(C)C)CCCNS(=O)(=O)c1cccc(c1)C(=[NH2+])N
C773	FC(F)(F)CCN(CCC)Cc1c(C(F)(F)F)nc2N(c3c(C)cc(C)cc3C)CCCn12	CCCN(Cc1n2CCCN(c2nc1C(F)(F)F)c1c(C)cc(cc1C)C)CCC(F)(F)F
C774	Ic1c(O)cc2C3(C)C(C)C(N(CC=C(C)C)CC3)Cc2c1	CC(=CCN1CCC2(C(C1Cc1c2cc(c(c1)I)O)C)C)C
C775	Clc1c(F)cc([C@H]2[C@H](N(C(=O)Oc3ccc(F)cc3)CC)CN(C(=O)C3CCN(C(=O)C4C(F)(F)C4)CC3)C2)cc1	CCN([C@@H]1CN(C[C@H]1c1ccc(c(c1)F)Cl)C(=O)C1CCN(CC1)C(=O)C1CC1(F)F)C(=O)Oc1ccc(cc1)F
C776	O=C(NC)[C@@H]1[C@@H](O)[C@@H](O)[C@H](n2c3nc(C#Cc4ncccc4)nc(NC)c3nc2)O1	CNC(=O)[C@H]1O[C@H]([C@@H]([C@@H]1O)O)n1cnc2c1nc(C#Cc1ccccn1)nc2NC
C777	OC1(c2cc3c(cc2)cccc3)CCN(CCCC(C#N)(c2ccccc2)c2ccccc2)CC1	N#CC(c1ccccc1)(c1ccccc1)CCCN1CCC(CC1)(O)c1ccc2c(c1)cccc2
C778	O=C(Nc1nc(-c2oc(C)cc2)nc(-n2c(C)cc(C)n2)c1)CN1C[C@H](N(C)C)CC1	O=C(Nc1nc(nc(c1)n1nc(cc1C)C)c1ccc(o1)C)CN1CC[C@H](C1)N(C)C
C779	Brc1c(N(CC)c2nc(C)cc(-c3c(-c4[nH]nnn4)cccc3)n2)ccc(C(C)C)c1	CCN(c1ccc(cc1Br)C(C)C)c1nc(C)cc(n1)c1ccccc1c1[nH]nnn1
C780	Ic1cc2C(=O)C=C(c3ccc(N(C)C)cc3)Oc2cc1	Ic1ccc2c(c1)c(=O)cc(o2)c1ccc(cc1)N(C)C
C781	Clc1ccc(S(=O)(=O)NC(=O)c2ccc(C(=O)N[C@H](C(=O)N3[C@H](C(=O)N[C@H](C(=O)c4oc5c(n4)ccc(OC)c5)C(C)C)CCC3)C(C)C)cc2)cc1	COc1ccc2c(c1)oc(n2)C(=O)[C@H](C(C)C)NC(=O)[C@@H]1CCCN1C(=O)[C@H](C(C)C)NC(=O)c1ccc(cc1)C(=O)NS(=O)(=O)c1ccc(cc1)Cl
C782	O=C(Nc1n(-c2c(C)c(C)ccc2)nc2c1CSC2)c1occc1	O=C(c1ccco1)Nc1c2CSCc2nn1c1cccc(c1C)C
C783	FC(F)(F)c1nn(-c2cc3c(N)noc3cc2)c2C(=O)N(c3ccc(-c4c(CN(C)C)cccc4)cc3)CC=Cc12	CN(Cc1ccccc1c1ccc(cc1)N1CC=Cc2c(C1=O)n(nc2C(F)(F)F)c1ccc2c(c1)c(N)no2)C
C784	O=C(O)[C@@H](N)CC(C(=O)O)=C1CCCCC1	N[C@H](C(=O)O)CC(=C1CCCCC1)C(=O)O
C785	Clc1c(Cn2c(C(=O)N)nc3-c4c(cc(F)c(C#CC(O)(C)C)c4)C4CC(c23)C4)cccc1	NC(=O)c1nc2c(n1Cc1ccccc1Cl)C1CC(c3c2cc(C#CC(O)(C)C)c(c3)F)C1
C786	O=C(O)c1nc(C(=O)c2cc(O)c(OC)cc2)c2c(cc(OC)c(O)c2)c1	COc1ccc(cc1O)C(=O)c1nc(cc2c1cc(O)c(c2)OC)C(=O)O
C787	O(C)c1c(O)cc([C@H]2Oc3c(c(O)cc(O)c3)C(=O)C2)cc1	COc1ccc(cc1O)[C@@H]1CC(=O)c2c(O1)cc(cc2O)O
C788	O=C(CCCCCCN1CCN(c2c(C(C)C)cccc2)CC1)N1[C@H](C(=O)N2CCCCC2)Cc2c(cccc2)C1	O=C([C@@H]1Cc2ccccc2CN1C(=O)CCCCCCN1CCN(CC1)c1ccccc1C(C)C)N1CCCCC1
C789	O=[N+]([O-])c1ccc(C2C(C(=O)NCCCN3CCC(C#N)(c4ccccc4)CC3)=C(C)N=C(C)C2C(=O)N)cc1	N#CC1(CCN(CC1)CCCNC(=O)C1=C(C)N=C(C(C1c1ccc(cc1)[N+](=O)[O-])C(=O)N)C)c1ccccc1
C790	S(Cc1nc(-c2ccc(OC)cc2)sc1)c1nc(N)c(C#N)c(-c2cc3OCOc3cc2)n1	COc1ccc(cc1)c1scc(n1)CSc1nc(N)c(c(n1)c1ccc2c(c1)OCO2)C#N
C791	O=C(O)COc1ccc(/C=C\2/C(=O)NC(=O)S/2)cc1	OC(=O)COc1ccc(cc1)/C=C/1\SC(=O)NC1=O
C792	Brc1ccc(C(NC(=S)Nc2ccc(Cl)cc2)c2ccc(Br)cc2)cc1	S=C(NC(c1ccc(cc1)Br)c1ccc(cc1)Br)Nc1ccc(cc1)Cl
C793	FC(F)(F)c1cc(Cn2ncc(C(=O)Nc3sc4c(N(C(=O)C)CC)ccc(OC)c4n3)c2)ccc1	CCN(c1ccc(c2c1sc(n2)NC(=O)c1cnn(c1)Cc1cccc(c1)C(F)(F)F)OC)C(=O)C
C794	O=C(C(N)C1CCCCC1)N1CCCC1	O=C(C(C1CCCCC1)N)N1CCCC1
C795	S(=O)(=O)(N)c1cc2c(-c3c(F)c(F)c(F)c(F)c3F)c(C(=O)N[n+]3c(C)cc(C)cc3C)[nH]c2cc1	Cc1cc(C)[n+](c(c1)C)NC(=O)c1[nH]c2c(c1c1c(F)c(F)c(c(c1F)F)F)cc(cc2)S(=O)(=O)N
C796	Clc1ccc(C[C@@H](NC(=O)CC2NCc3c2cccc3)C(=O)N2CCN(C3(CC(C)C)CCN(C(=O)C(C)C)CC3)CC2)cc1	CC(CC1(CCN(CC1)C(=O)C(C)C)N1CCN(CC1)C(=O)[C@@H](Cc1ccc(cc1)Cl)NC(=O)CC1NCc2c1cccc2)C
C797	O=C(NCc1c(C)nc(N)cc1)CN1C(=O)C=2NC(=O)CCC=2C=C1C	O=C(Cn1c(C)cc2c(c1=O)NC(=O)CC2)NCc1ccc(nc1C)N
C798	O=C(O)c1[nH]nc(-c2ccc(O)cc2)c1	Oc1ccc(cc1)c1n[nH]c(c1)C(=O)O
C799	Clc1c(-c2ncc(F)c3c2cc(C(=O)N=C(N)N)cc3)ccc(F)c1	Fc1ccc(c(c1)Cl)c1ncc(c2c1cc(cc2)C(=O)N=C(N)N)F
C800	Brc1cc([C@@H](O)CN2CCC3(c4c(N(C)C3)cccc4)CC2)ccc1	Brc1cccc(c1)[C@H](CN1CCC2(CC1)CN(c1c2cccc1)C)O
C801	Clc1ccc(N2CCN(Cc3ccc(OCCF)cc3)CC2)cc1	FCCOc1ccc(cc1)CN1CCN(CC1)c1ccc(cc1)Cl
C802	O(C)c1c(C2(O)C3CCN(C2)CC3)cccc1	COc1ccccc1C1(O)CN2CCC1CC2
C803	N(CCC1=C(Cc2nc(C)cnc2)c2c(cccc2)C1)(C)C	CN(CCC1=C(Cc2cncc(n2)C)c2c(C1)cccc2)C
C804	C(CCc1c2c([nH]c1)cccc2)CN1CCN(c2c3OCCOc3ccc2)CC1	C(CN1CCN(CC1)c1cccc2c1OCCO2)CCc1c[nH]c2c1cccc2
C805	Clc1c(C2N(c3ccc(Cl)cc3)CC(CCNS(=O)(=O)C3CC3)CC2)ccc(Cl)c1	Clc1ccc(cc1)N1CC(CCNS(=O)(=O)C2CC2)CCC1c1ccc(cc1Cl)Cl
C806	FC(F)(F)c1c(NC)nc(Nc2c(OC)cc(C(=O)N(CCOC)C)cc2)nc1	COCCN(C(=O)c1ccc(c(c1)OC)Nc1ncc(c(n1)NC)C(F)(F)F)C
C807	C(N1CCC2(Sc3c(cccc3)CO2)CC1)c1ccccc1	c1ccc(cc1)CN1CCC2(CC1)OCc1c(S2)cccc1
C808	O=C([C@H](NC(=O)C1NCCCC1)Cc1ccccc1)N1[C@H](CCCN=C(N)N)C[C@@H](OCc2cc3c(cc2)cccc3)C1	O=C(C1CCCCN1)N[C@@H](C(=O)N1C[C@@H](C[C@H]1CCCN=C(N)N)OCc1ccc2c(c1)cccc2)Cc1ccccc1
C809	Fc1c(OC(=O)c2sc(CC(C(=O)NCCc3[nH]nnn3)(C)C)cc2)ccc(C(=N)N)c1	O=C(C(Cc1ccc(s1)C(=O)Oc1ccc(cc1F)C(=N)N)(C)C)NCCc1nnn[nH]1
C810	Ic1ccc(S(=O)(=O)N)cc1	Ic1ccc(cc1)S(=O)(=O)N
C811	S(=O)(=O)(NCCCn1c(C)c(C(=O)Nc2cc(C(F)(F)F)ccc2)cc1-c1ccccc1)C	O=C(c1cc(n(c1C)CCCNS(=O)(=O)C)c1ccccc1)Nc1cccc(c1)C(F)(F)F
C812	F[C@H]1[C@H](N)CC[C@@H](c2n(C)ncc2NC(=O)c2nc(-c3c(F)cc([C@H]4OCCC4)cc3F)sc2)OC1	N[C@@H]1CC[C@H](OC[C@H]1F)c1c(cnn1C)NC(=O)c1csc(n1)c1c(F)cc(cc1F)[C@@H]1CCCO1
C813	Fc1c(Oc2nccc3[nH]ccc23)cc(F)c(-c2c(C)ncnc2C)c1	Fc1cc(c(cc1Oc1nccc2c1cc[nH]2)F)c1c(C)ncnc1C
C814	Oc1c2c([C@H](CN)O[C@H](c3ccccc3)C2)ccc1	NC[C@@H]1O[C@@H](Cc2c1cccc2O)c1ccccc1
C815	O(C(CCN(C)C)c1ccc(OCCCN2CCCCC2)cc1)c1cc(OC)ccc1	COc1cccc(c1)OC(c1ccc(cc1)OCCCN1CCCCC1)CCN(C)C
C816	O=C(CCCCCN1CCN(c2noc3c2cccc3)CC1)N1[C@H](C(=O)N)Cc2c(cccc2)C1	O=C(N1Cc2ccccc2C[C@H]1C(=O)N)CCCCCN1CCN(CC1)c1noc2c1cccc2
C817	O=C(N1[C@@H](C)CN(C)[C@H](C)C1)N1C(C)(C)c2[nH]nc(NC(=O)c3noc(C4CC4)c3)c2C1	C[C@@H]1CN([C@H](CN1C)C)C(=O)N1Cc2c(C1(C)C)[nH]nc2NC(=O)c1noc(c1)C1CC1
C818	C(c1c(C)c(C)cs1)c1[nH]cnc1	Cc1csc(c1C)Cc1cnc[nH]1
C819	O[C@H]1CN(c2nc(-n3ncc4c3cc(-c3cc(CC)cnc3)nc4)ccc2)CCNC1	CCc1cncc(c1)c1ncc2c(c1)n(nc2)c1cccc(n1)N1CCNC[C@H](C1)O
C820	S(=O)(=O)(N1[C@@H](C(=O)NO)[C@H](O)[C@@H]2OC(C)(C)O[C@H]2C1)c1ccc(OC)cc1	ONC(=O)[C@H]1[C@H](O)[C@@H]2OC(O[C@H]2CN1S(=O)(=O)c1ccc(cc1)OC)(C)C
C821	O=C1N([C@H]2C3CCN(C2)CC3)CCc2c3c(n(C)c2)cccc13	O=C1N(CCc2c3c1cccc3n(c2)C)[C@@H]1CN2CCC1CC2
C822	O=C(NC=1n2c(nc(C)c2)N=C(c2ccccc2)N=1)C1CCCC1	O=C(C1CCCC1)Nc1nc(nc2n1cc(n2)C)c1ccccc1
C823	Clc1ccc(C2(C(=S)NCCCn3cncc3)CCC2)cc1	Clc1ccc(cc1)C1(CCC1)C(=S)NCCCn1cncc1
C824	P(=O)(OC[C@@H]1[C@@H](O)C(F)(F)[C@H](N2C(=O)NC(=O)C=C2)O1)(O)O	O[C@@H]1[C@@H](COP(=O)(O)O)O[C@H](C1(F)F)n1ccc(=O)[nH]c1=O
C825	FC(F)(F)Cc1cc(CN[C@@H]2[C@H](c3ccccc3)NCCC2)c(OC)cc1	COc1ccc(cc1CN[C@H]1CCCN[C@H]1c1ccccc1)CC(F)(F)F
C826	Fc1cc2NC(=O)N(CC(=O)Nc3cc4c(cc3)C[C@@]3(N(C)C(=O)NC3=O)C4)c2cc1	O=C(Cn1c(=O)[nH]c2c1ccc(c2)F)Nc1ccc2c(c1)C[C@]1(C2)C(=O)NC(=O)N1C
C827	N(CCCCCCCNc1c2c(ncc1)cc(C)cc2)c1c2c(ncc1)cc(C)cc2	Cc1ccc2c(c1)nccc2NCCCCCCCNc1ccnc2c1ccc(c2)C
C828	O=NN(CC1NC=2C(=O)NC(N)=NC=2CC1)c1ccc(C(=O)NC(C(=O)OCC)CCC(=O)OCC)cc1	CCOC(=O)C(NC(=O)c1ccc(cc1)N(CC1CCc2c(N1)c(=O)[nH]c(n2)N)N=O)CCC(=O)OCC
C829	O=C(C)N1CCC(N2C(=O)N(C)c3c2c2nc(-c4ccc(OC)cc4)ccc2nc3)CC1	COc1ccc(cc1)c1ccc2c(n1)c1c(cn2)n(c(=O)n1C1CCN(CC1)C(=O)C)C
C830	Clc1c(Nc2sc(CN(CCC)CCc3ccccc3)c(C(F)(F)F)n2)c(Cl)cc(Cl)c1	CCCN(Cc1sc(nc1C(F)(F)F)Nc1c(Cl)cc(cc1Cl)Cl)CCc1ccccc1
C831	Fc1c(OC)c(C2CCC2)ccc1-c1cnc2[nH]cnc2c1	COc1c(F)c(ccc1C1CCC1)c1cnc2c(c1)nc[nH]2
C832	FC(F)(F)c1ncc(C2=CC(=O)N(c3cc4n(C)c5c(c4cc3)CN3C(C5)CCCC3)C=C2)cc1	O=c1cc(ccn1c1ccc2c(c1)n(C)c1c2CN2C(C1)CCCC2)c1ccc(nc1)C(F)(F)F
C833	Clc1ccc(OCc2c(C(=O)Nc3cc4c(N)cc(CC)nc4cc3)cccc2)cc1	CCc1cc(N)c2c(n1)ccc(c2)NC(=O)c1ccccc1COc1ccc(cc1)Cl
C834	S(Cc1ccc([N+](=O)[O-])cc1)c1ncnc2n(Cc3cc(C(F)(F)F)ccc3)cnc12	[O-][N+](=O)c1ccc(cc1)CSc1ncnc2c1ncn2Cc1cccc(c1)C(F)(F)F
C835	O=[N+]([O-])c1c(C2NC(c3[nH]cc(-c4ccccc4)n3)Cc3c4c([nH]c23)cccc4)cccc1	[O-][N+](=O)c1ccccc1C1NC(Cc2c1[nH]c1c2cccc1)c1[nH]cc(n1)c1ccccc1
C836	O=C(NC1CCC(CCN2CCC(c3c4c(OCC4)ccc3)CC2)CC1)C(C)C	CC(C(=O)NC1CCC(CC1)CCN1CCC(CC1)c1cccc2c1CCO2)C
C837	O=C(CCCc1ccccc1)N1CC(=O)N2[C@H](C(=O)NC(C(=O)c3sccn3)CCCNC(=N)N)CC[C@H]2C1	NC(=N)NCCCC(C(=O)c1nccs1)NC(=O)[C@@H]1CC[C@@H]2N1C(=O)CN(C2)C(=O)CCCc1ccccc1
C838	Clc1cc2C(=O)N(C(C(=O)OC)c3ccc(Cl)cc3)C(c3ccc(Cl)cc3)C(=S)Nc2cc1	COC(=O)C(N1C(c2ccc(cc2)Cl)C(=S)Nc2c(C1=O)cc(Cl)cc2)c1ccc(cc1)Cl
C839	O(C[C@@H](O)CN1CCC(c2sc3c(c(OC)ccc3)c2)CC1)c1c2c([nH]c(C)c2)ccc1	COc1cccc2c1cc(s2)C1CCN(CC1)C[C@@H](COc1cccc2c1cc([nH]2)C)O
C840	S(=O)(=O)(N[C@@H](C(=O)N1[C@H](C(=O)NCc2ccc(C(=N)N)cc2)CCC1)CCC(=O)N1CCN(C(=O)OCc2ccccc2)CC1)Cc1ccccc1	O=C(N1CCN(CC1)C(=O)OCc1ccccc1)CC[C@H](C(=O)N1CCC[C@H]1C(=O)NCc1ccc(cc1)C(=N)N)NS(=O)(=O)Cc1ccccc1
C841	O=C(N([C@H](C(=O)N[C@H](C=O)CC(=O)O)C)C)[C@@H](NC(=O)[C@@H](NC(=O)C)Cc1ccc(O)cc1)C(C)C	O=C[C@@H](NC(=O)[C@@H](N(C(=O)[C@H](C(C)C)NC(=O)[C@H](Cc1ccc(cc1)O)NC(=O)C)C)C)CC(=O)O
C842	Brc1c(-n2nnc3c(N(CCOC)CC)nc(C)nc23)ccc(C(C)C)c1	COCCN(c1nc(C)nc2c1nnn2c1ccc(cc1Br)C(C)C)CC
C843	Brc1c(Cn2c(C)c(C(=O)NCCCCCN3CCN(c4c(OC)cccc4)CC3)nn2)cccc1	COc1ccccc1N1CCN(CC1)CCCCCNC(=O)c1nnn(c1C)Cc1ccccc1Br
C844	O=C(Nc1c(OC)cc(Oc2c3c(ncc2)cc(OC)cc3)cc1)C=1C(=O)N(N(C)C=1C)c1ccccc1	COc1cc(ccc1NC(=O)c1c(C)n(n(c1=O)c1ccccc1)C)Oc1ccnc2c1ccc(c2)OC
C845	O=C(N(CCCN1CCN(C)CC1)Cc1cc2c(ccc(C(=N)N)c2)cc1)c1c2c(ccc1)cccc2	CN1CCN(CC1)CCCN(C(=O)c1cccc2c1cccc2)Cc1ccc2c(c1)cc(cc2)C(=N)N
C846	O=C(NC)Nc1cc(CN2C(=O)C(NC(=O)Nc3ccccc3)CCc3c2cccc3)ccc1	CNC(=O)Nc1cccc(c1)CN1C(=O)C(CCc2c1cccc2)NC(=O)Nc1ccccc1
C847	Fc1cc2onc(C3CCN(CC4CC(=O)c5c(nc(NC)nc5)C4)CC3)c2cc1	CNc1ncc2c(n1)CC(CC2=O)CN1CCC(CC1)c1noc2c1ccc(c2)F
C848	O=C(O)[C@H]1NC[C@H]2[C@@H](C1)C[C@@H](Cn1cc(C(=O)O)nc1)CC2	OC(=O)[C@H]1NC[C@H]2[C@@H](C1)C[C@H](CC2)Cn1cnc(c1)C(=O)O
C849	O=C(Nc1c(C(C)(C)C)cccc1)[C@@H]1[C@]2(C)C(C3C([C@]4(C)C(=NC3)CC(=O)CC4)CC2)CC1	O=C1CC[C@]2(C(=NCC3C2CC[C@]2(C3CC[C@@H]2C(=O)Nc2ccccc2C(C)(C)C)C)C1)C
C850	N(CCC=1c2c(C(Cc3ccccc3)C=1)cccc2)C	CNCCC1=CC(c2c1cccc2)Cc1ccccc1
C851	Fc1c(c(F)cc(C)c1)C1=C(CN)C(C)=Nc2n1cc(-c1c(OC)cccc1)n2	NCc1c(C)nc2n(c1c1c(F)cc(cc1F)C)cc(n2)c1ccccc1OC
C852	O=C(O)C(Oc1c(CCC)c(OCCCOc2c(CC)cc(C(=O)C)c(O)c2)ccc1)CC	CCCc1c(OCCCOc2cc(O)c(cc2CC)C(=O)C)cccc1OC(C(=O)O)CC
C853	O[C@@H]1[C@@H](C)c2c(C#N)c(-c3c4[nH]ccc4ccc3)cc(C)c2NC1(C)C	N#Cc1c2[C@H](C)[C@@H](O)C(Nc2c(cc1c1cccc2c1[nH]cc2)C)(C)C
C854	Brc1c(O)cc2C(c3ccc(Nc4c5[n-][o+]nc5c([N+](=O)[O-])cc4)cc3)CN(C)CCc2c1	CN1CCc2c(C(C1)c1ccc(cc1)Nc1ccc(c3c1[n-][o+]n3)[N+](=O)[O-])cc(c(c2)Br)O
C855	Fc1cc2nc(c(C)c(N3c4c(C(C)(C)C3)ccc(N3CCOCC3)c4)c2cc1)-c1ncccc1	Fc1ccc2c(c1)nc(c(c2N1CC(c2c1cc(cc2)N1CCOCC1)(C)C)C)c1ccccn1
C856	Clc1c(OCC)cc2[C@@H]3[C@H]([C@@H](C)c2c1)CNC3	CCOc1cc2[C@H]3CNC[C@H]3[C@H](c2cc1Cl)C
C857	FC(F)(F)Oc1c(C(=O)N2CC3C(C2)CN(c2nc(C)cc(C)n2)C3)cccc1	Cc1cc(C)nc(n1)N1CC2C(C1)CN(C2)C(=O)c1ccccc1OC(F)(F)F
C858	Clc1cc2[C@@](N3C(c4ncccc4)CCC3)(c3c(OC)nccc3)C(=O)N(S(=O)(=O)c3c(OC)cc(OC)cc3)c2cc1	COc1ccc(c(c1)OC)S(=O)(=O)N1c2ccc(cc2[C@](C1=O)(c1cccnc1OC)N1CCCC1c1ccccn1)Cl
C859	S(=O)(=O)(Nc1c(-c2ccc(CN(C)c3ccc(C#N)cc3)cc2)nccn1)c1c(C(F)(F)F)cccc1	N#Cc1ccc(cc1)N(Cc1ccc(cc1)c1nccnc1NS(=O)(=O)c1ccccc1C(F)(F)F)C
C860	O(CC#Cc1ccccc1)CCC1CCN(CCc2ccccc2)CC1	O(CCC1CCN(CC1)CCc1ccccc1)CC#Cc1ccccc1
C861	Fc1c(c(F)cc(F)c1)-c1c2c(c(F)cc1)C1(CN(C(=O)N=C(N)N)C2)CC1	Fc1cc(F)c(c(c1)F)c1ccc(c2c1CN(CC12CC1)C(=O)N=C(N)N)F
C862	O(C)c1cc2C(=O)N(C[C@]3(c4ccc(-c5ccncc5)cc4)C(=O)NC(=O)N3)Cc2cc1	COc1ccc2c(c1)C(=O)N(C2)C[C@]1(NC(=O)NC1=O)c1ccc(cc1)c1ccncc1
C863	Fc1ccc(CCOc2cc(NC(=O)C3CCN(c4ccncc4)CC3)ccc2)cc1	O=C(C1CCN(CC1)c1ccncc1)Nc1cccc(c1)OCCc1ccc(cc1)F
C864	O=C(Nc1cc(-c2cc(C(CC3=NNC(=O)C4=C3CCCC4)C)ccc2)ccc1)C	CC(=O)Nc1cccc(c1)c1cccc(c1)C(Cc1n[nH]c(=O)c2c1CCCC2)C
C865	N(CC=C)(CCC)C1Cc2c3c([nH]cc3)ccc2CC1	CCCN(C1CCc2c(C1)c1cc[nH]c1cc2)CC=C
C866	O=C(OC)c1c(Oc2cc(C)c(C3=C(C)C(=O)NN=C3C)cc2)nccc1	COC(=O)c1cccnc1Oc1ccc(c(c1)C)c1c(C)n[nH]c(=O)c1C
C867	Clc1c(C[C@@H](NC(=O)CCN)C(=O)N2CCN(C3(CNC(=O)c4ccc(OC)cc4)CCCCC3)CC2)ccc(Cl)c1	NCCC(=O)N[C@@H](C(=O)N1CCN(CC1)C1(CCCCC1)CNC(=O)c1ccc(cc1)OC)Cc1ccc(cc1Cl)Cl
C868	O=C(N)c1sc2[C@@H](O)COc3c(-c2n1)cc(C#C[C@](O)(C)c1noc(C)c1)cc3	Cc1onc(c1)[C@@](C#Cc1ccc2c(c1)c1nc(sc1[C@H](CO2)O)C(=O)N)(O)C
C869	O=C(Nc1cc(CC(=O)O)ccc1)[C@@H](NC(=O)CCc1ccc(-c2ccccc2)cc1)CCC(=O)O	O=C(N[C@H](C(=O)Nc1cccc(c1)CC(=O)O)CCC(=O)O)CCc1ccc(cc1)c1ccccc1
C870	Clc1c(Cl)ccc([C@@]2(C(=O)N(Cc3ccc(F)cc3)C)[C@H](CN3CCN(C(=O)CN4CCCCC4)CC3)C2)c1	Fc1ccc(cc1)CN(C(=O)[C@]1(C[C@H]1CN1CCN(CC1)C(=O)CN1CCCCC1)c1ccc(c(c1)Cl)Cl)C
C871	Fc1c2sc([C@H]3C[C@@H](C)N(C[C@H](O)COc4c5c([nH]c(C)c5)ccc4)CC3)cc2ccc1	O[C@@H](CN1CC[C@H](C[C@H]1C)c1cc2c(s1)c(F)ccc2)COc1cccc2c1cc([nH]2)C
C872	Clc1c(C(=O)N)n(Cc2ccc(-c3c(S(=O)(=O)Nc4c(C)c(C)no4)cccc3)cc2)c(CCCC)n1	CCCCc1nc(c(n1Cc1ccc(cc1)c1ccccc1S(=O)(=O)Nc1onc(c1C)C)C(=O)N)Cl
C873	S(=O)(=O)(N(C)[C@H]1Cn2c3c(F)cc(F)cc3c(CC(=O)O)c2CC1)c1ccc(F)cc1	Fc1ccc(cc1)S(=O)(=O)N([C@@H]1CCc2n(C1)c1c(F)cc(cc1c2CC(=O)O)F)C
C874	O=[N+]([O-])c1c(-n2c(C)cc(C)n2)cc(N2CCNCC2)cc1	Cc1nn(c(c1)C)c1cc(ccc1[N+](=O)[O-])N1CCNCC1
C875	S(=O)(=O)(N[C@H](CC(=O)N[C@H]1c2c(OCC1)cc(CNC(C)C)cc2)c1ccc(F)cc1)c1cc(C(F)(F)F)ccc1	CC(NCc1ccc2c(c1)OCC[C@H]2NC(=O)C[C@H](c1ccc(cc1)F)NS(=O)(=O)c1cccc(c1)C(F)(F)F)C
C876	Clc1cc2c(cc(S(=O)(=O)N[C@@H]3C(=O)N([C@H](C(=O)N(C(C)C)CCS(=O)(=O)N)C)CC3)cc2)cc1	Clc1ccc2c(c1)ccc(c2)S(=O)(=O)N[C@H]1CCN(C1=O)[C@H](C(=O)N(C(C)C)CCS(=O)(=O)N)C
C877	S(=O)(=O)(N)c1ccc(N2C3=C(C(=O)CCC3)C(c3ccc(OC)cc3)C=3C(=O)CCCC2=3)cc1	COc1ccc(cc1)C1C2=C(CCCC2=O)N(C2=C1C(=O)CCC2)c1ccc(cc1)S(=O)(=O)N
C878	S(=O)(=O)(NCCC(=O)O)c1cc(C)c(NC(=O)c2ncnc(N(CC3CC3)C3CCCCC3)c2)cc1	OC(=O)CCNS(=O)(=O)c1ccc(c(c1)C)NC(=O)c1ncnc(c1)N(C1CCCCC1)CC1CC1
C879	O=C(OC1CC2N(C)CC(C1)C2)C(C)(c1ccccc1)c1ccccc1	CN1CC2CC1CC(C2)OC(=O)C(c1ccccc1)(c1ccccc1)C
C880	O=C(N[C@H]1C(C)(C)C2CC1(C)CC2)c1c(C)n(CCN2CCOCC2)c2c(OC)cccc12	COc1cccc2c1n(CCN1CCOCC1)c(c2C(=O)N[C@@H]1C2(C)CCC(C1(C)C)C2)C
C881	O=C(n1c2c(c(C3=CCN(C)CC3)c1)cccc2)c1ccccc1	CN1CCC(=CC1)c1cn(c2c1cccc2)C(=O)c1ccccc1
C882	O=C(NC(C)C)[C@H](N1[C@H](CC(C)C)C(=O)N[C@@H](C1=O)C1Cc2c(cccc2)C1)c1ccc(C)cc1	CC(C[C@@H]1C(=O)N[C@@H](C(=O)N1[C@H](c1ccc(cc1)C)C(=O)NC(C)C)C1Cc2c(C1)cccc2)C
C883	S=C(NNC(=O)c1ccncc1)Nc1ccccc1	S=C(Nc1ccccc1)NNC(=O)c1ccncc1
C884	S(=O)(=O)(NC=1C(=O)N(CC(=O)NC(C(=O)C(F)(F)F)C(C)C)C(c2ccccc2)=CC=1)Cc1ccncc1	O=C(Cn1c(ccc(c1=O)NS(=O)(=O)Cc1ccncc1)c1ccccc1)NC(C(=O)C(F)(F)F)C(C)C
C885	Fc1c(O)c(CC2NCCc3c4c([nH]c23)cccc4)ccc1	Fc1cccc(c1O)CC1NCCc2c1[nH]c1c2cccc1
C886	Fc1c(C=2n3nc(OCc4n(C)ncn4)c(-c4cc(C#N)ccc4)c3C=NN=2)cccc1	N#Cc1cccc(c1)c1c(OCc2ncnn2C)nn2c1cnnc2c1ccccc1F
C887	Clc1ccc(N2C3CN(CCCC(=O)c4ccc(F)cc4)C(C2)C3)cc1	Fc1ccc(cc1)C(=O)CCCN1CC2CC1CN2c1ccc(cc1)Cl
C888	O(C)c1ccc([C@@H]2C(=O)N(C(CN3CCCC3)c3ccccc3)CC=CC2)cc1	COc1ccc(cc1)[C@H]1CC=CCN(C1=O)C(c1ccccc1)CN1CCCC1
C889	Clc1cc(c(CNc2ccc(-c3cc(OC(F)(F)F)ccc3)cc2)cc1)-c1cnc(C(=O)NCCC(=O)O)cc1	OC(=O)CCNC(=O)c1ccc(cn1)c1cc(Cl)ccc1CNc1ccc(cc1)c1cccc(c1)OC(F)(F)F
C890	O=C(NO)C(=O)NCCc1c2c([nH]c1)cccc2	ONC(=O)C(=O)NCCc1c[nH]c2c1cccc2
C891	FC(F)(F)C=1C(C(=O)NCCCN2CCC(c3ccc(F)cc3)CC2)[C@@H](c2cc(F)c(F)cc2)NC(=O)N=1	Fc1ccc(cc1)C1CCN(CC1)CCCNC(=O)C1[C@H](NC(=O)N=C1C(F)(F)F)c1ccc(c(c1)F)F
C892	O=C1N(CCC[N+](Cc2ccccc2)(C)C)CC(c2ccccc2)(c2ccccc2)N1	O=C1NC(CN1CCC[N+](Cc1ccccc1)(C)C)(c1ccccc1)c1ccccc1
C893	FC(F)(F)c1nc(N2CCC(C)CC2)c(CNC(=O)Nc2cc3c(cnnc3)cc2)cc1	CC1CCN(CC1)c1nc(ccc1CNC(=O)Nc1ccc2c(c1)cnnc2)C(F)(F)F
C894	O=C1C(c2ccccc2)=C(C(Nc2c(C#N)c(N)ncn2)C)N=C2N1C(C)=CC=C2	N#Cc1c(ncnc1N)NC(c1nc2cccc(n2c(=O)c1c1ccccc1)C)C
C895	S(=O)(=O)(C)N1[C@H]2c3c(N4[C@@H](C)COCC4)nc(-c4ccc(NC(=O)NCC)cc4)nc3C[C@@H]1CC2	CCNC(=O)Nc1ccc(cc1)c1nc2C[C@@H]3CC[C@H](c2c(n1)N1CCOC[C@@H]1C)N3S(=O)(=O)C
C896	O(CCCN1[C@H](C)CCC1)c1ccc(C=2C(C)=NN(c3ncccc3)C(=O)C=2)cc1	C[C@@H]1CCCN1CCCOc1ccc(cc1)c1cc(=O)n(nc1C)c1ccccn1
C897	O=C(OC)N1C[C@H](Nc2c(-c3nc4c([nH]cc4)nc3)cccn2)CC1	COC(=O)N1CC[C@H](C1)Nc1ncccc1c1cnc2c(n1)cc[nH]2
C898	O=C(OCc1ccccc1)N[C@H](C(=O)NC(C=O)Cc1ccccc1)C(C)C	O=CC(NC(=O)[C@H](C(C)C)NC(=O)OCc1ccccc1)Cc1ccccc1
C899	Clc1cc2NC(=S)C(N(C(C(=O)OC)c3ccc(F)cc3)C(=O)c2cc1)c1ccc(F)cc1	COC(=O)C(N1C(c2ccc(cc2)F)C(=S)Nc2c(C1=O)ccc(c2)Cl)c1ccc(cc1)F
C900	S=C([S-])OC(C)C	CC(OC(=S)[S-])C
C901	S(=O)(=O)(n1c2c(c(CCN(CC)CC)c1)cccc2)c1ccccc1	CCN(CCc1cn(c2c1cccc2)S(=O)(=O)c1ccccc1)CC
C902	O=C1c2c(cccc2)C2=C(CCN(C)C)c3c(cccc3)C12	CN(CCC1=C2c3ccccc3C(=O)C2c2c1cccc2)C
C903	Fc1c(-c2c(C#N)cc(F)cc2)cc(-c2n3N=CN(C)C(=O)c3nc2)cc1	N#Cc1cc(F)ccc1c1cc(ccc1F)c1cnc2n1ncn(c2=O)C
C904	Fc1cnc(COC2=CC(=O)N(c3nc4n(C)c5c(c4cc3)C3N(CC5)CCC3)C=C2)cc1	Fc1ccc(nc1)COc1ccn(c(=O)c1)c1ccc2c(n1)n(C)c1c2C2CCCN2CC1
C905	Ic1cc(CNc2nc(Cl)nc3n([C@H]4[C@H](O)[C@H](O)CS4)cnc23)ccc1	O[C@@H]1CS[C@H]([C@@H]1O)n1cnc2c1nc(Cl)nc2NCc1cccc(c1)I
C906	NC=1n2nc(-c3ccccc3)nc2-c2c(n(CCc3ccccc3)nc2)N=1	Nc1nc2n(CCc3ccccc3)ncc2c2n1nc(n2)c1ccccc1
C907	S(=O)(=O)(NC1CCC(C(=O)Nc2ncc(C(F)(F)F)cc2)CC1)C(C)(C)C	O=C(C1CCC(CC1)NS(=O)(=O)C(C)(C)C)Nc1ccc(cn1)C(F)(F)F
C908	O=C(N[C@H]([C@@H](O)CN[C@H](C(=O)N)Cc1ccc(-c2ccc(C)cc2)cc1)Cc1ccccc1)[C@@H](NC(=O)c1ncccc1)C(C)C	NC(=O)[C@H](Cc1ccc(cc1)c1ccc(cc1)C)NC[C@@H]([C@H](Cc1ccccc1)NC(=O)[C@H](C(C)C)NC(=O)c1ccccn1)O
C909	Clc1c(CCOc2c(C(F)(F)F)ccc(C(=O)NCC3CCN(c4ccncc4)CC3)c2)ccc(Cl)c1	Clc1ccc(c(c1)Cl)CCOc1cc(ccc1C(F)(F)F)C(=O)NCC1CCN(CC1)c1ccncc1
C910	S(c1nc(Nc2[nH]nc(C)c2)c2c(n1)cccc2)c1ccc(NC(=O)CC)cc1	CCC(=O)Nc1ccc(cc1)Sc1nc(Nc2[nH]nc(c2)C)c2c(n1)cccc2
C911	O=Cc1sc(-c2cc3C(C)=CC(C)(C)Nc3cc2)cc1	O=Cc1ccc(s1)c1ccc2c(c1)C(=CC(N2)(C)C)C
C912	S(=O)(=O)(c1c2c(n(CCN)c1)ccc(F)c2)c1ccccc1	NCCn1cc(c2c1ccc(c2)F)S(=O)(=O)c1ccccc1
C913	O=C(N[C@H]1C(=O)N(CC2CC2)C[C@H](c2ccccc2)CC1)N1CCC(N2C(=O)Nc3c(cccc3)CC2)CC1	O=C(N1CCC(CC1)N1CCc2c(NC1=O)cccc2)N[C@@H]1CC[C@H](CN(C1=O)CC1CC1)c1ccccc1
C914	S(=O)(=O)(N)C=1C(=O)C=CN(c2ncnc3nc[nH]c23)C=1	O=c1ccn(cc1S(=O)(=O)N)c1ncnc2c1[nH]cn2
C915	O=C(NC1CCN(Cc2cc(Oc3c(OC)cccc3)ccc2)CC1)Cc1ccccc1	COc1ccccc1Oc1cccc(c1)CN1CCC(CC1)NC(=O)Cc1ccccc1
C916	O=C(NCCCc1c2oc(CC)nc2ccc1)CC	CCC(=O)NCCCc1cccc2c1oc(n2)CC
C917	FC(F)(F)c1cc2N=C(C)N(c3ccc(OCCCN4CCCC4)cc3)C(=O)c2cc1	Cc1nc2cc(ccc2c(=O)n1c1ccc(cc1)OCCCN1CCCC1)C(F)(F)F
C918	S(=O)(=O)(N(C)[C@H]1Cn2c3c(c(CC(=O)O)c2CC1)ccc(F)c3)c1ccc(F)cc1	OC(=O)Cc1c2CC[C@H](Cn2c2c1ccc(c2)F)N(S(=O)(=O)c1ccc(cc1)F)C
C919	Ic1c(-n2c(c(C#N)c(C(=O)NC3(C#N)CCOCC3)n2)-c2ccc(OC)cc2)cccc1	COc1ccc(cc1)c1c(C#N)c(nn1c1ccccc1I)C(=O)NC1(C#N)CCOCC1
C920	Clc1cc(Cl)cc(NC(=O)CN([C@@H](C)c2ccc(-c3cc(C#N)ccc3)cc2)C(=O)CCN2C[C@@H](O)CC2)c1	N#Cc1cccc(c1)c1ccc(cc1)[C@@H](N(C(=O)CCN1CC[C@@H](C1)O)CC(=O)Nc1cc(Cl)cc(c1)Cl)C
C921	O=C1C=C2[C@H](C)CC3C(C2(C)C=C1)CCC1(C)C(=O)CCC31	O=C1C=CC2(C(=C1)[C@H](C)CC1C2CCC2(C1CCC2=O)C)C
C922	O=C(O[C@@H]1[C@@](C(=O)O)(C)[C@H]2[C@@](C)([C@@H]3[C@](C)(CC=4[C@@H]([C@]5(C)[C@H]([C@](CO)(C)[C@H](O)CC5)CC=4)CC3)CC2)CC1)CCc1ccc(O)cc1	OC[C@@]1(C)[C@H](O)CC[C@]2([C@H]1CC=C1[C@@H]2CC[C@H]2[C@@](C1)(C)CC[C@@H]1[C@]2(C)CC[C@@H]([C@]1(C)C(=O)O)OC(=O)CCc1ccc(cc1)O)C
C923	O=C(Nc1ncc2c(c1)ccc(-c1c(C)ncc(N)c1)c2)C1CC1	Nc1cnc(c(c1)c1ccc2c(c1)cnc(c2)NC(=O)C1CC1)C
C924	ClC=1N(c2c(C)cc(C)cc2C)c2n(c(CN(CCC(F)(F)F)CCC)c(C(F)(F)F)n2)C=1	CCCN(Cc1n2cc(n(c2nc1C(F)(F)F)c1c(C)cc(cc1C)C)Cl)CCC(F)(F)F
C925	O=C(NCC1(C)CCCC1)N1[C@H](C(=O)OCc2ccccc2)CCCC1	O=C([C@@H]1CCCCN1C(=O)NCC1(C)CCCC1)OCc1ccccc1
C926	S(=O)(=O)(N[C@H](C=O)CC(=O)O)c1c(-c2ccc(C)cc2)cccc1	O=C[C@@H](NS(=O)(=O)c1ccccc1c1ccc(cc1)C)CC(=O)O
C927	N(CCCCCCCc1ccccc1)CCc1ccccc1	C(CCCCc1ccccc1)CCNCCc1ccccc1
C928	O(Cc1c(C)con1)C1=Nn2c(-c3ccccc3)nnc2C2=C1C1CCC2CC1	Cc1conc1COc1nn2c(nnc2c2c1C1CCC2CC1)c1ccccc1
C929	FC(F)(F)c1cc2N(C)Cc3c(Oc2cc1)ccc(-c1nc([C@H](O)CO)ccc1)c3	OC[C@H](c1cccc(n1)c1ccc2c(c1)CN(C)c1c(O2)ccc(c1)C(F)(F)F)O
C930	Fc1cnc(COC2=CC(=O)N(c3cc4n(C)c5c(c4cc3)C3NC(C5)CC3)C=C2)cc1	Fc1ccc(nc1)COc1ccn(c(=O)c1)c1ccc2c(c1)n(C)c1c2C2CCC(C1)N2
C931	O=C1N(C)c2nc(CCCN3C(=O)CCC(c4ccccc4)=N3)[nH]c2C(O)=C1CCC	CCCc1c(O)c2[nH]c(nc2n(c1=O)C)CCCN1N=C(CCC1=O)c1ccccc1
C932	Fc1ccc(Nc2nc(N3CCOCC3)nc3c2cccc3)cc1	Fc1ccc(cc1)Nc1nc(nc2c1cccc2)N1CCOCC1
C933	Clc1c(CN(CC(C)C)C2CCNCC2)ccc(Cl)c1	CC(CN(C1CCNCC1)Cc1ccc(cc1Cl)Cl)C
C934	O=C(N[C@H]1[C@H](c2ccccc2)C1)N1C(C)(C)c2n[nH]c(Nc3nc(C)nc(N4CCOCC4)c3)c2C1	O=C(N1Cc2c(C1(C)C)n[nH]c2Nc1cc(nc(n1)C)N1CCOCC1)N[C@@H]1C[C@H]1c1ccccc1
C935	O(CCCN(CCCC)CCCC)c1ccc(-c2nc3n(C(C)=CC=C3)c2)cc1	CCCCN(CCCC)CCCOc1ccc(cc1)c1cn2c(n1)cccc2C
C936	Fc1c(CN(C(=O)CCCc2c3c([nH]c2)cccc3)C2CCC(CC3CCC(N)CC3)CC2)c(F)ccc1	NC1CCC(CC1)CC1CCC(CC1)N(C(=O)CCCc1c[nH]c2c1cccc2)Cc1c(F)cccc1F
C937	Clc1c(CNC(=O)n2c3nc(N)nc(-c4occc4)c3nc2)cccc1	Nc1nc(c2ccco2)c2c(n1)n(cn2)C(=O)NCc1ccccc1Cl
C938	Fc1c(CN2C(=O)N(CC(N(Cc3ncccc3)C)C)C(=O)C(c3cc(OC)ccc3)=C2C)c(F)ccc1	COc1cccc(c1)c1c(=O)n(CC(N(Cc2ccccn2)C)C)c(=O)n(c1C)Cc1c(F)cccc1F
C939	O=C(Nc1nc(-n2c(C)cc(C)n2)nc(-c2nc(N3CCCCC3)ccc2)c1)C	CC(=O)Nc1cc(nc(n1)n1nc(cc1C)C)c1cccc(n1)N1CCCCC1
C940	O=C(N1C2C(COc3nc(C)cc(C)n3)CC1CC2)c1c(-n2nccn2)nc(C)cc1	Cc1ccc(c(n1)n1nccn1)C(=O)N1C2CCC1C(C2)COc1nc(C)cc(n1)C
C941	Clc1c(C)nc(N2CCN(C(=O)c3c(-n4nccn4)ccc(C)c3)[C@H](C)CC2)nc1	Cc1ccc(c(c1)C(=O)N1CCN(CC[C@H]1C)c1ncc(c(n1)C)Cl)n1nccn1
C942	O=C(OC(C)(C)C)NC(C(=O)NCC(=O)NCc1ccc(C(=N)N)cc1)CCC(=O)O	O=C(NCc1ccc(cc1)C(=N)N)CNC(=O)C(NC(=O)OC(C)(C)C)CCC(=O)O
C943	CN1c2c(c(C)ccc2)OC(C2=NCCN2)C1	CN1CC(Oc2c1cccc2C)C1=NCCN1
C944	Oc1cc2c(O[C@H]3[C@@]42C[C@H](N(CCc2ccccc2)CC4)CC3)cc1	Oc1ccc2c(c1)[C@@]13CCN([C@@H](C1)CC[C@H]3O2)CCc1ccccc1
C945	O=C(NCC)Nc1ccc(-c2nc(N3[C@@H](C)COCC3)c3S(=O)(=O)CCCc3n2)cc1	CCNC(=O)Nc1ccc(cc1)c1nc2CCCS(=O)(=O)c2c(n1)N1CCOC[C@@H]1C
C946	O=C(N1C[C@@H](N(C(=O)c2ccc(-c3c(C)cc(OC)cc3)cc2)C)CC1)N1C[C@H](NCCCC2CCCCC2)CC1	COc1ccc(c(c1)C)c1ccc(cc1)C(=O)N([C@H]1CCN(C1)C(=O)N1CC[C@H](C1)NCCCC1CCCCC1)C
C947	S(=O)(=O)(N)c1c(NC(=O)c2c(F)c(F)c(F)c(F)c2F)cccc1	O=C(c1c(F)c(F)c(c(c1F)F)F)Nc1ccccc1S(=O)(=O)N
C948	FC(F)CN1CCN(C(=O)c2cnc(NCc3c(F)cc(-c4c(C(=O)OC)c(F)ccc4)cc3)cc2)CC1	COC(=O)c1c(F)cccc1c1ccc(c(c1)F)CNc1ccc(cn1)C(=O)N1CCN(CC1)CC(F)F
C949	Fc1cc(N2C(=O)N(c3cc(OCCN4CCCCC4)c(OC)cc3)C=C2O)ccc1	COc1ccc(cc1OCCN1CCCCC1)n1cc(n(c1=O)c1cccc(c1)F)O
C950	S(=O)(=O)(N)c1ccc(NC(=S)N[C@H](C(=O)O)Cc2c3c([nH]c2)cccc3)cc1	S=C(N[C@H](C(=O)O)Cc1c[nH]c2c1cccc2)Nc1ccc(cc1)S(=O)(=O)N
C951	Fc1cc2c(c(N3C[C@H](C)N(CC[C@H]4OCC5=CC(C(=O)N)=CCC45)CC3)ccc2)cc1	Fc1ccc2c(c1)cccc2N1CCN([C@H](C1)C)CC[C@H]1OCC2=CC(=CCC12)C(=O)N
C952	Clc1ccc([C@](O)(C)[C@@H]2[C@]3(C)C(=Cc4c(-c5ccc(F)cc5)ncn4C3)CCC2)cc1	Fc1ccc(cc1)c1ncn2c1C=C1CCC[C@@H]([C@]1(C2)C)[C@@](c1ccc(cc1)Cl)(O)C
C953	Oc1c(C(C)C)sc(Nc2c(C)cccc2)n1	Cc1ccccc1Nc1nc(c(s1)C(C)C)O
C954	Clc1c(C(=O)N2c3c(/C(=C/C(=O)NCc4ncccc4)/C(F)(F)CC2)cccc3)ccc(N2C(C)CCC2)c1	O=C(/C=C\1/c2ccccc2N(CCC1(F)F)C(=O)c1ccc(cc1Cl)N1CCCC1C)NCc1ccccn1
C955	O(c1ccc(N2C(=O)/C(=C/c3ccc(CNCCN(C)C)cc3)/NC2=O)cc1)c1ccccc1	CN(CCNCc1ccc(cc1)/C=C/1\NC(=O)N(C1=O)c1ccc(cc1)Oc1ccccc1)C
C956	FC(F)(F)C(F)(F)C(=O)C(NC(=O)[C@@H]1N(C(=O)[C@@H](NC(=O)c2ccc(C(=O)N3CCOCC3)cc2)C(C)C)CC1)C(C)C	CC([C@@H](C(=O)N1CC[C@@H]1C(=O)NC(C(=O)C(C(F)(F)F)(F)F)C(C)C)NC(=O)c1ccc(cc1)C(=O)N1CCOCC1)C
C957	S(=O)(=O)(c1c(F)cc2NC(=O)OC[C@H](C)c3c(C)cc([C@@H](Nc4cc(F)c5c(N)nccc5c4)C(=O)N(C)Cc1c2)cc3)C1CC1	O=C1OC[C@H](C)c2ccc(cc2C)[C@H](C(=O)N(Cc2cc(N1)cc(c2S(=O)(=O)C1CC1)F)C)Nc1cc(F)c2c(c1)ccnc2N
C958	O=C(N[C@@H]1CN(Cc2ccccc2)CC1)c1cc(-c2cscc2)ccc1	O=C(c1cccc(c1)c1cscc1)N[C@H]1CCN(C1)Cc1ccccc1
C959	O=[N+]([O-])c1ccc(Nc2nc3-c4sc(C)nc4CCc3cn2)cc1	Cc1nc2c(s1)c1nc(ncc1CC2)Nc1ccc(cc1)[N+](=O)[O-]
C960	O=C1N(c2ccc(C)cc2)c2c(cccc2)CC1CCCNC	CNCCCC1Cc2ccccc2N(C1=O)c1ccc(cc1)C
C961	Clc1ccc(C[C@@H](NC(=O)CCN)C(=O)N2CCN(c3c(C(NCc4c(N)cccc4)C)cccc3)CC2)cc1	NCCC(=O)N[C@@H](C(=O)N1CCN(CC1)c1ccccc1C(NCc1ccccc1N)C)Cc1ccc(cc1)Cl
C962	O=C(O)C1(N)CN(C=2C(=O)N(C3C[C@@H]4N(C5CCCCCCC5)[C@H](C3)CC4)c3c(N=2)cccc3)CC1	OC(=O)C1(N)CCN(C1)c1nc2ccccc2n(c1=O)C1C[C@@H]2CC[C@H](C1)N2C1CCCCCCC1
C963	Clc1c(Oc2cc(CN3CCC(NC(=O)C4(c5ccccc5)CCN(CC)CC4)CC3)ccc2)cccc1	CCN1CCC(CC1)(C(=O)NC1CCN(CC1)Cc1cccc(c1)Oc1ccccc1Cl)c1ccccc1
C964	Clc1c(N2CCN(CCN3C(=O)CC4(CC3=O)CCCC4)CC2)cc(F)cc1	O=C1CC2(CCCC2)CC(=O)N1CCN1CCN(CC1)c1cc(F)ccc1Cl
C965	S(=O)(=O)(NC1CN(CCOc2c(SC)cccc2)CC1)c1ccc(F)cc1	CSc1ccccc1OCCN1CCC(C1)NS(=O)(=O)c1ccc(cc1)F
C966	O=C(N)[C@H]1C(O)[C@@H](O)[C@H](O)C(CO)O1	OCC1O[C@@H](C(=O)N)C([C@H]([C@@H]1O)O)O
C967	O=C(N[C@@H]1[C@H](O)Cc2c1cccc2)[C@@H](CC(=O)NO)Cc1ccc(-c2c(C)cccc2)cc1	ONC(=O)C[C@H](C(=O)N[C@@H]1[C@H](O)Cc2c1cccc2)Cc1ccc(cc1)c1ccccc1C
C968	Brc1c(OC)cc(CCNCc2ccc([N+](=O)[O-])cc2)c(OC)c1	COc1cc(Br)c(cc1CCNCc1ccc(cc1)[N+](=O)[O-])OC
C969	Clc1c(CC=2C(=O)Oc3c(c(O)cc(CCCCC)c3)C=2)cccc1	CCCCCc1cc(O)c2c(c1)oc(=O)c(c2)Cc1ccccc1Cl
C970	Fc1cc2c(C3CCC(N4CCN(c5c(OC)cccc5)CC4)CC3)c[nH]c2cc1	COc1ccccc1N1CCN(CC1)C1CCC(CC1)c1c[nH]c2c1cc(F)cc2
C971	S(=O)(=O)(N)c1sc(NC(=O)Cc2ccccc2)nn1	O=C(Cc1ccccc1)Nc1nnc(s1)S(=O)(=O)N
C972	O(C)c1ccc(-n2c(CC3CC3)nc3c(NC(C4CC4)C4CC4)nc(C)nc23)cc1	COc1ccc(cc1)n1c(CC2CC2)nc2c1nc(C)nc2NC(C1CC1)C1CC1
C973	S(=O)(=O)(N)c1cc(F)c(NC(=O)CN(CC(=O)O)CC(=O)O)cc1	O=C(Nc1ccc(cc1F)S(=O)(=O)N)CN(CC(=O)O)CC(=O)O
C974	Cc1nc(-c2ncc3[nH]nc(-c4nc(N5CCNCC5)ccc4)c3c2)cnc1	Cc1cncc(n1)c1ncc2c(c1)c(n[nH]2)c1cccc(n1)N1CCNCC1
C975	Clc1cc(N2CCN(CCCCCn3c4C(=O)N(C)C(=O)N(C)c4nc3)CC2)ccc1	Clc1cccc(c1)N1CCN(CC1)CCCCCn1cnc2c1c(=O)n(C)c(=O)n2C
C976	N(c1nc2c(c3c1nn(-c1cc(C)ccc1)c3)cccc2)C1CCCCC1	Cc1cccc(c1)n1cc2c(n1)c(NC1CCCCC1)nc1c2cccc1
C977	Clc1ccc(C(CCC(C)C)C2NCCCC2)cc1	CC(CCC(c1ccc(cc1)Cl)C1CCCCN1)C
C978	Fc1ccc(C2c3c(cc(OCCCN4CCCCC4)nc3)CN(C)C2)cc1	CN1CC(c2ccc(cc2)F)c2c(C1)cc(nc2)OCCCN1CCCCC1
C979	O=C(NC=1n2nc(-c3occc3)nc2-c2c(nn(CC)c2)N=1)C(c1ccccc1)c1ccccc1	CCn1cc2c(n1)nc(n1c2nc(n1)c1ccco1)NC(=O)C(c1ccccc1)c1ccccc1
C980	Fc1ccc(C(CC(=O)N2[C@H](C(=O)N3[C@@H](C(=O)NCC4CCN(CC5CC5)CC4)CCC3)C[C@@H](O)C2)(c2ccc(F)cc2)c2ccc(F)cc2)cc1	O[C@@H]1C[C@H](N(C1)C(=O)CC(c1ccc(cc1)F)(c1ccc(cc1)F)c1ccc(cc1)F)C(=O)N1CCC[C@@H]1C(=O)NCC1CCN(CC1)CC1CC1
C981	O=C(NCC1c2c3c(ccc2)cccc3C1)CC	CCC(=O)NCC1Cc2c3c1cccc3ccc2
C982	Clc1c(NC)nc(Nc2c(OC(C)C)cc(C(=O)N3CCOCC3)cc2)nc1	CNc1nc(ncc1Cl)Nc1ccc(cc1OC(C)C)C(=O)N1CCOCC1
C983	O(C)c1c2[C@H]3[C@H](N(CCC)C3)CCc2ccc1	CCCN1C[C@@H]2[C@H]1CCc1c2c(OC)ccc1
C984	Fc1c(NC(=O)Nc2cc(-c3n(C)ncc3)c(OCCN3CCCCC3)cc2)cccc1	O=C(Nc1ccccc1F)Nc1ccc(c(c1)c1ccnn1C)OCCN1CCCCC1
C985	Brc1c([C@H]2[C@H](N)C2)cccc1	N[C@@H]1C[C@H]1c1ccccc1Br
C986	Clc1cc(C(=O)NCC2CCN(C(=O)CC(C)(C)C)CC2)c(C2CCN(CCN3C(=O)COc4c3cccc4)CC2)cc1	Clc1ccc(c(c1)C(=O)NCC1CCN(CC1)C(=O)CC(C)(C)C)C1CCN(CC1)CCN1C(=O)COc2c1cccc2
C987	O=C(CCCCCCc1ccccc1)c1oc(-c2occc2)cn1	O=C(c1ncc(o1)c1ccco1)CCCCCCc1ccccc1
C988	O(c1cc2n(Cc3cc4c(ccc(C(=N)N)c4)cc3)c3c(c2cc1)cccc3)C1CCN(C(=N)C)CC1	CC(=N)N1CCC(CC1)Oc1ccc2c(c1)n(Cc1ccc3c(c1)cc(cc3)C(=N)N)c1c2cccc1
C989	O([C@@H](CN)c1ccccc1)c1nc(C#CC(O)(C)C)c2nc(n(CC)c2c1)-c1c(N)non1	NC[C@@H](c1ccccc1)Oc1nc(C#CC(O)(C)C)c2c(c1)n(CC)c(n2)c1nonc1N
C990	S(=O)(=O)(c1cc2c(n(C)c3c2C2NC(C3)CC2)cc1)c1cc2c(n(CCOC)cc2)cc1	COCCn1ccc2c1ccc(c2)S(=O)(=O)c1ccc2c(c1)c1C3CCC(N3)Cc1n2C
C991	O(CC(=C)C)c1c2-c3c4[C@H](N(CCC)CCc4ccc3)Cc2ccc1	CCCN1CCc2c3[C@H]1Cc1cccc(c1c3ccc2)OCC(=C)C
C992	S(CCCCCC(=O)c1oc(-c2ncccc2)cn1)c1ccccc1	O=C(c1ncc(o1)c1ccccn1)CCCCCSc1ccccc1
C993	Clc1ncc(CN(C=O)C(C(=O)NC(C)(C)C)c2c(C(=O)OCC)[nH]c3c2ccc(Cl)c3)cc1	CCOC(=O)c1[nH]c2c(c1C(C(=O)NC(C)(C)C)N(Cc1ccc(nc1)Cl)C=O)ccc(c2)Cl
C994	S(=O)(=O)(N1[C@H](C(=O)NC2CCN(Cc3ccccc3)CC2)CCC1)c1cc2c(cc1)cccc2	O=C([C@@H]1CCCN1S(=O)(=O)c1ccc2c(c1)cccc2)NC1CCN(CC1)Cc1ccccc1
C995	S(=O)(=O)(O)c1oc(/C=N/Cc2ccccc2)cc1	OS(=O)(=O)c1ccc(o1)/C=N/Cc1ccccc1
C996	Clc1sc(-c2onc(Cn3c(C(=O)NC4CCN(S(=O)(=O)C)CC4)cc4c3cccc4)c2)cc1	Clc1ccc(s1)c1onc(c1)Cn1c(cc2c1cccc2)C(=O)NC1CCN(CC1)S(=O)(=O)C
C997	FC(F)(F)c1c(CN2C(=O)N(C[C@H](N)c3ccccc3)C(=O)C(c3c(F)c(OCC(=O)O)ccc3)=C2C)c(F)ccc1	OC(=O)COc1cccc(c1F)c1c(C)n(Cc2c(F)cccc2C(F)(F)F)c(=O)n(c1=O)C[C@@H](c1ccccc1)N
C998	Clc1cc(-c2c(NC(=O)c3c(N)nn4c3N=CC=C4)cn(C3CCN(CCCCc4ccccc4)CC3)n2)c(OC(F)F)cc1	FC(Oc1ccc(cc1c1nn(cc1NC(=O)c1c(N)nn2c1nccc2)C1CCN(CC1)CCCCc1ccccc1)Cl)F
C999	Oc1c2[C@H](C)[C@H](N(C(C)C)CCC)CCc2ccc1	CCCN([C@@H]1CCc2c([C@@H]1C)c(O)ccc2)C(C)C
C1000	O=C(NCCN1CCN(C[C@@H]2Oc3c(OC2)cccc3)CCC1)c1c(Oc2ccccc2)nccc1	O=C(c1cccnc1Oc1ccccc1)NCCN1CCCN(CC1)C[C@H]1COc2c(O1)cccc2
C1001	O=C(O)C1CCC(c2[nH]c3C(=O)N(CCC)C(=O)N(CCC)c3n2)CC1	CCCn1c2nc([nH]c2c(=O)n(c1=O)CCC)C1CCC(CC1)C(=O)O
C1002	Clc1ccc(Cn2c(SCc3ccc(C(=O)OC)cc3)nc3c2cccc3)cc1	COC(=O)c1ccc(cc1)CSc1nc2c(n1Cc1ccc(cc1)Cl)cccc2
C1003	Fc1ccc(-c2ncc(C(=O)NCc3c4ncc(CN5CCN(C)CC5)cc4ccc3)cc2)cc1	CN1CCN(CC1)Cc1cnc2c(c1)cccc2CNC(=O)c1ccc(nc1)c1ccc(cc1)F
C1004	Fc1ccc(OCCCN2Cc3c4c(n(C)c3CC2)c(OC)ccc4)cc1	COc1cccc2c1n(C)c1c2CN(CC1)CCCOc1ccc(cc1)F
C1005	FC(F)(F)C(=O)C(NC(=O)CN1C(=O)C(NC(=O)OCc2ccccc2)=CC(Cc2cc(OC(=O)C)ccc2)=C1)C(C)C	O=C(Cn1cc(Cc2cccc(c2)OC(=O)C)cc(c1=O)NC(=O)OCc1ccccc1)NC(C(=O)C(F)(F)F)C(C)C
C1006	Fc1c(-c2nc(CC3CCCC3)on2)ccc(OCCCN2CCN(C(=O)[C@H](NC(=O)c3ccc(F)cc3)C)CCC2)c1	Fc1ccc(cc1)C(=O)N[C@@H](C(=O)N1CCCN(CC1)CCCOc1ccc(c(c1)F)c1noc(n1)CC1CCCC1)C
C1007	O=C(NC(C)C)Nc1cc(C(=O)N[C@H](C(=O)N2CCN(C(=O)OCCCCC)CC2)CCC(=O)OC(C)(C)C)nc(-c2ccccc2)c1	CCCCCOC(=O)N1CCN(CC1)C(=O)[C@@H](NC(=O)c1cc(NC(=O)NC(C)C)cc(n1)c1ccccc1)CCC(=O)OC(C)(C)C
C1008	O=C(Nc1cc-2c(C(=O)N(C(C)C)c3c-2cccc3)cc1)CN(C)C	CN(CC(=O)Nc1ccc2c(c1)c1ccccc1n(c2=O)C(C)C)C
C1009	O=C(NC=1n2nc(-c3occc3)nc2-c2c(nn(CCC)c2)N=1)C(c1ccccc1)c1ccccc1	CCCn1nc2c(c1)c1nc(nn1c(n2)NC(=O)C(c1ccccc1)c1ccccc1)c1ccco1
C1010	Clc1cc(-c2c(C#N)c(NCC[N+H]3CCCCC3)sc2-c2nc(Nc3cc(O)ccc3)ncc2)ccc1	N#Cc1c(NCC[NH+]2CCCCC2)sc(c1c1cccc(c1)Cl)c1ccnc(n1)Nc1cccc(c1)O
C1011	Clc1c(Cl)ccc([C@H](O)C2C(O)(c3cc(Cl)c(Cl)cc3)CCN(C)C2)c1	CN1CCC(C(C1)[C@H](c1ccc(c(c1)Cl)Cl)O)(O)c1ccc(c(c1)Cl)Cl
C1012	O(C)c1cc2C(=O)N(C[C@]3(C#Cc4ccc(-c5nn(C)c(N)c5)cc4)C(=O)NC(=O)N3)Cc2cc1	COc1ccc2c(c1)C(=O)N(C2)C[C@@]1(C#Cc2ccc(cc2)c2nn(c(c2)N)C)NC(=O)NC1=O
C1013	S(=O)(=O)(N)c1ccc(NC(=O)C(CCC)CCC)cc1	CCCC(C(=O)Nc1ccc(cc1)S(=O)(=O)N)CCC
C1014	S(/C(=[N+H]/c1ccc([N+](=O)[O-])cc1)/[N-H])CC	CCS/C(=[NH+]/c1ccc(cc1)[N+](=O)[O-])/[NH-]
C1015	S(=O)(=O)(C)c1c(-c2cc(F)c(-c3nc4c([nH]cc4)nc3)cc2)ccc(F)c1	Fc1ccc(c(c1)S(=O)(=O)C)c1ccc(c(c1)F)c1cnc2c(n1)cc[nH]2
C1016	S(=O)(=O)(NCCCCN1Cc2c(cccc2)CC1)c1ccccc1	O=S(=O)(c1ccccc1)NCCCCN1CCc2c(C1)cccc2
C1017	Clc1c(C(N2[C@@H]3CC(CN)(c4nc(OC)ccc4)C[C@@H]2CC3)c2c(Cl)cccc2)cccc1	NCC1(C[C@@H]2CC[C@@H](C1)N2C(c1ccccc1Cl)c1ccccc1Cl)c1cccc(n1)OC
C1018	O=C(C(C)C)N1CC(Cc2n(C)c3nc(-n4c(CC)nc5c4cccc5)nc(N4CCOCC4)c3n2)C1	CCc1nc2c(n1c1nc(N3CCOCC3)c3c(n1)n(C)c(n3)CC1CN(C1)C(=O)C(C)C)cccc2
C1019	O=C(Nc1ccc(N2CC(N(CCCc3ccccc3)C)CC2)cc1)c1ccc(-c2ccccc2)cc1	CN(C1CCN(C1)c1ccc(cc1)NC(=O)c1ccc(cc1)c1ccccc1)CCCc1ccccc1
C1020	O=C([C@H](N)C(c1ccccc1)c1ccccc1)N1[C@H](C(=O)NCC=Cc2[nH]cnc2)CCC1	O=C([C@@H]1CCCN1C(=O)[C@@H](C(c1ccccc1)c1ccccc1)N)NCC=Cc1cnc[nH]1
C1021	O=C(NCCc1ccc(O)cc1)[C@@H](NC(=O)[C@@H](CC(=O)NO)CC(C)C)Cc1c2c([nH]c1)cccc2	ONC(=O)C[C@H](C(=O)N[C@H](C(=O)NCCc1ccc(cc1)O)Cc1c[nH]c2c1cccc2)CC(C)C
C1022	S(=O)(=O)(Nc1c(F)cc(C(C(=O)NCc2c(OC(CCC)CCC)nc(C(F)(F)F)cc2)C)cc1)C	CCCC(Oc1nc(ccc1CNC(=O)C(c1ccc(c(c1)F)NS(=O)(=O)C)C)C(F)(F)F)CCC
C1023	O=C1NC(CN(C)C)=Nc2c3c(sc12)ccc(/C=C/C1CC1)c3	CN(Cc1[nH]c(=O)c2c(n1)c1cc(/C=C/C3CC3)ccc1s2)C
C1024	S(=O)(=O)(c1cc(F)ccc1)c1cc2c([C@H](CNC(=O)c3[nH]ccn3)CCC2)cc1	Fc1cccc(c1)S(=O)(=O)c1ccc2c(c1)CCC[C@H]2CNC(=O)c1ncc[nH]1
C1025	O=C(NO)[C@@H]1[C@H](NC(=O)c2ccc(OCc3c4c(nc(C)c3)cccc4)cc2)C[C@]2(OCCC2)C1	ONC(=O)[C@H]1C[C@@]2(C[C@H]1NC(=O)c1ccc(cc1)OCc1cc(C)nc3c1cccc3)CCCO2
C1026	Clc1ccc(-c2nn3C(NC(=O)Nc4ccc(F)cc4)=Nc4nn(C)cc4-c3n2)cc1	O=C(Nc1nc2nn(cc2c2n1nc(n2)c1ccc(cc1)Cl)C)Nc1ccc(cc1)F
C1027	O=C([C@@H](NC(=O)[C@H]1N(C(=O)[C@H](N)CC2CCCCC2)CCC1)CCCNC(=N)N)C[n+]1ccccc1	NC(=N)NCCC[C@@H](C(=O)C[n+]1ccccc1)NC(=O)[C@@H]1CCCN1C(=O)[C@@H](CC1CCCCC1)N
C1028	Clc1nc(N2CCN(C(=O)c3c(-n4nccn4)cccc3)[C@H](C)CC2)c(C)cn1	C[C@@H]1CCN(CCN1C(=O)c1ccccc1n1nccn1)c1nc(Cl)ncc1C
C1029	S(=O)(=O)(C)c1c([C@@H]2N(C(=O)[C@H](O)[C@@H](O)C(=O)N[C@H](C)c3ccc(-n4nccc4)cc3)CCC2)nc(NC)s1	CNc1nc(c(s1)S(=O)(=O)C)[C@H]1CCCN1C(=O)[C@@H]([C@H](C(=O)N[C@@H](c1ccc(cc1)n1cccn1)C)O)O
C1030	O=C(N1CCOCC1)c1[nH]c2c(c1)ccc(OC1CCN(C(C)C)CC1)c2	CC(N1CCC(CC1)Oc1ccc2c(c1)[nH]c(c2)C(=O)N1CCOCC1)C
C1031	Clc1c(C(F)(F)F)cccc1CN1[C@@H](C)Cn2c(-c3ncccn3)nnc2C1=O	C[C@H]1Cn2c(C(=O)N1Cc1cccc(c1Cl)C(F)(F)F)nnc2c1ncccn1
C1032	O(C)c1cc(C)c(Nc2[nH]ccn2)cc1	COc1ccc(c(c1)C)Nc1ncc[nH]1
C1033	OCC1C(O)C(O)CNC1CCC	CCCC1NCC(C(C1CO)O)O
C1034	O=C(NCc1ccc(C(=N)N)cc1)[C@H]1N2C(=O)C(NCCC)=CN=C2C(CC)(CC)C1	CCCNc1cnc2n(c1=O)[C@@H](CC2(CC)CC)C(=O)NCc1ccc(cc1)C(=N)N
C1035	O=C(NC(C)C)[C@H](N1[C@H](CC(C)C)C(=O)N[C@@H](C1=O)C1Cc2c(cccc2)C1)c1c(-c2ccccc2)cccc1	CC(C[C@@H]1C(=O)N[C@@H](C(=O)N1[C@H](c1ccccc1c1ccccc1)C(=O)NC(C)C)C1Cc2c(C1)cccc2)C
C1036	Fc1c(-c2sc(N)c(C(=O)Nc3c(n(C)nc3)N3CC[C@H](O)[C@](N)(C)CC3)n2)c(F)ccc1	O=C(c1nc(sc1N)c1c(F)cccc1F)Nc1cnn(c1N1CC[C@@H]([C@@](CC1)(C)N)O)C
C1037	N(CCC)(CCC)C=1n2nc(C)c(-c3c(C)cc(N4CCCCC4)cn3)c2N=C(C)C=1	CCCN(c1cc(C)nc2n1nc(c2c1ncc(cc1C)N1CCCCC1)C)CCC
C1038	Clc1c(F)c(c(C#N)cc1)C1=CC(=O)N([C@@H]2c3cc(ncc3)-c3c(NC(=O)[C@H](C)CCC2)cc(NC(=O)OC)cc3)CC1	COC(=O)Nc1ccc2c(c1)NC(=O)[C@H](C)CCC[C@@H](c1cc2ncc1)N1CCC(=CC1=O)c1c(C#N)ccc(c1F)Cl
C1039	O=C(Cc1ccccc1)N1C(c2cc3OCOc3cc2)c2nc3c(c(O)c2C1)cccc3	O=C(N1Cc2c(C1c1ccc3c(c1)OCO3)nc1c(c2O)cccc1)Cc1ccccc1
C1040	S(=O)(=O)(c1c2c(n(C3CN(C)CCC3)c1)nccc2)c1cc(F)ccc1	CN1CCCC(C1)n1cc(c2c1nccc2)S(=O)(=O)c1cccc(c1)F
C1041	S(=O)(=O)(N[C@@H](C)c1ccc(S(=O)(=O)c2c(S(=O)(=O)c3ccc(OC)cc3)cc(OC)cc2)cc1)C	COc1ccc(c(c1)S(=O)(=O)c1ccc(cc1)OC)S(=O)(=O)c1ccc(cc1)[C@@H](NS(=O)(=O)C)C
C1042	N(C(c1ccccc1)c1ccccc1)C=1n2nc(-c3occc3)nc2-c2c(nn(C)c2)N=1	Cn1cc2c(n1)nc(n1c2nc(n1)c1ccco1)NC(c1ccccc1)c1ccccc1
C1043	Clc1c(-c2n(c(SC)c(C(=O)NN3CCCCCC3)n2)-c2ccc(Cl)cc2)ccc(Cl)c1	CSc1c(nc(n1c1ccc(cc1)Cl)c1ccc(cc1Cl)Cl)C(=O)NN1CCCCCC1
C1044	Clc1ccc(-c2sc3C(=O)N([C@@H]4CN(C(=O)N(C)[C@@H]5CN(C6CCC6)CC5)CC4)C=Nc3c2)cc1	Clc1ccc(cc1)c1cc2c(s1)c(=O)n(cn2)[C@H]1CCN(C1)C(=O)N([C@H]1CCN(C1)C1CCC1)C
C1045	C(C)N1CC=C(C=2c3c(cccc3)Cc3c(cccc3)C=2)CC1	CCN1CCC(=CC1)C1=Cc2ccccc2Cc2c1cccc2
C1046	O=C(OCc1ccccc1)N[C@H](C(=O)NC1C(=O)CN(C(=O)[C@@H](NC(=O)OCc2ccccc2)CC(C)C)CCC1)CC(C)C	CC(C[C@@H](C(=O)NC1CCCN(CC1=O)C(=O)[C@@H](NC(=O)OCc1ccccc1)CC(C)C)NC(=O)OCc1ccccc1)C
C1047	Clc1ccc(CN2C(=O)c3c(C(c4ccc(OCCCN5[C@H](C)CCC5)cc4)=N2)scc3)cc1	Clc1ccc(cc1)Cn1nc(c2ccc(cc2)OCCCN2CCC[C@H]2C)c2c(c1=O)ccs2
C1048	Clc1c(-c2n(-c3ccc(Cl)cc3)cc(C(=O)NN3CCCCC3)n2)ccc(Cl)c1	Clc1ccc(cc1)n1cc(nc1c1ccc(cc1Cl)Cl)C(=O)NN1CCCCC1
C1049	OC1(c2cc(C)ccc2)CCN(C(c2ccccc2)c2ccccc2)CC1	Cc1cccc(c1)C1(O)CCN(CC1)C(c1ccccc1)c1ccccc1
C1050	O=C(N(CCC1CCN(Cc2ccc(C)cc2)CC1)Cc1ccc(-c2ccccc2)cc1)NC(CO)(CO)CC	CCC(NC(=O)N(Cc1ccc(cc1)c1ccccc1)CCC1CCN(CC1)Cc1ccc(cc1)C)(CO)CO
C1051	O(Cc1c(C)cccn1)C1=Nn2c(-c3ccccc3)nnc2C2=C1C1CCC2CC1	Cc1cccnc1COc1nn2c(nnc2c2c1C1CCC2CC1)c1ccccc1
C1052	Clc1c(-n2c(-c3ccc(Cl)cc3)c3OCCCC(NC(=O)OC(C)C)c3n2)cccc1	CC(OC(=O)NC1CCCOc2c1nn(c2c1ccc(cc1)Cl)c1ccccc1Cl)C
C1053	Brc1cc2c(-c3c(c4C(C)=CC(C)(C)Nc4cc3)C2)cc1	Brc1ccc2c(c1)Cc1c2ccc2c1C(=CC(N2)(C)C)C
C1054	O=C(N(C)[C@H]1[C@H](N2CC(CO)CC2)CCCC1)Cc1c2c(scc2)ccc1	OCC1CCN(C1)[C@@H]1CCCC[C@H]1N(C(=O)Cc1cccc2c1ccs2)C
C1055	Brc1ccc(C2=NN=C(NC(=O)[C@H](NS(=O)(=O)c3ccccc3)C)SC2)cc1	O=C([C@H](NS(=O)(=O)c1ccccc1)C)NC1=NN=C(CS1)c1ccc(cc1)Br
C1056	O=C1NC(=O)c2scc([N+H]=C(NCc3ccccc3)N)c2N1	NC(=[NH+]c1csc2c1[nH]c(=O)[nH]c2=O)NCc1ccccc1
C1057	O=C(OCC)N1CCC(NCCNC(=O)c2c(C)cccc2)CC1	CCOC(=O)N1CCC(CC1)NCCNC(=O)c1ccccc1C
C1058	Clc1c(F)c(c(C(=O)C)cc1)C1=CC(=O)N([C@@H]2c3nccc(-c4c(NC(=O)[C@H](C)CCC2)cccc4)c3)CC1	C[C@@H]1CCC[C@@H](c2nccc(c3c(NC1=O)cccc3)c2)N1CCC(=CC1=O)c1c(ccc(c1F)Cl)C(=O)C
C1059	Clc1c(-c2n(C3CCC(C)CC3)cc(C(=O)NC3CCCCC3)n2)cccc1	CC1CCC(CC1)n1cc(nc1c1ccccc1Cl)C(=O)NC1CCCCC1
C1060	S=C([S-])N(CCC)CCC	CCCN(C(=S)[S-])CCC
C1061	S(=O)(=O)(c1cc(F)ccc1)c1cc2c([C@H](CN3CC(=O)NCC3)CCC2)cc1	O=C1NCCN(C1)C[C@@H]1CCCc2c1ccc(c2)S(=O)(=O)c1cccc(c1)F
C1062	O(CCNC[C@@H]1Oc2c(OC1)cccc2)c1c(OC)cc(-c2ccccc2)cc1	COc1cc(ccc1OCCNC[C@H]1COc2c(O1)cccc2)c1ccccc1
C1063	Clc1c(Cl)ccc(CNC(=O)COc2cc3C(CCc4ccccc4)=C(S(=O)(=O)C)C(=O)Nc3cc2)c1	O=C(NCc1ccc(c(c1)Cl)Cl)COc1ccc2c(c1)c(CCc1ccccc1)c(c(=O)[nH]2)S(=O)(=O)C
C1064	S(=O)(=O)(N(OCCCCCCCCCCCCCC)CC(=O)NO)c1ccc(OC)cc1	CCCCCCCCCCCCCCON(S(=O)(=O)c1ccc(cc1)OC)CC(=O)NO
C1065	Clc1c(Cl)ccc([C@H]2N(C(=O)CNC3CCN(C(=O)[C@H](N)c4ccccc4)CC3)CCN(C(=O)c3cc(C)cc(C)c3)C2)c1	Cc1cc(C)cc(c1)C(=O)N1CCN([C@@H](C1)c1ccc(c(c1)Cl)Cl)C(=O)CNC1CCN(CC1)C(=O)[C@@H](c1ccccc1)N
C1066	FC(F)(F)CN1C(=O)[C@H](NC(=O)N2CCC(N3C(=O)NC(O)=C3)CC2)N=C(c2ccccc2)c2c1cccc2	Oc1cn(c(=O)[nH]1)C1CCN(CC1)C(=O)N[C@@H]1N=C(c2ccccc2)c2c(N(C1=O)CC(F)(F)F)cccc2
C1067	S(=O)(=O)(N)c1ccc(CCOC(=O)C[n+]2c(C(C)C)cc(-c3ccccc3)cc2C(C)C)cc1	CC(c1cc(cc([n+]1CC(=O)OCCc1ccc(cc1)S(=O)(=O)N)C(C)C)c1ccccc1)C
C1068	Oc1cc2[C@]3(C)[C@@H](C)C(N(CCCCCCCCC)CC3)Cc2cc1	CCCCCCCCCN1CC[C@]2([C@H](C1Cc1c2cc(cc1)O)C)C
C1069	C(N1CCC(c2c3c([nH]c2)nccc3)CC1)C1CCCCCCC1	C1CCCCCC(C1)CN1CCC(CC1)c1c[nH]c2c1cccn2
C1070	Brc1c2c(c(OC)c(C(=O)NC[C@@H]3N(Cc4ccccc4)CCC3)c1)cccc2	COc1c(cc(c2c1cccc2)Br)C(=O)NC[C@H]1CCCN1Cc1ccccc1
C1071	O(C)c1ccc(Cn2c(N3CCC(N(C)C)CC3)nc3c2cccc3)cc1	COc1ccc(cc1)Cn1c(nc2c1cccc2)N1CCC(CC1)N(C)C
C1072	S(=O)(=O)(CCCS(=O)(=O)C1CCCCC1)c1c(-c2cc(F)c(-c3cnc(N)nc3)cc2)cccc1	Nc1ncc(cn1)c1ccc(cc1F)c1ccccc1S(=O)(=O)CCCS(=O)(=O)C1CCCCC1
C1073	O(CC)[C@@H]1[C@H](Nc2c(CC)nc(Oc3nc(C)ccc3)c(CC)n2)c2c(cccc2)C1	CCO[C@H]1Cc2c([C@H]1Nc1nc(CC)c(nc1CC)Oc1cccc(n1)C)cccc2
C1074	O=C(Nc1cc(CCN2CCN(c3ccccc3)CC2)ccc1)Nc1cnccc1	O=C(Nc1cccnc1)Nc1cccc(c1)CCN1CCN(CC1)c1ccccc1
C1075	Fc1c(OC(=O)c2sc(CC(C(=O)NCCC#N)(C)C)cc2)ccc(C(=N)N)c1	N#CCCNC(=O)C(Cc1ccc(s1)C(=O)Oc1ccc(cc1F)C(=N)N)(C)C
C1076	S(=O)(=O)(O)c1ccc(CCn2ncc3-c4n(C(N)=Nc23)nc(-c2occc2)n4)cc1	Nc1nc2n(CCc3ccc(cc3)S(=O)(=O)O)ncc2c2n1nc(n2)c1ccco1
C1077	Clc1cc(C(=O)N[C@@H]2C[C@@H](NC(=O)c3ccncc3)CCC2)ccc1	Clc1cccc(c1)C(=O)N[C@H]1CCC[C@@H](C1)NC(=O)c1ccncc1
C1078	S(CCCN1CCc2c(cc3nc(C)oc3c2)CC1)c1n(C)c(-c2c3c(nc(C)cc3)ccc2)nn1	Cc1ccc2c(n1)cccc2c1nnc(n1C)SCCCN1CCc2c(CC1)cc1c(c2)oc(n1)C
C1079	S(c1ccccc1)C=1C(=O)CCC2(C)C=1CCC1C3C(C)(C(=O)CC3)CCC21	O=C1CCC2(C(=C1Sc1ccccc1)CCC1C2CCC2(C1CCC2=O)C)C
C1080	O=C(O)c1c(CCCOc2c3c(ccc2)cccc3)c2c3n1CCCS(=O)(=O)c3ccc2	OC(=O)c1c(CCCOc2cccc3c2cccc3)c2c3n1CCCS(=O)(=O)c3ccc2
C1081	Clc1cc(N(C(=O)CCCC)Cc2ccc(OC)cc2)cc(-c2[nH]nnn2)c1	CCCCC(=O)N(c1cc(Cl)cc(c1)c1[nH]nnn1)Cc1ccc(cc1)OC
C1082	S(=O)(=O)(N1CC(F)(F)CCC1)c1c(-c2cnc(-c3cnc(N)nc3)cc2)cccc1	Nc1ncc(cn1)c1ccc(cn1)c1ccccc1S(=O)(=O)N1CCCC(C1)(F)F
C1083	O=C(NCCNC(CC(C)C)C1(c2ccc(OCC)cc2)CCC1)CCC	CCCC(=O)NCCNC(C1(CCC1)c1ccc(cc1)OCC)CC(C)C
C1084	S(=O)(=O)(N1CCN(CCc2c(F)cc(F)cc2)CC1)c1ccc(F)cc1	Fc1ccc(cc1)S(=O)(=O)N1CCN(CC1)CCc1ccc(cc1F)F
C1085	O=C(N(CCN=C(N)N)Cc1cc2c(cc1)cccc2)Cc1c2c([nH]c1)cccc2	NC(=NCCN(C(=O)Cc1c[nH]c2c1cccc2)Cc1ccc2c(c1)cccc2)N
C1086	O(C[C@@H]1[C@@H](c2nc3c(cc2)cccc3)C1)c1c(C2=CN(CC)C(=O)C=C2)cnc(C)n1	CCn1cc(ccc1=O)c1cnc(nc1OC[C@H]1C[C@@H]1c1ccc2c(n1)cccc2)C
C1087	O(CC)c1c(OC)cc2C(c3ccccc3)CN(C)C3c2c1-c1c(cc2OCOc2c1)C3	CCOc1c(OC)cc2c3c1c1cc4OCOc4cc1CC3N(CC2c1ccccc1)C
C1088	Clc1sc(C(=O)N[C@@H]2[C@@H](O)CN(CC(=O)Nc3c(F)cc(N4C(=O)C=CC=C4)cc3)C2)cc1	O=C(Nc1ccc(cc1F)n1ccccc1=O)CN1C[C@@H]([C@H](C1)O)NC(=O)c1ccc(s1)Cl
C1089	Fc1cc(C(=O)NC2CCN(CCOc3c(-c4ccccc4)cccc3)CC2)ccc1	Fc1cccc(c1)C(=O)NC1CCN(CC1)CCOc1ccccc1c1ccccc1
C1090	NCc1[nH]nc(-c2cnccc2)c1	NCc1[nH]nc(c1)c1cccnc1
C1091	Clc1ccc(C[C@@H]2C(=O)N[C@H](C(C)C)C(=O)N[C@@H](CN(C)C)C(=O)NCCCc3c(OCCN2)cccc3)cc1	CN(C[C@@H]1NC(=O)[C@H](NC(=O)[C@H](NCCOc2c(CCCNC1=O)cccc2)Cc1ccc(cc1)Cl)C(C)C)C
C1092	[O-]b1ob2ob([O-])ob(o1)o2	[O-]B1OB2OB(OB(O1)O2)[O-]
C1093	C(Cc1[nH]c2nc(-c3ccccc3)cc(-c3ccccc3)c2n1)(C)C	CC(Cc1nc2c([nH]1)nc(cc2c1ccccc1)c1ccccc1)C
C1094	S(=O)(=O)(n1c(C)c(C(=O)N2CCN(C)CCC2)c2c1cccc2)c1c(C)c(C)c(OC)cc1	COc1ccc(c(c1C)C)S(=O)(=O)n1c(C)c(c2c1cccc2)C(=O)N1CCCN(CC1)C
C1095	O=C1N(C2CCN(CCCCc3ccc(-c4ccccc4)cc3)CC2)c2c(C1CC)cccc2	CCC1C(=O)N(c2c1cccc2)C1CCN(CC1)CCCCc1ccc(cc1)c1ccccc1
C1096	O=C(O)[C@@H](NC(=O)CC[C@@H](C)[C@@H]1[C@]2(C)[C@H]([C@@H]3[C@H](O)C[C@@H]4[C@@](C)([C@H]3CC2)CC[C@@H](O)C4)CC1)CCC(=O)Nc1cc(N)ccc1	O[C@@H]1CC[C@]2([C@H](C1)C[C@H]([C@@H]1[C@@H]2CC[C@]2([C@H]1CC[C@@H]2[C@@H](CCC(=O)N[C@H](C(=O)O)CCC(=O)Nc1cccc(c1)N)C)C)O)C
C1097	S(=O)(=O)(NCCCCCNc1sc2c(n1)-c1c(SCC2)ccc(F)c1)C	Fc1ccc2c(c1)c1nc(sc1CCS2)NCCCCCNS(=O)(=O)C
C1098	O=C1N(C)C(c2ccccc2)(c2ccccc2)CN1C1CCN(Cc2ccccc2)CC1	O=C1N(CC(N1C)(c1ccccc1)c1ccccc1)C1CCN(CC1)Cc1ccccc1
C1099	Clc1c(-c2ccc(-c3nn(C(=O)N)cc3)cc2)cccc1	Clc1ccccc1c1ccc(cc1)c1ccn(n1)C(=O)N
C1100	O(CCN1CCOCC1)c1nn(-c2cc3c(cc2)cccc3)cc1	O1CCN(CC1)CCOc1ccn(n1)c1ccc2c(c1)cccc2
C1101	O=C1NC(CCCCN2CCN(c3ccccc3)CC2)=Nc2sc(C)c(C)c12	O=c1[nH]c(CCCCN2CCN(CC2)c2ccccc2)nc2c1c(C)c(s2)C
C1102	Clc1c(S(=O)(=O)NC(=O)Nc2cnc(S(=O)(=O)N)cc2)cccc1	O=C(NS(=O)(=O)c1ccccc1Cl)Nc1ccc(nc1)S(=O)(=O)N
C1103	Cn1ncc(-c2ncc3c(n(-c4nc(C5CCNCCC5)ccc4)nc3)c2)c1	Cn1ncc(c1)c1ncc2c(c1)n(nc2)c1cccc(n1)C1CCNCCC1
C1104	O=C1N(C2CCN(Cc3c4c([nH]cc4)ccc3)CC2)c2c(C1CC)cccc2	CCC1c2ccccc2N(C1=O)C1CCN(CC1)Cc1cccc2c1cc[nH]2
C1105	O=C1Sc2c([C@@H](O)CNC(Cc3ccccc3)(C)C)ccc(O)c2N1	O[C@H](c1ccc(c2c1sc(=O)[nH]2)O)CNC(Cc1ccccc1)(C)C
C1106	Fc1c(C(=O)N2CCN(C(=O)N3CCOCC3)CC2)cc(CC2=NNC(=O)C3=C2NCCC3)cc1	O=C(N1CCOCC1)N1CCN(CC1)C(=O)c1cc(ccc1F)Cc1n[nH]c(=O)c2c1NCCC2
C1107	F[C@H]1CN(Cc2cc3c(cc2)CN(C(=O)Nc2ccc(C4=NNC(=O)c5c4cccc5)cc2)C3)CC1	F[C@@H]1CCN(C1)Cc1ccc2c(c1)CN(C2)C(=O)Nc1ccc(cc1)c1n[nH]c(=O)c2c1cccc2
C1108	S(c1c(C(=O)NC)cccc1)c1cc2[nH]nc(/C=C/c3ncccc3)c2cc1	CNC(=O)c1ccccc1Sc1ccc2c(c1)[nH]nc2/C=C/c1ccccn1
C1109	O=C(NCc1c(C)cccn1)c1nc(N)nc(-c2cc(C#N)ccc2)c1	N#Cc1cccc(c1)c1nc(N)nc(c1)C(=O)NCc1ncccc1C
C1110	S(=O)(=O)(N1C[C@]2(C)C(=Cc3n(-c4ccc(F)cc4)ncc3C2)CC1)c1ccc(C(F)(F)F)cc1	Fc1ccc(cc1)n1ncc2c1C=C1CCN(C[C@]1(C2)C)S(=O)(=O)c1ccc(cc1)C(F)(F)F
C1111	O=C(CNC1(C)CCN(c2nccc(C(=O)O)c2)CC1)N1[C@H](C#N)CC[C@@H]1C#C	C#C[C@H]1CC[C@H](N1C(=O)CNC1(C)CCN(CC1)c1nccc(c1)C(=O)O)C#N
C1112	Fc1c(-c2n[nH]c3ncccc23)nc(N2C[C@H](COC)NCC2)cc1	COC[C@@H]1NCCN(C1)c1ccc(c(n1)c1n[nH]c2c1cccn2)F
C1113	O(CC)c1c(N2CCN(CCCCOc3nc4NC(=O)CCc4cc3)CCC2)cccc1	CCOc1ccccc1N1CCCN(CC1)CCCCOc1ccc2c(n1)NC(=O)CC2
C1114	F[C@@H]1[C@H](N)CC[C@@H](c2n(C)ncc2NC(=O)c2nc(-c3c(F)c(F)ccc3)sc2)OC1	N[C@@H]1CC[C@H](OC[C@@H]1F)c1c(cnn1C)NC(=O)c1csc(n1)c1cccc(c1F)F
C1115	O=C(N[C@H](C(=O)N)CC(=O)O)[C@@H](NC(=O)CCc1ccc(-c2ccc(-c3ccccc3)cc2)cc1)CCC(=O)O	O=C(N[C@H](C(=O)N[C@H](C(=O)N)CC(=O)O)CCC(=O)O)CCc1ccc(cc1)c1ccc(cc1)c1ccccc1
C1116	Clc1c(C(=O)Nc2cc(Nc3nc(N4CCC(O)CC4)ncc3)ncc2)c(Cl)ccc1	OC1CCN(CC1)c1nccc(n1)Nc1nccc(c1)NC(=O)c1c(Cl)cccc1Cl
C1117	Clc1ccc(-n2c(C(=O)NCC(C)C)cc(C(=O)NCc3ccccc3)n2)cc1	CC(CNC(=O)c1cc(nn1c1ccc(cc1)Cl)C(=O)NCc1ccccc1)C
C1118	Clc1cc(Cl)cc(CN=C(NC(=O)c2c(C)[nH]nc2-c2ccc(OC)cc2)N)c1	COc1ccc(cc1)c1n[nH]c(c1C(=O)NC(=NCc1cc(Cl)cc(c1)Cl)N)C
C1119	S(=O)(=O)(N)c1ccc(CC[n+]2c(C(C)(C)C)cc(-c3ccccc3)cc2-c2ccccc2)cc1	NS(=O)(=O)c1ccc(cc1)CC[n+]1c(cc(cc1C(C)(C)C)c1ccccc1)c1ccccc1
C1120	O=C(N(CC(=O)NC(CCCNC=N)B(O)O)CCc1cc(C)cc(C)c1)CCc1ccccc1	N=CNCCCC(B(O)O)NC(=O)CN(C(=O)CCc1ccccc1)CCc1cc(C)cc(c1)C
C1121	Fc1c(C(=O)N2CCC(C(=O)c3ccc(OC)cc3)CC2)cc(CC2=NNC(=O)C3=C2NCCC3)cc1	COc1ccc(cc1)C(=O)C1CCN(CC1)C(=O)c1cc(ccc1F)Cc1n[nH]c(=O)c2c1NCCC2
C1122	O=C(N[C@@]12C[C@@](C#Cc3ncccc3)(CC1)CCC2)c1nc(C)ncc1	Cc1nccc(n1)C(=O)N[C@]12CCC[C@@](C2)(CC1)C#Cc1ccccn1
C1123	O=C(O)CC[C@H](NC(=O)c1nc(OCCOC)cc(-c2ccccc2)n1)C(=O)N1CCN(C(=O)OCCCCC)CC1	CCCCCOC(=O)N1CCN(CC1)C(=O)[C@@H](NC(=O)c1nc(OCCOC)cc(n1)c1ccccc1)CCC(=O)O
C1124	Clc1c(Cl)cc(Cl)cc1CNC(=O)c1n(Cc2cc(C(=N)N)ccc2)c2c(c(O)ccc2)c1	Clc1cc(CNC(=O)c2cc3c(n2Cc2cccc(c2)C(=N)N)cccc3O)c(c(c1)Cl)Cl
C1125	Clc1c(C)c(NCc2c(C)nc(C)s2)nc(OCCC)n1	CCCOc1nc(NCc2sc(nc2C)C)c(c(n1)Cl)C
C1126	S(=O)(=O)(N)c1ccc(NC(=S)N[C@@H]([C@H](CC)C)C(=O)OCC(=O)NC)cc1	CC[C@@H]([C@@H](C(=O)OCC(=O)NC)NC(=S)Nc1ccc(cc1)S(=O)(=O)N)C
C1127	S(C)c1c(-c2scc(-c3cc(O)ccc3)n2)cc(C(=N)N)s1	CSc1sc(cc1c1scc(n1)c1cccc(c1)O)C(=N)N
C1128	Clc1ccc(C2(O)CCN(C(=O)CCC(=O)c3ccc(F)cc3)CC2)cc1	Fc1ccc(cc1)C(=O)CCC(=O)N1CCC(CC1)(O)c1ccc(cc1)Cl
C1129	c1(-c2c[nH]nc2)n[nH]c2c1cc(-c1cnccc1)nc2	c1ccc(cn1)c1ncc2c(c1)c(n[nH]2)c1c[nH]nc1
C1130	Cn1ncc(-c2ncc3[nH]nc(-c4nc(-c5cn(C)nc5)ccc4)c3c2)c1	Cn1ncc(c1)c1cccc(n1)c1n[nH]c2c1cc(nc2)c1cnn(c1)C
C1131	Clc1c(OC[C@@H]2N[C@H](C(=O)N3[C@H](C#N)CCC3)CC2)ncc(C(=O)O)c1	N#C[C@@H]1CCCN1C(=O)[C@@H]1CC[C@@H](N1)COc1ncc(cc1Cl)C(=O)O
C1132	Fc1cc2[C@H](C)Oc3c(N)ncc(n3)-c3c(C)nn(C)c3CN(C)C(=O)c2cc1	Fc1ccc2c(c1)[C@H](C)Oc1nc(c3c(CN(C2=O)C)n(C)nc3C)cnc1N
C1133	O(Cc1ccccc1)C1=CC(=O)N(c2cc3n(C)c4c(c3cc2)CN(CCO)CC4)C=C1	OCCN1CCc2c(C1)c1ccc(cc1n2C)n1ccc(cc1=O)OCc1ccccc1
C1134	S(=O)(=O)(n1c2c(cc(CN3CCNCC3)cc2)cc1)c1ccccc1	O=S(=O)(n1ccc2c1ccc(c2)CN1CCNCC1)c1ccccc1
C1135	O=C(OCc1ccccc1)N[C@H]1C(O)C(O)C(O)C(CO)O1	OCC1O[C@@H](NC(=O)OCc2ccccc2)C(C(C1O)O)O
C1136	Fc1cc(-c2cnc(C=C[C@@H]3[C@@H]4[C@@H](C)OC(=O)[C@@H]4C[C@H]4[C@H]3CC[C@@H](NC(=O)OCC)C4)cc2)ccc1	CCOC(=O)N[C@@H]1CC[C@@H]2[C@@H](C1)C[C@@H]1[C@H]([C@H]2C=Cc2ccc(cn2)c2cccc(c2)F)[C@H](OC1=O)C
C1137	O=NC(C)c1ccc(OCc2ccc(CN3CCCCC3)cc2)cc1	CC(c1ccc(cc1)OCc1ccc(cc1)CN1CCCCC1)N=O
C1138	Clc1c(NS(=O)(=O)c2ccc(F)cc2)cc(-c2cc3nc(-c4ccncc4)cnc3cc2)cn1	Fc1ccc(cc1)S(=O)(=O)Nc1cc(cnc1Cl)c1ccc2c(c1)nc(cn2)c1ccncc1
C1139	O=C(NC1CCC(CCN2CCN(c3nccc4OCCc34)CC2)CC1)CCC(C)C	CC(CCC(=O)NC1CCC(CC1)CCN1CCN(CC1)c1nccc2c1CCO2)C
C1140	S(C)c1ccc([C@@H]2[C@H](C(=O)OC)C3NC(C2)CC3)cc1	COC(=O)[C@@H]1C2CCC(N2)C[C@@H]1c1ccc(cc1)SC
C1141	Fc1c(C(=O)C2CCN([C@H]3[C@H](O)Cc4c(cccc4)C3)CC2)cccn1	O[C@@H]1Cc2ccccc2C[C@H]1N1CCC(CC1)C(=O)c1cccnc1F
C1142	FC(F)(F)CNC(=O)c1cnc(OCc2c(C)onc2-c2ncccc2)cc1	O=C(c1ccc(nc1)OCc1c(C)onc1c1ccccn1)NCC(F)(F)F
C1143	O=C(N)c1sc2c(n1)-c1c(OCC2)ccc(C#CC2(O)C(=O)N(C)CC2)c1	CN1CCC(C1=O)(O)C#Cc1ccc2c(c1)c1nc(sc1CCO2)C(=O)N
C1144	FC(F)(F)c1c2C(=O)N3[C@H](C)CNC[C@H]3c2ccc1	C[C@@H]1CNC[C@@H]2N1C(=O)c1c2cccc1C(F)(F)F
C1145	Clc1ccc(C[C@@H](N)CC(=O)N2C[C@H](CO)[C@@H](c3ccc(Cl)cc3)C2)cc1	OC[C@H]1CN(C[C@@H]1c1ccc(cc1)Cl)C(=O)C[C@@H](Cc1ccc(cc1)Cl)N
C1146	Clc1c(Cl)ccc(C(/C(=N/OCCOC)/CN(C(=O)c2cc(Cl)cc(Cl)c2)C)CCN2CCC(N3C(=O)CCCC3)CC2)c1	COCCO/N=C(/C(c1ccc(c(c1)Cl)Cl)CCN1CCC(CC1)N1CCCCC1=O)\CN(C(=O)c1cc(Cl)cc(c1)Cl)C
C1147	O=C(N[C@]12[C@]34[C@H](C(=O)CC1)Oc1c(O)ccc(c31)CC2N(C)CC4)/C=C/c1c(C)cccc1	O=C(N[C@]12CCC(=O)[C@H]3[C@]42CCN(C1Cc1c4c(O3)c(cc1)O)C)/C=C/c1ccccc1C
C1148	[N+](C[C@H]1O[C@H](C(c2ccccc2)c2ccccc2)COC1)(C)(C)C	C[N+](C[C@@H]1COC[C@H](O1)C(c1ccccc1)c1ccccc1)(C)C
C1149	O(C)c1c(O)c2c([C@H](CN)O[C@H](c3ccccc3)C2)cc1	NC[C@@H]1O[C@@H](Cc2c1ccc(c2O)OC)c1ccccc1
C1150	P(=O)(O)(C(=N)CCc1ccccc1)CC(C(=O)O)CC(C)C	CC(CC(C(=O)O)CP(=O)(C(=N)CCc1ccccc1)O)C
C1151	Fc1ccc(-c2c(OCC)cc(CN3CCC(NC(=O)c4cnc(N)cc4)CC3)cc2OCc2ccccc2)cc1	CCOc1cc(CN2CCC(CC2)NC(=O)c2ccc(nc2)N)cc(c1c1ccc(cc1)F)OCc1ccccc1
C1152	O(CCC)c1c(C2=Nc3nn[nH]c3C(=O)N2)cccc1	CCCOc1ccccc1c1nc2nn[nH]c2c(=O)[nH]1
C1153	O=C(N[C@@H]1[C@@H]2Oc3c(O)ccc4c3[C@@]32[C@](O)([C@H](N(CC2CC2)CC3)C4)CC1)c1cnccc1	O=C(c1cccnc1)N[C@H]1CC[C@@]2([C@@]34[C@H]1Oc1c4c(C[C@H]2N(CC3)CC2CC2)ccc1O)O
C1154	O=C(C)N1[C@@H](C(=O)N2CCN(c3c([C@@H](N)C(C)C)cc(C)cc3)CC2)[C@@H](c2ccc(OC)cc2)CC1	COc1ccc(cc1)[C@H]1CCN([C@H]1C(=O)N1CCN(CC1)c1ccc(cc1[C@H](C(C)C)N)C)C(=O)C
C1155	O=C(NCCc1ccccc1)[C@@H]1[C@H](C(=O)NC2CN(Cc3ccccc3)CC2)CNC1	O=C([C@H]1CNC[C@H]1C(=O)NC1CCN(C1)Cc1ccccc1)NCCc1ccccc1
C1156	O=C1C(=O)C(Nc2c(O)cccc2)=C1N[C@H](CC)c1oc(C)cc1	CC[C@H](c1ccc(o1)C)NC1=C(C(=O)C1=O)Nc1ccccc1O
C1157	S(=O)(=O)(NC1CCN(C(=O)OCC)CC1)c1c2c(c(C(=O)Nc3c(C)cccc3)cc1)cccc2	CCOC(=O)N1CCC(CC1)NS(=O)(=O)c1ccc(c2c1cccc2)C(=O)Nc1ccccc1C
C1158	N(C)c1sc(c(C2CC2)n1)-c1nc(Nc2cc(N3CCNCCC3)ccc2)ncc1	CNc1sc(c(n1)C1CC1)c1ccnc(n1)Nc1cccc(c1)N1CCNCCC1
C1159	O=C(N[C@@H]1CN(Cc2ccccc2)CC1)c1ccc(-c2cscc2)cc1	O=C(c1ccc(cc1)c1cscc1)N[C@H]1CCN(C1)Cc1ccccc1
C1160	S(=O)(=O)(O[C@@H]1[C@@H]2Oc3c(OC(=O)CC)ccc4c3[C@@]32[C@H]([C@H]([N+H](C)CC3)C4)C=C1)[O-]	CCC(=O)Oc1ccc2c3c1O[C@@H]1[C@@]43CC[NH+]([C@H](C2)[C@@H]4C=C[C@@H]1OS(=O)(=O)[O-])C
C1161	O=C1N(C)C(=O)c2n3c(N(C4CCC(O)CC4)CCC3)nc2N1C	OC1CCC(CC1)N1CCCn2c1nc1c2c(=O)n(c(=O)n1C)C
C1162	S(=O)(=O)(O)CCCNC(CO)(CO)CO	OCC(NCCCS(=O)(=O)O)(CO)CO
C1163	Clc1c(C)cc(OCCCc2c(C(=O)O)n3c4c2cccc4OCC3)cc1C	OC(=O)c1c(CCCOc2cc(C)c(c(c2)C)Cl)c2c3n1CCOc3ccc2
C1164	Brc1c(O)c(Br)cc(CC(=O)c2c(CC)oc3c2cccc3)c1	CCc1oc2c(c1C(=O)Cc1cc(Br)c(c(c1)Br)O)cccc2
C1165	Brc1c(F)cc(Br)cc1NS(=O)(=O)c1cc(N2CCNCC2)c(OC)cc1	COc1ccc(cc1N1CCNCC1)S(=O)(=O)Nc1cc(Br)cc(c1Br)F
C1166	Clc1c(C)cc(-c2n(Cc3ccc(C)cc3)nc(C(=O)N[C@@H]3C(C)(C)[C@H]4C[C@]3(C)CC4)c2)cc1	Cc1ccc(cc1)Cn1nc(cc1c1ccc(c(c1)C)Cl)C(=O)N[C@H]1[C@@]2(C)CC[C@@H](C1(C)C)C2
C1167	O=C(N[C@H](C(=O)NCC)Cc1ccc(C#N)cc1)[C@@H](NC(=O)C)CCCN=C(N)N	CCNC(=O)[C@H](Cc1ccc(cc1)C#N)NC(=O)[C@@H](NC(=O)C)CCCN=C(N)N
C1168	Fc1cc(N(C(=O)CC)Cc2cc(OC)ccc2)cc(-c2[nH]nnn2)c1	COc1cccc(c1)CN(c1cc(F)cc(c1)c1[nH]nnn1)C(=O)CC
C1169	Clc1cc(CNC(=O)[C@H]2N(C(=O)[C@H](N)CC)CCC2)ccc1	CC[C@H](C(=O)N1CCC[C@H]1C(=O)NCc1cccc(c1)Cl)N
C1170	O=C(COCCCCc1ccccc1)c1oc(-c2ncccc2)cn1	O=C(c1ncc(o1)c1ccccn1)COCCCCc1ccccc1
C1171	Clc1cc2/C(=N/NC(=O)c3c(N)n(-c4ccc(S(=O)(=O)N)cc4)nc3)/C(=O)Nc2cc1	Clc1ccc2c(c1)/C(=N/NC(=O)c1cnn(c1N)c1ccc(cc1)S(=O)(=O)N)/C(=O)N2
C1172	O=C(C(=O)c1ccc(OC)cc1)N1C2C(=O)N3C(c4c(OC)cc(OC)cc4CC3)C1CCC2	COc1ccc(cc1)C(=O)C(=O)N1C2CCCC1C1N(C2=O)CCc2c1c(OC)cc(c2)OC
C1173	Clc1ccc([C@H]2[C@H](C(=O)N3CCN(c4c([C@@H](N)CC(C)C)cc(C(F)(F)F)cc4)CC3)CN(C(OC(C)(C)C)=O)C2)cc1	CC(C[C@@H](c1cc(ccc1N1CCN(CC1)C(=O)[C@@H]1CN(C[C@H]1c1ccc(cc1)Cl)C(=O)OC(C)(C)C)C(F)(F)F)N)C
C1174	O(CCNC[C@H]1Oc2c(OC1)cc1c(c2)CCCC1)c1c(OC)cccc1OC	COc1cccc(c1OCCNC[C@@H]1COc2c(O1)cc1c(c2)CCCC1)OC
C1175	Clc1c(Cl)ccc(CN2CCC(N3CC(CNC(=O)c4c5c(ncc4)cccc5)CCC3)CC2)c1	Clc1cc(ccc1Cl)CN1CCC(CC1)N1CCCC(C1)CNC(=O)c1ccnc2c1cccc2
C1176	FC(F)(F)c1cc(Nc2nc(C)nc(C3CNCCC3)c2)ncc1	Cc1nc(cc(n1)C1CCCNC1)Nc1nccc(c1)C(F)(F)F
C1177	Clc1sc(-c2onc(Cn3c(C(=O)NC4CCN(C(C)C)CC4)cc4c3ccc(C#N)c4)c2)cc1	N#Cc1ccc2c(c1)cc(n2Cc1noc(c1)c1ccc(s1)Cl)C(=O)NC1CCN(CC1)C(C)C
C1178	Clc1c-2c(C(O)c3c-2ccc(C(=O)N=C(N)N)c3)ccc1	NC(=NC(=O)c1ccc2c(c1)C(O)c1c2c(Cl)ccc1)N
C1179	O=C(N(CC)c1c2sc(NC(=O)c3ccc(C(=O)N4CCOCC4)cc3)nc2c(OC)cc1)C	CCN(c1ccc(c2c1sc(n2)NC(=O)c1ccc(cc1)C(=O)N1CCOCC1)OC)C(=O)C
C1180	Clc1c(-c2ccc(NC(=O)OC)cc2)nc([C@@H](NC(=O)/C=C/c2c(-n3nnnc3)ccc(Cl)c2)CC(=O)N2CCN(C)CC2)[nH]1	COC(=O)Nc1ccc(cc1)c1nc([nH]c1Cl)[C@H](CC(=O)N1CCN(CC1)C)NC(=O)/C=C/c1cc(Cl)ccc1n1cnnn1
C1181	O=C(N)c1n(Cc2nn(C)c3c2cccc3)c2c(n1)-c1c(ccc(C#C[C@@]3(O)C(=O)N(C)CC3)c1)C1CC2C1	CN1CC[C@@](C1=O)(O)C#Cc1ccc2c(c1)c1nc(n(c1C1CC2C1)Cc1nn(c2c1cccc2)C)C(=O)N
C1182	S(=O)(=O)(NC)CCn1c(C)c(C(=O)Nc2cc(C(F)(F)F)ccc2)cc1C(C)(C)C	CNS(=O)(=O)CCn1c(C)c(cc1C(C)(C)C)C(=O)Nc1cccc(c1)C(F)(F)F
C1183	Fc1cc(CNC(=O)c2n(Cc3cc(C(=N)N)ccc3)c3c(c(O)ccc3)c2)ccc1	Fc1cccc(c1)CNC(=O)c1cc2c(n1Cc1cccc(c1)C(=N)N)cccc2O
C1184	P(=O)(O)([C@H]([N+H3])c1ccccc1)C[C@H](C(=O)NCC(=O)O)Cc1ccc(-c2ccccc2)cc1	OC(=O)CNC(=O)[C@@H](CP(=O)([C@@H](c1ccccc1)[NH3+])O)Cc1ccc(cc1)c1ccccc1
C1185	O(CCCN1[C@H](C)CCC1)c1cc(C)c(C2=NNC(=O)C3C2C3)cc1	O=C1NN=C(C2C1C2)c1ccc(cc1C)OCCCN1CCC[C@H]1C
C1186	Clc1cc(OCCNCc2ccccc2)c2NC(=S)Nc2c1	Clc1cc(OCCNCc2ccccc2)c2c(c1)[nH]c(=S)[nH]2
C1187	c1(C2Nc3c(-c4c5c([nH]cc25)ncc4)cccc3)ccncc1	n1ccc(cc1)C1Nc2ccccc2c2c3c1c[nH]c3ncc2
C1188	O=C1NC=Nc2c(CN3[C@@H](CO)C[C@@H]3CO)c[nH]c12	OC[C@H]1C[C@@H](N1Cc1c[nH]c2c1nc[nH]c2=O)CO
C1189	O=C(OCC)c1ccc(-c2ccc(OCCCN3CCCCC3)cc2)cc1	CCOC(=O)c1ccc(cc1)c1ccc(cc1)OCCCN1CCCCC1
C1190	O(CCCCN1CCN(c2c3c(ccc2)CCCC3)CC1)c1nc2NC(=O)CCc2cc1	O=C1CCc2c(N1)nc(cc2)OCCCCN1CCN(CC1)c1cccc2c1CCCC2
C1191	Clc1cc(S(=O)(=O)NCC2CCN(CCOc3c(C(C)C)cccc3)CC2)ccc1	Clc1cccc(c1)S(=O)(=O)NCC1CCN(CC1)CCOc1ccccc1C(C)C
C1192	O=C1c2n(C)ccc2C(=C2CCNCC2)c2n(ccn2)C1	O=C1Cn2ccnc2C(=C2CCNCC2)c2c1n(C)cc2
C1193	O=C(NC1C[C@H]2N(C)[C@H](C1)CCC2)c1nn(C)c2c(OCCOCCOCCNC(=O)C=3C(=O)Oc4c(ccc(N(CC)CC)c4)C=3)cccc12	CCN(c1ccc2c(c1)oc(=O)c(c2)C(=O)NCCOCCOCCOc1cccc2c1n(C)nc2C(=O)NC1C[C@@H]2CCC[C@@H](C1)N2C)CC
C1194	Fc1ccc(C2(O)CCN(Cc3c4c([nH]c3)cccc4)CC2)cc1	Fc1ccc(cc1)C1(O)CCN(CC1)Cc1c[nH]c2c1cccc2
C1195	Ic1ccc(S(=O)(=O)NC(=N)N2N=C([C@H](c3ccccc3)C2)c2ccc(Cl)cc2)cc1	Clc1ccc(cc1)C1=NN(C[C@H]1c1ccccc1)C(=N)NS(=O)(=O)c1ccc(cc1)I
C1196	O=C1N(Cc2c3c(n(C)cc3)ccc2)CCCC21CCN(c1nc3c(nc1)cccc3)CC2	Cn1ccc2c1cccc2CN1CCCC2(C1=O)CCN(CC2)c1cnc2c(n1)cccc2
C1197	Fc1c(-c2ncc(N)nc2)ccc(-c2c(Oc3ncc(C#N)cc3)cccc2)c1	N#Cc1ccc(nc1)Oc1ccccc1c1ccc(c(c1)F)c1ncc(nc1)N
C1198	Clc1ccc(N2C(=N)c3c(N(C(C)(C)C)C2)[nH]nc3)cc1	Clc1ccc(cc1)N1CN(c2c(C1=N)cn[nH]2)C(C)(C)C
C1199	Clc1c(CNS(=O)(=O)C)ccc(C(C(=O)NCc2c(N3CCC(C)CC3)nc(C(F)(F)F)cc2)C)c1	CC1CCN(CC1)c1nc(ccc1CNC(=O)C(c1ccc(c(c1)Cl)CNS(=O)(=O)C)C)C(F)(F)F
C1200	Clc1cc(OC2CNC2)c(OCC(F)(F)c2ccccc2)cc1	Clc1ccc(c(c1)OC1CNC1)OCC(c1ccccc1)(F)F
C1201	O=C(NC1C[C@@H]2N(C)[C@@H](C1)CCC2)c1c2nc(N3[C@H](C)CNC[C@H]3C)oc2ccc1	CN1[C@@H]2CCC[C@@H]1CC(C2)NC(=O)c1cccc2c1nc(o2)N1[C@H](C)CNC[C@H]1C
C1202	FC(F)(F)c1cc(-n2c(O)c3c(c2O)C2C=CC3CC2)ccc1	Oc1c2C3CCC(c2c(n1c1cccc(c1)C(F)(F)F)O)C=C3
C1203	Clc1ccc([C@@]2(C)[C@H](N(C(=O)Oc3ccc(F)cc3)C)CN(C(=O)C3CCN(c4ncc(C)cc4)CC3)C2)cc1	Clc1ccc(cc1)[C@]1(C)CN(C[C@H]1N(C(=O)Oc1ccc(cc1)F)C)C(=O)C1CCN(CC1)c1ccc(cn1)C
C1204	FC(F)(F)c1c(NC)nc(Nc2c3n(nc2)CC(C)(C)OC3)nc1	CNc1nc(ncc1C(F)(F)F)Nc1cnn2c1COC(C2)(C)C
C1205	Clc1c([C@@]2(C)NC(=N)N(C)S(=O)(=O)C2)sc(-c2oc(-c3sccn3)nn2)c1	N=C1N[C@@](C)(CS(=O)(=O)N1C)c1sc(cc1Cl)c1nnc(o1)c1nccs1
C1206	Fc1c(CNc2ncc(CN3CCCCC3)cc2)ccc(-c2c(C(=O)OC)c(F)ccc2)c1	COC(=O)c1c(F)cccc1c1ccc(c(c1)F)CNc1ccc(cn1)CN1CCCCC1
C1207	Clc1cc(CNC(=O)[C@@H](N(OC)C(=O)[C@H](NS(=O)(=O)Cc2ccccc2)CCc2[n+]([O-])cccc2)CCC(=O)O)c(CN)cc1	CON([C@H](C(=O)NCc1cc(Cl)ccc1CN)CCC(=O)O)C(=O)[C@H](NS(=O)(=O)Cc1ccccc1)CCc1cccc[n+]1[O-]
C1208	O=C(NC1CCN(C)CC1)c1cc(OC)c(Nc2nc3N(CC(C)C)[C@H](CC)C(=O)N(C)c3cn2)cc1	CC[C@H]1N(CC(C)C)c2nc(ncc2N(C1=O)C)Nc1ccc(cc1OC)C(=O)NC1CCN(CC1)C
C1209	FC(F)(F)c1ccc(C(C(=O)NCc2ccccc2)N2CCN(CC(O)COc3ccc(OC)cc3)CC2)cc1	COc1ccc(cc1)OCC(CN1CCN(CC1)C(c1ccc(cc1)C(F)(F)F)C(=O)NCc1ccccc1)O
C1210	O=C(NCc1ccccc1)NC=1N2N=C(c3ccccc3)C(=O)N2c2c(N=1)cccc2	O=C(Nc1nc2ccccc2n2n1nc(c2=O)c1ccccc1)NCc1ccccc1
C1211	O=C1N(C)C(N)=NC1(c1cc(-c2ccccc2)ccc1)c1ccccc1	NC1=NC(C(=O)N1C)(c1ccccc1)c1cccc(c1)c1ccccc1
C1212	O=C(NCC)Nc1ccc(-c2nc(N3[C@@H](C)COCC3)c3c(n2)CCN(c2nccnc2)C3)cc1	CCNC(=O)Nc1ccc(cc1)c1nc2CCN(Cc2c(n1)N1CCOC[C@@H]1C)c1nccnc1
C1213	O=C(NC=1C(=O)N(C)C=C(c2ncccn2)C=1)N1CCC(N2C(=O)Nc3ncccc23)CC1	O=C(N1CCC(CC1)n1c(=O)[nH]c2c1cccn2)Nc1cc(cn(c1=O)C)c1ncccn1
C1214	S(=O)(=O)(Nc1c(F)cc(C(C(=O)NCc2c(SCc3occc3)cc(C(F)(F)F)cc2)C)cc1)C	CC(c1ccc(c(c1)F)NS(=O)(=O)C)C(=O)NCc1ccc(cc1SCc1ccco1)C(F)(F)F
C1215	S(=O)(=O)(C)c1c(C#N)cc(-c2c(C)nc(NC(=O)C)s2)cc1	N#Cc1cc(ccc1S(=O)(=O)C)c1sc(nc1C)NC(=O)C
C1216	O=C(O)[C@@H](OCCN)Cc1ncn(CCC2CCCCC2)c1	NCCO[C@H](C(=O)O)Cc1ncn(c1)CCC1CCCCC1
C1217	O=C(N[C@H](C(=O)N)CC)[C@@H](NC(=O)CCc1ccc(-c2ccccc2)cc1)CC	CC[C@@H](C(=O)N[C@H](C(=O)N)CC)NC(=O)CCc1ccc(cc1)c1ccccc1
C1218	O[C@@H]1[C@@H](O)[C@H](O)CN[C@@H]1C#N	N#C[C@H]1NC[C@H]([C@@H]([C@H]1O)O)O
C1219	O=C(O)C(NC(=O)c1ccc(OCc2cc3C(=O)NC(N)=Nc3cc2)cc1)CCCN	NCCCC(C(=O)O)NC(=O)c1ccc(cc1)OCc1ccc2c(c1)c(=O)[nH]c(n2)N
C1220	FC(F)(CNCC(=O)N(C)C)c1cc(OCc2ccccc2)ccc1	O=C(N(C)C)CNCC(c1cccc(c1)OCc1ccccc1)(F)F
C1221	S(=O)(=O)(c1c(NC)nn2C(COC)=CC(C)=Nc12)c1ccccc1	COCc1cc(C)nc2n1nc(c2S(=O)(=O)c1ccccc1)NC
C1222	O=C1C(CCC(c2ccccc2)c2ccccc2)=C(C2CCNCC2)SN1	O=c1[nH]sc(c1CCC(c1ccccc1)c1ccccc1)C1CCNCC1
C1223	O(C)c1ccc(N2C(=O)N3c4c2nc(C)cc4N(C(CCC)CCC)CC3)cc1	CCCC(N1CCn2c3c1cc(C)nc3n(c2=O)c1ccc(cc1)OC)CCC
C1224	S(=O)(=O)(N[C@@H]1C(=O)N(Cc2cc(C(=N)N)ccc2)CC1)c1sc2c(nccc2)c1	O=C1N(CC[C@@H]1NS(=O)(=O)c1cc2c(s1)cccn2)Cc1cccc(c1)C(=N)N
C1225	S(Cc1c(CCC)sc(-c2cc(OCC(O)(C)C)c(OC)cc2)n1)c1nc(N)ccn1	CCCc1sc(nc1CSc1nccc(n1)N)c1ccc(c(c1)OCC(O)(C)C)OC
C1226	O=C1OC(CCCCC)=CC(O)=C1	CCCCCc1cc(O)cc(=O)o1
C1227	Fc1ccc(C(=O)NC[C@@H]2N(C(=O)c3c(-c4ccccc4)cccc3)CCCC2)cc1	Fc1ccc(cc1)C(=O)NC[C@H]1CCCCN1C(=O)c1ccccc1c1ccccc1
C1228	O=C(OC1C(O)(C(C)C)C2(C)C3(O)C1(O)C1(C)C4(O)C3(C(O)C(C)CC4)OC2(O)C1)c1[nH]ccc1	CC1CCC2(C3(C1O)OC1(C4(C3(O)C(C2(C)C1)(O)C(C4(O)C(C)C)OC(=O)c1[nH]ccc1)C)O)O
C1229	O=C(N)c1cnc(Oc2cc3c(cc2)CN(CCCCC(C)C)CCC3)cc1	CC(CCCCN1CCCc2c(C1)ccc(c2)Oc1ccc(cn1)C(=O)N)C
C1230	Clc1cc(NC(=O)[C@@H]2[C@]3(C)C(C4C([C@]5(C)C(=NC4)CC(=O)CC5)CC3)CC2)c(C(C)(C)C)cc1	O=C1CC[C@]2(C(=NCC3C2CC[C@]2(C3CC[C@@H]2C(=O)Nc2cc(Cl)ccc2C(C)(C)C)C)C1)C
C1231	Clc1c(NS(=O)(=O)c2ccc(F)cc2)cc(-c2cc3oc(N)nc3cc2)cn1	Fc1ccc(cc1)S(=O)(=O)Nc1cc(cnc1Cl)c1ccc2c(c1)oc(n2)N
C1232	S(=O)(=O)(N=C1N(C)N=C(S(=O)(=O)N)S1)c1c(F)c(F)c(F)c(F)c1F	Fc1c(F)c(F)c(c(c1S(=O)(=O)N=c1sc(nn1C)S(=O)(=O)N)F)F
C1233	O(CCN1CCCCC1)c1ccc(C2c3c(-c4c(C)cc(O)cc4C2)ccc(CC)c3)cc1	CCc1ccc2c(c1)C(Cc1c2c(C)cc(c1)O)c1ccc(cc1)OCCN1CCCCC1
C1234	O=C(N1CCOCC1)c1ccc(Nc2nn(c(N)n2)-c2ncccc2)cc1	O=C(c1ccc(cc1)Nc1nn(c(n1)N)c1ccccn1)N1CCOCC1
C1235	Fc1c(CC(C(=O)N(C)C)CN2CCC3(OCCc4c3sc(F)c4)CC2)cccc1	O=C(C(Cc1ccccc1F)CN1CCC2(CC1)OCCc1c2sc(c1)F)N(C)C
C1236	S(=O)(=O)(NC(C(=O)N1CCCCC1)Cc1cc(C(=N)N)ccc1)c1c(C(C)C)cc(C(C)C)cc1C(C)C	CC(c1cc(C(C)C)c(c(c1)C(C)C)S(=O)(=O)NC(C(=O)N1CCCCC1)Cc1cccc(c1)C(=N)N)C
C1237	O=C(N)c1c(Cn2c(C)ncc2)n2c(n1)-c1c(OCC2)ccc(C#CC(O)(C)C)c1	NC(=O)c1nc2n(c1Cn1ccnc1C)CCOc1c2cc(C#CC(O)(C)C)cc1
C1238	O=C(NCCCCCCCCCCOCC1CCCC1)C1(/C(=N/O)/N)CC1	O/N=C(/C1(CC1)C(=O)NCCCCCCCCCCOCC1CCCC1)\N
C1239	S(=O)(=O)(NC1C2(C1)CCN(S(=O)(=O)c1c(S(=O)(=O)c3ncccc3)ccc(C(F)(F)F)c1)CC2)C(F)(F)F	O=S(=O)(C(F)(F)F)NC1CC21CCN(CC2)S(=O)(=O)c1cc(ccc1S(=O)(=O)c1ccccn1)C(F)(F)F
C1240	S(=O)(=O)(NCC1OCCC1)c1c(F)cc(Nc2cc(OC)cc(OC)c2)cc1	COc1cc(Nc2ccc(c(c2)F)S(=O)(=O)NCC2CCCO2)cc(c1)OC
C1241	O(C)c1c(N2CCN(CCC(O)c3c(C)sc(C)c3)CC2)cccc1	COc1ccccc1N1CCN(CC1)CCC(c1cc(sc1C)C)O
C1242	Fc1c(C(=O)N2CC3N(c4nc(C)nc(C)c4)CC3CC2)c(-n2nccn2)ccc1	Cc1nc(C)nc(c1)N1CC2C1CN(CC2)C(=O)c1c(F)cccc1n1nccn1
C1243	S(=O)(=O)(N)c1c(-c2cc(F)c(-c3cnc(N)cc3)cc2)cccc1	Nc1ccc(cn1)c1ccc(cc1F)c1ccccc1S(=O)(=O)N
C1244	O=C(Nc1ccccc1)[C@@H](NC(=O)[C@@H](CCC(=O)O)CCc1ccccc1)CC(C)C	OC(=O)CC[C@H](C(=O)N[C@H](C(=O)Nc1ccccc1)CC(C)C)CCc1ccccc1
C1245	O(CCCCCCC)c1cc(Cc2c(N)nc(N)nc2CC)ccc1	CCCCCCCOc1cccc(c1)Cc1c(N)nc(nc1CC)N
C1246	Fc1c(Cn2c(C)c(CC(=O)O)c(C)n2)ccc(-c2[nH]c3c(n2)cc(C(C)(C)C)cc3)c1	OC(=O)Cc1c(C)nn(c1C)Cc1ccc(cc1F)c1[nH]c2c(n1)cc(cc2)C(C)(C)C
C1247	FC(F)(F)c1c(F)ccc(NC(=O)N(CCCCN2CCCCC2)[C@H]2[C@@H]3[C@@](c4cc(C#N)ccc4)(C3)CC2)c1	N#Cc1cccc(c1)[C@@]12CC[C@H]([C@H]2C1)N(C(=O)Nc1ccc(c(c1)C(F)(F)F)F)CCCCN1CCCCC1
C1248	O=C1N(C)c2c(N1C1CCOCC1)c1nc(-c3n[nH]cc3)ccc1nc2	Cn1c(=O)n(c2c1cnc1c2nc(cc1)c1n[nH]cc1)C1CCOCC1
C1249	S(=O)(=O)(N)c1ccc(CCNC(=O)CC[C@@H](C)[C@@H]2[C@]3(C)[C@H]([C@@H]4[C@H](O)C[C@H]5[C@@](C)([C@H]4CC3)CC[C@@H](O)C5)CC2)cc1	O[C@@H]1CC[C@]2([C@@H](C1)C[C@H]([C@@H]1[C@@H]2CC[C@]2([C@H]1CC[C@@H]2[C@@H](CCC(=O)NCCc1ccc(cc1)S(=O)(=O)N)C)C)O)C
C1250	FC(F)(F)c1cc(C2(O)CCN(CCCC(=O)c3ccc(F)cc3)CC2)ccc1	Fc1ccc(cc1)C(=O)CCCN1CCC(CC1)(O)c1cccc(c1)C(F)(F)F
C1251	O=C1N(c2ncc3[nH]nc(-c4nc(N5CCNCC5)ccc4)c3c2)CCO1	O=C1OCCN1c1ncc2c(c1)c(n[nH]2)c1cccc(n1)N1CCNCC1
C1252	FC(F)(F)c1ccc(C(=O)C(O)c2ccc(C(F)(F)F)cc2)cc1	OC(C(=O)c1ccc(cc1)C(F)(F)F)c1ccc(cc1)C(F)(F)F
C1253	Clc1cc2N=C(N3CCN(C)CC3)c3c(Oc2cc1)nccc3	CN1CCN(CC1)C1=Nc2cc(Cl)ccc2Oc2c1cccn2
C1254	N(CCN1CCN(C)CC1)c1nnn(Cc2ccccc2)c1	CN1CCN(CC1)CCNc1nnn(c1)Cc1ccccc1
C1255	O=C(NC1CCC(CCN2CCC(c3c4c(OCC4)ccc3)CC2)CC1)c1cc2OCOc2cc1	O=C(c1ccc2c(c1)OCO2)NC1CCC(CC1)CCN1CCC(CC1)c1cccc2c1CCO2
C1256	S(=O)(=O)(OOS(=O)(=O)[O-])[O-]	[O-]S(=O)(=O)OOS(=O)(=O)[O-]
C1257	Clc1cc(OCCCONC(=N)N)cc(C(=O)N(C)C2CCCC2)c1	NC(=N)NOCCCOc1cc(Cl)cc(c1)C(=O)N(C1CCCC1)C
C1258	Fc1ccc(C(=O)Nc2cc(C(=O)C(=O)c3ncccc3)ccc2)cc1	Fc1ccc(cc1)C(=O)Nc1cccc(c1)C(=O)C(=O)c1ccccn1
C1259	FCCOc1c(N2CCN(Cc3nn4c(c3)C=CC=C4)CC2)cccc1	FCCOc1ccccc1N1CCN(CC1)Cc1cc2n(n1)cccc2
C1260	O(C)c1c(OC)cc(C2c3c(NC(=O)C2)cc2OCOc2c3)cc1OC	COc1cc(cc(c1OC)OC)C1CC(=O)Nc2c1cc1OCOc1c2
C1261	O=C(N1CC2CNCC(C1)C2)c1noc(C)c1	Cc1onc(c1)C(=O)N1CC2CNCC(C1)C2
C1262	Fc1c(N2CCN(CCN3C(=O)CC4(CC3=O)CCCC4)CC2)cc(C)cc1	O=C1CC2(CCCC2)CC(=O)N1CCN1CCN(CC1)c1cc(C)ccc1F
C1263	P(=O)(O)(CNC(=O)CNC(=O)OCc1ccccc1)CC(C(=O)N[C@H](C(=O)Nc1ccccc1)CC(C)C)CCc1ccccc1	O=C(NCP(=O)(CC(C(=O)N[C@H](C(=O)Nc1ccccc1)CC(C)C)CCc1ccccc1)O)CNC(=O)OCc1ccccc1
C1264	Clc1sc(-c2onc(COc3c(NC(=O)C4CCN(C(C)C)CC4)c(OCCCO[C@H]4[C@H](O)[C@@H](O)[C@H](O)[C@@H](CO)O4)ccc3)c2)cc1	OC[C@H]1O[C@@H](OCCCOc2cccc(c2NC(=O)C2CCN(CC2)C(C)C)OCc2noc(c2)c2ccc(s2)Cl)[C@@H]([C@H]([C@@H]1O)O)O
C1265	Fc1c(CC=2C(=O)N(C[C@H](N)c3ccccc3)C(=O)N(c3c(F)cccc3)N=2)c(F)ccc1	N[C@H](c1ccccc1)Cn1c(=O)c(Cc2c(F)cccc2F)nn(c1=O)c1ccccc1F
C1266	O(C)c1cc(C)c(-c2c(C)nn3C(NC(Cc4onc(C)n4)C)=CC(C)=Nc23)cc1	COc1ccc(c(c1)C)c1c(C)nn2c1nc(C)cc2NC(Cc1onc(n1)C)C
C1267	O=C(O)c1c(NC(=O)C=2C(=O)N(CC3CCCCC3)C3=C(C=2)CCCCCC3)cccc1	OC(=O)c1ccccc1NC(=O)c1cc2CCCCCCc2n(c1=O)CC1CCCCC1
C1268	S(C(c1ccccc1)(c1ccccc1)c1ccccc1)CCN	NCCSC(c1ccccc1)(c1ccccc1)c1ccccc1
C1269	n1(-c2cc3c(nc(N4CCN(C5CC5)CC4)cc3)cc2)nccc1	c1cnn(c1)c1ccc2c(c1)ccc(n2)N1CCN(CC1)C1CC1
C1270	O=C(O)C(Cc1cc2c(ccc(C(=[N+H2])N)c2)cc1)c1ccc(OC2C/[N+](=C(\N)/C)/CC2)cc1	C/C(=[N+]/1\CCC(C1)Oc1ccc(cc1)C(C(=O)O)Cc1ccc2c(c1)cc(cc2)C(=[NH2+])N)/N
C1271	O(Cc1[nH]ccn1)C1=Nn2c(-c3ccccc3)nnc2C2=C1C1CCC2CC1	c1ccc(cc1)c1nnc2n1nc(OCc1ncc[nH]1)c1c2C2CCC1CC2
C1272	S(CCCN1CCC(c2c(CC)[nH]c3c2ccc(OC)c3)CC1)c1ccc(F)cc1	CCc1[nH]c2c(c1C1CCN(CC1)CCCSc1ccc(cc1)F)ccc(c2)OC
C1273	FC(F)(F)c1ccc(CCNC(=O)c2cc(CC3=NNC(=O)C4=C3CCCC4)ccc2)cc1	O=C(c1cccc(c1)Cc1n[nH]c(=O)c2c1CCCC2)NCCc1ccc(cc1)C(F)(F)F
C1274	Fc1c(CN2C(=O)C3[C@H](c4ccc(C(=N)N)cc4)N4C(C3C2=O)CCC4)cccc1	O=C1N(Cc2ccccc2F)C(=O)C2C1[C@H](c1ccc(cc1)C(=N)N)N1C2CCC1
C1275	FC(F)(F)c1cc(NC(=O)c2c(C)n(c(C(C)(C)C)c2)C2CCC(NC)CC2)ccc1	CNC1CCC(CC1)n1c(C)c(cc1C(C)(C)C)C(=O)Nc1cccc(c1)C(F)(F)F
C1276	O(C)c1c2c(ccc1)C[C@@H]1[C@@H](N(CC=C)CC1)C2	C=CCN1CC[C@H]2[C@@H]1Cc1c(C2)cccc1OC
C1277	Fc1ccc(-c2nc3n(Cc4cc5c(nccc5)cc4)nnc3nc2)cc1	Fc1ccc(cc1)c1cnc2c(n1)n(nn2)Cc1ccc2c(c1)cccn2
C1278	O(C[C@@H]1[C@@H](c2ncc(OC)cc2)C1)c1c(C2=CN(C)C(=O)C(C)=C2)cnc(C)n1	COc1ccc(nc1)[C@H]1C[C@@H]1COc1nc(C)ncc1c1cc(C)c(=O)n(c1)C
C1279	Clc1cc(Cl)cc(NC(=O)CN(C(=O)CN2C[C@@H](O)CC2)CCc2ccc(-c3cc(C#N)ccc3)cc2)c1	N#Cc1cccc(c1)c1ccc(cc1)CCN(C(=O)CN1CC[C@@H](C1)O)CC(=O)Nc1cc(Cl)cc(c1)Cl
C1280	Clc1c(CN(C=O)C(C(=O)NC(C)(C)C)c2c(C(=O)OCC)[nH]c3c2ccc(Cl)c3)ccc(Cl)c1	CCOC(=O)c1[nH]c2c(c1C(C(=O)NC(C)(C)C)N(Cc1ccc(cc1Cl)Cl)C=O)ccc(c2)Cl
C1281	O=C(N[C@@H]1c2c-3c4[C@H](N(C)CCc4cc2)Cc2c-3c1ccc2)C	CC(=O)N[C@H]1c2cccc3c2c2c1ccc1c2[C@@H](C3)N(CC1)C
C1282	Clc1ccc(-c2c(CC(=O)N(CC)CC)n3N=C(C)C=C(C)c3n2)cc1	CCN(C(=O)Cc1c(nc2n1nc(C)cc2C)c1ccc(cc1)Cl)CC
C1283	O=C1N(c2ncccc2)N=C(C)C(c2ccc(OC3CCN(C4CCC4)CC3)cc2)=C1	Cc1nn(c(=O)cc1c1ccc(cc1)OC1CCN(CC1)C1CCC1)c1ccccn1
C1284	O=C(NC1CCC(CCN2CCC(c3c4OCOc4ccc3)CC2)CC1)c1cnc(C)cc1	Cc1ccc(cn1)C(=O)NC1CCC(CC1)CCN1CCC(CC1)c1cccc2c1OCO2
C1285	Clc1c(Cl)cccc1N1CCN(CC(F)CCNC(=O)c2cc3c(cc2)cccc3)CC1	FC(CN1CCN(CC1)c1cccc(c1Cl)Cl)CCNC(=O)c1ccc2c(c1)cccc2
C1286	Clc1c(S(=O)(=O)c2c3c(n(C4CNCCC4)c2)nccc3)cccc1	Clc1ccccc1S(=O)(=O)c1cn(c2c1cccn2)C1CCCNC1
C1287	O=C(NCc1cocc1)c1cc(CC2=NNC(=O)C3=C2CCCC3)ccc1	O=C(c1cccc(c1)Cc1n[nH]c(=O)c2c1CCCC2)NCc1ccoc1
C1288	O=C1N(C2CCC(OCO)CC2)c2nc(N)nc(C)c2C=C1c1cnc2c(c1)cccc2	OCOC1CCC(CC1)n1c(=O)c(cc2c1nc(N)nc2C)c1cnc2c(c1)cccc2
C1289	O=C1N(CCCCN2CCN(c3ccccc3)CC2)c2c(N1)cccc2	O=c1[nH]c2c(n1CCCCN1CCN(CC1)c1ccccc1)cccc2
C1290	O=C(NCCC(=O)OC)C(Oc1c2c(sc(C(=N)N)c2)ccc1)c1ccccc1	COC(=O)CCNC(=O)C(c1ccccc1)Oc1cccc2c1cc(s2)C(=N)N
C1291	Clc1c2C(=O)C(C)(c3cc(O)ccc3)C(=O)Nc2cc(Cl)c1	Oc1cccc(c1)C1(C)C(=O)Nc2c(C1=O)c(Cl)cc(c2)Cl
C1292	O=C1N([C@H]2C3CCN(C2)CC3)CCc2nn(C)c3c2c1ccc3	O=C1N(CCc2c3c1cccc3n(n2)C)[C@@H]1CN2CCC1CC2
C1293	Fc1cc2c(CCCNC3COc4c(c5C(=O)NCCc5cc4)C3)c[nH]c2cc1	Fc1ccc2c(c1)c(CCCNC1COc3c(C1)c1C(=O)NCCc1cc3)c[nH]2
C1294	O=C1NC(CN(C)C)=Nc2c3c(sc12)ccc(C#C)c3	C#Cc1ccc2c(c1)c1nc(CN(C)C)[nH]c(=O)c1s2
C1295	S(=O)(=O)(Nc1c(O)ccc(CC(O)CNCCc2cc(OC)c(OC)cc2)c1)C	COc1cc(CCNCC(Cc2ccc(c(c2)NS(=O)(=O)C)O)O)ccc1OC
C1296	O=C(c1n(C)ccc1)C1CCN([C@H]2[C@H](O)Cc3c(N)cccc3C2)CC1	O[C@@H]1Cc2c(C[C@H]1N1CCC(CC1)C(=O)c1cccn1C)cccc2N
C1297	Clc1c(C=2C(=O)N(CC(N)c3ccccc3)C(=O)N3C(c4c(F)cccc4)CSC=23)cccc1	NC(c1ccccc1)Cn1c(=O)n2C(CSc2c(c1=O)c1ccccc1Cl)c1ccccc1F
C1298	N(CCC)(CCC)c1nc(C)nc2c(n(CC)nc12)-c1c(C)cc(C)cc1C	CCCN(c1nc(C)nc2c1nn(c2c1c(C)cc(cc1C)C)CC)CCC
C1299	O=C(N1CC2N(c3nc4c(nc3)cccc4)CC2CC1)c1c(-c2occc2)cccc1	O=C(c1ccccc1c1ccco1)N1CCC2C(C1)N(C2)c1cnc2c(n1)cccc2
C1300	[N+](#[C-])c1c(-c2sc3c(Nc4nc(C)nc(C)c4)nccc3n2)c([N+]#[C-])cc(C#N)c1	N#Cc1cc([N+]#[C-])c(c(c1)[N+]#[C-])c1sc2c(n1)ccnc2Nc1cc(C)nc(n1)C
C1301	O=C(N)c1cc2c(N(c3ccc(CNCCC4=CCCCC4)cc3)CCC2)cc1	NC(=O)c1ccc2c(c1)CCCN2c1ccc(cc1)CNCCC1=CCCCC1
C1302	Fc1c(F)cc2onc(C3CCN(CCC4CCC(NC(=O)C[C@H]5C[C@H](O)CC5)CC4)CC3)c2c1	O[C@@H]1CC[C@H](C1)CC(=O)NC1CCC(CC1)CCN1CCC(CC1)c1noc2c1cc(F)c(c2)F
C1303	O=[SH0]1[C@@](c2ccccc2)(C2CCCCC2)O[C@@H]([C@H]2[N+](C)(C)CCC2)C1	O=S1C[C@@H](O[C@@]1(C1CCCCC1)c1ccccc1)[C@@H]1CCC[N+]1(C)C
C1304	O=C(NCCCCCN1CCC(c2c3c([nH]c2)cccc3)CC1)/C=C/c1ccc(-c2ccccc2)cc1	O=C(/C=C/c1ccc(cc1)c1ccccc1)NCCCCCN1CCC(CC1)c1c[nH]c2c1cccc2
C1305	O=C(NCCC(=O)O)Nc1nc(N2CCN(C(=O)C)CC2)c2c(sc(CC)c2)n1	CCc1sc2c(c1)c(nc(n2)NC(=O)NCCC(=O)O)N1CCN(CC1)C(=O)C
C1306	O=C(O)CC[C@H](NC(=O)c1nc(-c2ccccc2)cc(N2CCC(CN3C(=O)CCC3)CC2)c1)C(=O)N1CCN(C(=O)OCCCC)CC1	CCCCOC(=O)N1CCN(CC1)C(=O)[C@@H](NC(=O)c1cc(cc(n1)c1ccccc1)N1CCC(CC1)CN1CCCC1=O)CCC(=O)O
C1307	Clc1c(F)c(N2C(=O)N(CCN3CCN(C(C)C)CC3)CC2)ccc1	O=C1N(CCN2CCN(CC2)C(C)C)CCN1c1cccc(c1F)Cl
C1308	Fc1c(-c2cnc(C(=O)CC3CCNCC3)cc2)ccc(N2C(=O)O[C@@H](Cn3nncc3)C2)c1	O=C1O[C@H](CN1c1ccc(c(c1)F)c1ccc(nc1)C(=O)CC1CCNCC1)Cn1nncc1
C1309	Fc1c2c(N3c4c(C5(C3)CCOCC5)ncc(N3CCOCC3)c4)c(C)c(N3CCNCC3)nc2cc(F)c1	Fc1cc(F)c2c(c1)nc(c(c2N1CC2(c3c1cc(cn3)N1CCOCC1)CCOCC2)C)N1CCNCC1
C1310	S(C(=NCc1ccccc1)NC1CCCC1)CCCc1[nH]cnc1	C1CCC(C1)NC(=NCc1ccccc1)SCCCc1cnc[nH]1
C1311	Fc1c(F)ccc(CNC(=O)c2nc(C)cc(-c3nn(CC4CCC(C(=O)O)CC4)nn3)c2)c1	Cc1cc(cc(n1)C(=O)NCc1ccc(c(c1)F)F)c1nnn(n1)CC1CCC(CC1)C(=O)O
C1312	Clc1cc2c(sc3C(=O)NC(CCN(C)C)=Nc23)cc1	CN(CCc1[nH]c(=O)c2c(n1)c1cc(Cl)ccc1s2)C
C1313	O=C1Nc2c(OC1)cc(CCN1CCN(c3c4c(nc(C)cc4)ccc3)CC1)cc2	O=C1COc2c(N1)ccc(c2)CCN1CCN(CC1)c1cccc2c1ccc(n2)C
C1314	FC(F)(F)c1c(F)cc(NC(=O)N(CCN(C)C)c2ccc(-c3cc(C#N)ccc3)cc2)cc1	N#Cc1cccc(c1)c1ccc(cc1)N(C(=O)Nc1ccc(c(c1)F)C(F)(F)F)CCN(C)C
C1315	O(c1c(CN(C)C)cnc(C)c1)c1c(Oc2ccccc2)cccc1	CN(Cc1cnc(cc1Oc1ccccc1Oc1ccccc1)C)C
C1316	O=C1c2c(-c3ccccc3)nc(N)nc2-c2c1ccc(N(CCN(C)C)C)c2	CN(CCN(c1ccc2c(c1)c1nc(N)nc(c1C2=O)c1ccccc1)C)C
C1317	Clc1cc(C#Cc2cc(S(=O)(=O)N(C)C)ccc2)c(OCC(=O)O)cc1	OC(=O)COc1ccc(cc1C#Cc1cccc(c1)S(=O)(=O)N(C)C)Cl
C1318	Clc1nc(Cl)cc(NC(=O)N(CCNC(C)C)[C@H]2CC3[C@@](c4cc(C#N)ccc4)(C3)CC2)c1	N#Cc1cccc(c1)[C@@]12CC[C@H](CC2C1)N(C(=O)Nc1cc(Cl)nc(c1)Cl)CCNC(C)C
C1319	S(=O)(=O)(N)c1sc2C(=O)CCSc2c1	O=C1CCSc2c1sc(c2)S(=O)(=O)N
C1320	O[C@H]1C[C@@H](c2ccc(C(CCCCC)(C)C)cc2)CCC1	CCCCCC(c1ccc(cc1)[C@H]1CCC[C@H](C1)O)(C)C
C1321	Clc1c(F)cc([C@H]2[C@H](N(C(=O)Oc3ccc(F)cc3)CC)CN(C(=O)C3CCN(C(=O)C4(C(F)(F)F)CC4)CC3)C2)cc1	CCN([C@@H]1CN(C[C@H]1c1ccc(c(c1)F)Cl)C(=O)C1CCN(CC1)C(=O)C1(CC1)C(F)(F)F)C(=O)Oc1ccc(cc1)F
C1322	O(C[C@@H]1[C@@H](c2ncc(OC)cc2)C1)c1c(C2=CN(C(C)C)C(=O)C=C2)cnc(C)n1	COc1ccc(nc1)[C@H]1C[C@@H]1COc1nc(C)ncc1c1ccc(=O)n(c1)C(C)C
C1323	Fc1c(-n2nccn2)c(C(=O)N2C[C@@H]3N(c4c(C)nccn4)C[C@@H]3CC2)ccc1	O=C(c1cccc(c1n1nccn1)F)N1CC[C@@H]2[C@H](C1)N(C2)c1nccnc1C
C1324	C(C)n1ncc(-c2ncc3[nH]nc(-c4nc(N5CCNCCC5)ccc4)c3c2)c1	CCn1ncc(c1)c1ncc2c(c1)c(n[nH]2)c1cccc(n1)N1CCNCCC1
C1325	Clc1ccc(C(=O)N(c2ccccc2)C2CCN(CC(O)COc3ccc(OC)cc3)CC2)cc1	COc1ccc(cc1)OCC(CN1CCC(CC1)N(C(=O)c1ccc(cc1)Cl)c1ccccc1)O
C1326	Clc1nc(NC2CCCC2)c2ncn([C@H]3[C@H](O)[C@H](O)[C@H]4[C@@H]3C4)c2n1	O[C@@H]1[C@H](O)[C@H]2[C@@H]([C@H]1n1cnc3c1nc(Cl)nc3NC1CCCC1)C2
C1327	Clc1cc(-c2c(NC(=O)c3c4n(nc3)C=CC=N4)cn(CC(=O)N3CCC(NCCCC#N)CC3)n2)c(OC(F)F)cc1	N#CCCCNC1CCN(CC1)C(=O)Cn1cc(c(n1)c1cc(Cl)ccc1OC(F)F)NC(=O)c1cnn2c1nccc2
C1328	Clc1c(C(=O)NCCc2[nH]c3c(C)ccc(O)c3n2)ccc(-n2cnnc2)c1	O=C(c1ccc(cc1Cl)n1cnnc1)NCCc1[nH]c2c(n1)c(O)ccc2C
C1329	Brc1cnc(N(CCNC(=S)Nc2cc3[nH]nnc3cc2)Cc2cc(Cl)c(Cl)cc2)cc1	S=C(Nc1ccc2c(c1)[nH]nn2)NCCN(c1ccc(cn1)Br)Cc1ccc(c(c1)Cl)Cl
C1330	S(=O)(=O)(N1CCN(C)CC1)c1ccc(-c2sc(C[C@H](NC(=O)[C@H]3N[C@H]4C[C@@H]3CC4)C#N)cc2)cc1	N#C[C@H](Cc1ccc(s1)c1ccc(cc1)S(=O)(=O)N1CCN(CC1)C)NC(=O)[C@H]1N[C@H]2C[C@@H]1CC2
C1331	Fc1c(OCc2cc(C(=O)N)ccc2)c(C2CCC2)ccc1-c1cnc2NCCOc2c1	Fc1c(OCc2cccc(c2)C(=O)N)c(ccc1c1cnc2c(c1)OCCN2)C1CCC1
C1332	O=C(c1c(-c2occc2)nc(NCCc2cc3OCOc3cc2)s1)c1ccccc1	O=C(c1sc(nc1c1ccco1)NCCc1ccc2c(c1)OCO2)c1ccccc1
C1333	Clc1nc(NCc2c(F)cccc2)c2ncn([C@H]3[C@H](O)[C@H](O)[C@H]4[C@@H]3C4)c2n1	O[C@@H]1[C@H](O)[C@H]2[C@@H]([C@H]1n1cnc3c1nc(Cl)nc3NCc1ccccc1F)C2
C1334	O(CCCN1CCN(c2c3c(ccc2)cccc3)CC1)c1cc2c(cc1)CNC2	C(CN1CCN(CC1)c1cccc2c1cccc2)COc1ccc2c(c1)CNC2
C1335	S(=O)(=O)(Nc1c(-c2ccc(COc3ccc(OC)cc3)cc2)nccn1)c1c(C(F)(F)F)cccc1	COc1ccc(cc1)OCc1ccc(cc1)c1nccnc1NS(=O)(=O)c1ccccc1C(F)(F)F
C1336	O=C(OC(C)(C)C)Nc1cc(-c2onc(C(=O)O)c2)ccc1	O=C(OC(C)(C)C)Nc1cccc(c1)c1onc(c1)C(=O)O
C1337	Clc1c(Cl)ccc2c(CCNC(=O)C)c(C)[nH]c12	Cc1c(CCNC(=O)C)c2c([nH]1)c(Cl)c(cc2)Cl
C1338	Clc1cc(C(=O)Nc2ncc(Cl)cc2)c(NC(=O)c2ccc(-c3c(N4CCC(O)CC4)cccc3)cc2)cc1	OC1CCN(CC1)c1ccccc1c1ccc(cc1)C(=O)Nc1ccc(cc1C(=O)Nc1ccc(cn1)Cl)Cl
C1339	O=C(NC(Cc1ccccc1)c1cc(-c2ccccc2)cnc1)C1CCC(CN)CC1	NCC1CCC(CC1)C(=O)NC(c1cncc(c1)c1ccccc1)Cc1ccccc1
C1340	Brc1nc(N2CCCC2)cc(S(=O)(=O)c2ccc(N)cc2)c1	Brc1nc(cc(c1)S(=O)(=O)c1ccc(cc1)N)N1CCCC1
C1341	Ic1cc2n(CCN3CCOCC3)c(C)c(C(=O)c3ccc(OC)cc3)c2cc1	COc1ccc(cc1)C(=O)c1c(C)n(c2c1ccc(c2)I)CCN1CCOCC1
C1342	O=C(OCC=C)N[C@H](C(=O)COc1c(-c2[nH]ccn2)cc2c(c1)cccc2)CC(=O)O	C=CCOC(=O)N[C@H](C(=O)COc1cc2ccccc2cc1c1[nH]ccn1)CC(=O)O
C1343	O=[N+](OC1C(O)CC(O[N+](=O)[O-])C(O)C1)[O-]	OC1CC(O[N+](=O)[O-])C(CC1O[N+](=O)[O-])O
C1344	Clc1cc(-c2cc(C3(C(=O)N(C)C(N)=N3)C3CCC3)ccc2)ccc1	Clc1cccc(c1)c1cccc(c1)C1(N=C(N(C1=O)C)N)C1CCC1
C1345	O=C(NCCC(=O)O)Nc1nc(N2CCN(C(=O)Cc3ccccc3)CC2)c2c(sc(CC)c2)n1	CCc1cc2c(s1)nc(nc2N1CCN(CC1)C(=O)Cc1ccccc1)NC(=O)NCCC(=O)O
C1346	O=C(OC(C)(C)C)N[C@H](C(=O)NCC#N)Cc1c2c([nH]c1)cccc2	N#CCNC(=O)[C@H](Cc1c[nH]c2c1cccc2)NC(=O)OC(C)(C)C
C1347	Fc1cc2c(nc(N3C4CC(N(C(=O)c5c(-n6nccn6)ccc(C)c5)CC4)C3)nc2)cc1	Fc1ccc2c(c1)cnc(n2)N1CC2CC1CCN2C(=O)c1cc(C)ccc1n1nccn1
C1348	O=C(Oc1c2-c3c4[C@H](N(CCC)CCc4ccc3)Cc2ccc1)CCCC[C@@H]1SSCC1	CCCN1CCc2c3[C@H]1Cc1cccc(c1c3ccc2)OC(=O)CCCC[C@@H]1SSCC1
C1349	Clc1cc2c(CCCN3CCN(c4c5OCCOc5ccc4)CC3)c[nH]c2cc1	Clc1ccc2c(c1)c(CCCN1CCN(CC1)c1cccc3c1OCCO3)c[nH]2
C1350	Cc1n[nH]c2c1cc(-c1c[nH]nc1)cc2	Cc1n[nH]c2c1cc(cc2)c1c[nH]nc1
C1351	Clc1ccc(S(=O)(=O)N[C@@H]2CN(CCCOc3ccc(C(=O)C4CC4)cc3)CC2)cc1	Clc1ccc(cc1)S(=O)(=O)N[C@H]1CCN(C1)CCCOc1ccc(cc1)C(=O)C1CC1
C1352	S(=O)(=O)(N([C@@H](C(=O)NO)CNC(=O)c1ccccc1)Cc1cc2OCOc2cc1)c1ccc(OC)cc1	ONC(=O)[C@H](N(S(=O)(=O)c1ccc(cc1)OC)Cc1ccc2c(c1)OCO2)CNC(=O)c1ccccc1
C1353	Clc1cc(S(=O)(=O)c2c(F)cccc2)c(S(=O)(=O)N2[C@@H](C)CC(CNS(=O)(=O)C(F)(F)F)CC2)cc1	Clc1ccc(c(c1)S(=O)(=O)c1ccccc1F)S(=O)(=O)N1CCC(C[C@@H]1C)CNS(=O)(=O)C(F)(F)F
C1354	Clc1cc2c(CS(=O)(=O)C([C@H](N)C(=O)N3[C@H](C#N)C[C@H](F)C3)(C)C)csc2cc1	N[C@@H](C(S(=O)(=O)Cc1csc2c1cc(Cl)cc2)(C)C)C(=O)N1C[C@H](C[C@H]1C#N)F
C1355	S(=O)(=O)(Nc1c(CCn2c([C@H](NC(=O)C(N)(C)C)COCc3ccccc3)nnn2)cccc1)C	O=C(C(N)(C)C)N[C@@H](c1nnnn1CCc1ccccc1NS(=O)(=O)C)COCc1ccccc1
C1356	Clc1cc(/C=C/C(=O)c2ccc(N3C(=O)[C@H]4[C@@H](C3=O)[C@H]3C=C[C@@H]4C3)cc2)ccc1	Clc1cccc(c1)/C=C/C(=O)c1ccc(cc1)N1C(=O)[C@@H]2[C@H](C1=O)[C@H]1C[C@@H]2C=C1
C1357	Ic1c(C(=O)N2CCN(CC(=O)c3ccc(F)cc3)CC2)nn(C)c1	O=C(c1ccc(cc1)F)CN1CCN(CC1)C(=O)c1nn(cc1I)C
C1358	Clc1ccc([C@@H]2[C@H](c3onc(Cc4ccc(F)cc4)c3)C3N(C)C(C2)CC3)cc1	Fc1ccc(cc1)Cc1noc(c1)[C@@H]1C2CCC(N2C)C[C@@H]1c1ccc(cc1)Cl
C1359	O=C(O)CC[C@H](NC(=O)c1nc(-c2ccccc2)nc(NCC2CNCC2)c1)C(=O)N1CCN(C(=O)OCCCCC)CC1	CCCCCOC(=O)N1CCN(CC1)C(=O)[C@@H](NC(=O)c1cc(NCC2CNCC2)nc(n1)c1ccccc1)CCC(=O)O
C1360	O=C([C@@H](N)C(C)C)N1[C@H](C(=O)N2[C@H](C(=O)O)CCC2)CCC1	CC([C@@H](C(=O)N1CCC[C@H]1C(=O)N1CCC[C@H]1C(=O)O)N)C
C1361	S(=O)(=O)(Nc1c(O)ccc(C(O)CNCCc2ccc(OC)cc2)c1)C	COc1ccc(cc1)CCNCC(c1ccc(c(c1)NS(=O)(=O)C)O)O
C1362	S(=O)(=O)(N)c1ccc(CCNC(=S)NNc2c(F)cccc2)cc1	S=C(NNc1ccccc1F)NCCc1ccc(cc1)S(=O)(=O)N
C1363	Clc1c(Cl)cccc1N1CCN(CCC2CCC(NC(=O)c3ccccc3)CC2)CC1	O=C(c1ccccc1)NC1CCC(CC1)CCN1CCN(CC1)c1cccc(c1Cl)Cl
C1364	O=C(Nc1scnn1)C(C(c1cc2c(n(CC(C)C)nc2)cc1)c1ccccc1)(C)C	CC(Cn1ncc2c1ccc(c2)C(C(C(=O)Nc1nncs1)(C)C)c1ccccc1)C
C1365	SC[C@H](C(=O)N[C@H](C(=O)O)Cc1c2c([nH]c1)cccc2)[C@H]1c2c(cccc2)CC1	SC[C@@H]([C@@H]1CCc2c1cccc2)C(=O)N[C@H](C(=O)O)Cc1c[nH]c2c1cccc2
C1366	Clc1ccc(N2CCN(CCCCC3C(=O)NN=C(c4ccccc4)N3)CC2)cc1	O=C1NN=C(NC1CCCCN1CCN(CC1)c1ccc(cc1)Cl)c1ccccc1
C1367	O=C(N)c1c(Cn2c(C)nc3c2cccc3)n2c(n1)-c1c(OCC2)ccc(C#C[C@](O)(C)c2noc(C)c2)c1	Cc1onc(c1)[C@@](C#Cc1ccc2c(c1)c1nc(c(n1CCO2)Cn1c(C)nc2c1cccc2)C(=O)N)(O)C
C1368	Clc1ccc(-n2nc(C)c3nc(-c4c(OCC)ccc(S(=O)(=O)N5CCNCC5)c4)nnc23)cc1	CCOc1ccc(cc1c1nnc2c(n1)c(C)nn2c1ccc(cc1)Cl)S(=O)(=O)N1CCNCC1
C1369	O(C)c1c(OC)cc2c(OC[C@H]3[C@H](CN4CCN(C/C(=C/c5c(OC)cccc5)/C)CC4)ON=C23)c1	COc1cc2c(cc1OC)OC[C@@H]1C2=NO[C@H]1CN1CCN(CC1)C/C(=C/c1ccccc1OC)/C
C1370	S=C(NC[C@@H]1NCCC1)N1[C@H](CNC(=O)Nc2ccccc2)Cc2c(cccc2)C1	O=C(Nc1ccccc1)NC[C@@H]1Cc2ccccc2CN1C(=S)NC[C@H]1CCCN1
C1371	Clc1cc2-n3nc(-c4ccccc4)nc3C=Nc2cc1	Clc1ccc2c(c1)n1nc(nc1cn2)c1ccccc1
C1372	O(C)c1c(CO)cc2nc(n(-c3cc4nc(N)nc(N)c4cc3)c2c1)-c1sccn1	OCc1cc2nc(n(c2cc1OC)c1ccc2c(c1)nc(nc2N)N)c1nccs1
C1373	ClC[C@@H]1[C@@H](O)[C@](O)(C)[C@H](n2c3nc(Cl)nc(NC4CCCC4)c3nc2)O1	ClC[C@H]1O[C@H]([C@]([C@@H]1O)(C)O)n1cnc2c1nc(Cl)nc2NC1CCCC1
C1374	O(C)c1c(-c2scc(-c3ccccc3)n2)cc(C(=N)N)s1	COc1sc(cc1c1scc(n1)c1ccccc1)C(=N)N
C1375	S(=O)(=O)(Nc1c(O)ccc([C@@H](O)CN[C@@](C(=O)Nc2ccccc2)(C)c2ccc(OC)cc2)c1)C	COc1ccc(cc1)[C@@](C(=O)Nc1ccccc1)(NC[C@@H](c1ccc(c(c1)NS(=O)(=O)C)O)O)C
C1376	C(Cc1ccccc1)N1CCC(c2[nH]nc(-c3sccc3)c2)CC1	c1ccc(cc1)CCN1CCC(CC1)c1[nH]nc(c1)c1cccs1
C1377	S(=O)(=O)(NCCCC(=O)Nc1cc(C(=O)O)ccc1)c1cc(C(=[N+H2])N)ccc1	O=C(Nc1cccc(c1)C(=O)O)CCCNS(=O)(=O)c1cccc(c1)C(=[NH2+])N
C1378	Clc1c(S(=O)(=O)N)cc(S(=O)(=O)N)c(NS(=O)(=O)c2c(F)c(F)c(F)c(F)c2F)c1	Clc1cc(NS(=O)(=O)c2c(F)c(F)c(c(c2F)F)F)c(cc1S(=O)(=O)N)S(=O)(=O)N
C1379	O[C@H]1[C@@H](N)CCc2c(cccc2)C1	N[C@H]1CCc2c(C[C@H]1O)cccc2
C1380	Fc1c(C=2C(=O)N(C[C@H](N)c3ccccc3)C(=O)N3C(c4c(F)cccc4)CSC=23)cccc1	N[C@H](c1ccccc1)Cn1c(=O)n2C(CSc2c(c1=O)c1ccccc1F)c1ccccc1F
C1381	Clc1c(NS(=O)(=O)c2ccc(F)cc2)cc(-c2cc3c(ncnc3)cc2)cn1	Fc1ccc(cc1)S(=O)(=O)Nc1cc(cnc1Cl)c1ccc2c(c1)cncn2
C1382	O=C(NC1C[C@@H]2N(C)[C@@H](C1)CCC2)c1c2nc(N3CCOCC3)oc2ccc1	CN1[C@@H]2CCC[C@@H]1CC(C2)NC(=O)c1cccc2c1nc(o2)N1CCOCC1
C1383	S(=O)(=O)(CCCC)N1CCC(NC(=O)Nc2ccc(OC(F)(F)F)cc2)CC1	CCCCS(=O)(=O)N1CCC(CC1)NC(=O)Nc1ccc(cc1)OC(F)(F)F
C1384	Clc1c(C2OC(=O)N(c3cc4c(cc3)CCNC4)C2)cccc1	O=C1OC(CN1c1ccc2c(c1)CNCC2)c1ccccc1Cl
C1385	O=C(NC1CCC(C)CC1)c1c(OC)c(C)cc(-c2ccccc2)c1	COc1c(C)cc(cc1C(=O)NC1CCC(CC1)C)c1ccccc1
C1386	Oc1c2O[C@H]3[C@]4(c2ccc1)C[C@@H](N(C)CC4)CC3	CN1CC[C@@]23C[C@@H]1CC[C@H]2Oc1c3cccc1O
C1387	Clc1c(Cl)ccc(N(Cc2ccc(-c3c(NS(=O)(=O)c4c(C(F)(F)F)cccc4)nccn3)cc2)C)c1	CN(c1ccc(c(c1)Cl)Cl)Cc1ccc(cc1)c1nccnc1NS(=O)(=O)c1ccccc1C(F)(F)F
C1388	N(CCC)(CCC)c1nc(C)nc2c(-c3c(C)cc(C)cc3C)n[nH]c12	CCCN(c1nc(C)nc2c1[nH]nc2c1c(C)cc(cc1C)C)CCC
C1389	S(=O)(=O)(N[C@H](C(=O)NC)Cc1ccc(OC)cc1)C(CC(=O)O)CCc1ccccc1	CNC(=O)[C@@H](NS(=O)(=O)C(CC(=O)O)CCc1ccccc1)Cc1ccc(cc1)OC
C1390	FC(F)(F)Cn1ncc(-c2n[nH]c3c2c(OC)ncc3)c1	COc1nccc2c1c(n[nH]2)c1cnn(c1)CC(F)(F)F
C1391	S(=O)(=O)(N[C@@H](C(=O)N1[C@H](C(=O)NCc2cc(C(=N)N)sc2)CCC1)C(c1ccccc1)c1ccccc1)N	O=C([C@@H]1CCCN1C(=O)[C@@H](C(c1ccccc1)c1ccccc1)NS(=O)(=O)N)NCc1csc(c1)C(=N)N
C1392	O(C[C@@H](O)CN1[C@@H](C)C[C@H](c2sc3c(c(OC)ccc3)c2)CC1)c1c2c([nH]c(C)c2)ccc1	COc1cccc2c1cc(s2)[C@@H]1CCN([C@H](C1)C)C[C@@H](COc1cccc2c1cc([nH]2)C)O
C1393	O=C(COC1=Nn2c(-c3ccccc3)nnc2C2=C1C1CCC2CC1)N1CCCC1	O=C(N1CCCC1)COc1nn2c(nnc2c2c1C1CCC2CC1)c1ccccc1
C1394	O=C(NCC1(Nc2ccccc2)CCN(Cc2c3c(ccc2)cccc3)CC1)CNC(=N)N	NC(=N)NCC(=O)NCC1(CCN(CC1)Cc1cccc2c1cccc2)Nc1ccccc1
C1395	Fc1cc2onc(C3CCN(C(CO)CN4Cc5c(ccc(OC)c5)C4)CC3)c2cc1	COc1ccc2c(c1)CN(C2)CC(N1CCC(CC1)c1noc2c1ccc(c2)F)CO
C1396	O=C(OC(C)(C)C)N[C@H](C(=O)NCC#N)Cc1c2c(sc1)cccc2	N#CCNC(=O)[C@H](Cc1csc2c1cccc2)NC(=O)OC(C)(C)C
C1397	O=C(Nc1ncc2c(c1)ccc(OC1[C@@H](O)COC1)c2)C1CC1	O[C@H]1COCC1Oc1ccc2c(c1)cnc(c2)NC(=O)C1CC1
C1398	N(c1nc(-c2n[nH]c3c2cc(-c2cn(CC)nc2)nc3)ccc1)C1CC(N)CCC1	CCn1ncc(c1)c1ncc2c(c1)c(n[nH]2)c1cccc(n1)NC1CCCC(C1)N
C1399	S(=O)(=O)(NC(C(=O)N1CC(C(=O)OC)CCC1)Cc1cc(C(=N)N)ccc1)c1cc2c(cc1)cccc2	COC(=O)C1CCCN(C1)C(=O)C(NS(=O)(=O)c1ccc2c(c1)cccc2)Cc1cccc(c1)C(=N)N
C1400	S(=O)(=O)(N)c1sc2sc(CN(CCO)CCO)cc2c1	OCCN(Cc1cc2c(s1)sc(c2)S(=O)(=O)N)CCO
C1401	O=C(NCCCCN1CCN(c2c(OC)cccc2)CC1)C1C(c2ccccc2)C1	COc1ccccc1N1CCN(CC1)CCCCNC(=O)C1CC1c1ccccc1
C1402	SCC(N)Cc1ccc(CC(=O)O)cc1	SCC(Cc1ccc(cc1)CC(=O)O)N
C1403	O=C(O)CCCNC(=O)[C@H]1[C@@H](O)CC[C@@H]2C1C[C@@H]1N(C2)CCc2c3c([nH]c12)cccc3	OC(=O)CCCNC(=O)[C@H]1[C@@H](O)CC[C@@H]2C1C[C@@H]1N(C2)CCc2c1[nH]c1c2cccc1
C1404	O=C(N[C@@H]1[C@H](O)Cc2c1cccc2)[C@@H](CC(=O)NO)Cc1ccc(-c2cc(C(C)C)ccc2)cc1	ONC(=O)C[C@H](C(=O)N[C@@H]1[C@H](O)Cc2c1cccc2)Cc1ccc(cc1)c1cccc(c1)C(C)C
C1405	Fc1c(-c2cc(C(=O)N3CCCC3)ccc2)cc(CC2=NNC(=O)C3=C2CCCC3)cc1	Fc1ccc(cc1c1cccc(c1)C(=O)N1CCCC1)Cc1n[nH]c(=O)c2c1CCCC2
C1406	S(=O)(=O)(N(CC)c1nc(-c2cc3sc(NC(=O)C)nc3cc2)ccn1)c1ccc(OC)cc1	CCN(S(=O)(=O)c1ccc(cc1)OC)c1nccc(n1)c1ccc2c(c1)sc(n2)NC(=O)C
C1407	Fc1c(NC(=O)CCC(=O)c2ccccc2)cc(CC2=NNC(=O)C3=C2NCCC3)cc1	O=C(Nc1cc(ccc1F)Cc1n[nH]c(=O)c2c1NCCC2)CCC(=O)c1ccccc1
C1408	O=C(O)/C=C/c1c(-c2cc(-c3c(OCc4ccccc4)cccc3)ccc2)cccc1	OC(=O)/C=C/c1ccccc1c1cccc(c1)c1ccccc1OCc1ccccc1
C1409	O=C(N=C1N(CCOC)C(C)=C(C)S1)C1C(C)(C)C1(C)C	COCCn1c(=NC(=O)C2C(C2(C)C)(C)C)sc(c1C)C
C1410	O=C(NCCc1[nH]c2c(n1)cccc2)c1c(O)c2c(cc1)C[C@H]1N(C)CC[C@@]32[C@@]1(O)CCC(=O)C3	O=C1CC[C@@]2([C@@]3(C1)CCN([C@@H]2Cc1c3c(O)c(cc1)C(=O)NCCc1nc2c([nH]1)cccc2)C)O
C1411	Clc1ccc(S(=O)(=O)c2c3c(n(C4CN(C)CC4)c2)nccc3)cc1	CN1CCC(C1)n1cc(c2c1nccc2)S(=O)(=O)c1ccc(cc1)Cl
C1412	Fc1c(Cn2nnc3c(NC(=O)c4cocc4)nc(-c4ccccc4)nc23)cccc1	O=C(c1ccoc1)Nc1nc(nc2c1nnn2Cc1ccccc1F)c1ccccc1
C1413	O(CCN1CCCC1)c1c(C(O)c2ccccc2)cccc1	OC(c1ccccc1OCCN1CCCC1)c1ccccc1
C1414	S(=O)(=O)(C)c1cc(-n2c(C)nc(C#Cc3cc(C)ncc3)c2)ccc1	Cc1nccc(c1)C#Cc1cn(c(n1)C)c1cccc(c1)S(=O)(=O)C
C1415	O=C(O)CC[C@H](NC(=O)c1nc(-c2ccccc2)cc(N2CCC(NC)CC2)c1)C(=O)N1CCN(C(=O)OCCCC)CC1	CCCCOC(=O)N1CCN(CC1)C(=O)[C@@H](NC(=O)c1cc(cc(n1)c1ccccc1)N1CCC(CC1)NC)CCC(=O)O
C1416	S(=O)(=O)(ONC(=O)OCc1ccccc1)N	O=C(NOS(=O)(=O)N)OCc1ccccc1
C1417	ClC(F)(F)c1nc(OC2CCCCC2)c(CNC(=O)C(C)c2cc(F)c(NS(=O)(=O)C)cc2)cc1	CC(c1ccc(c(c1)F)NS(=O)(=O)C)C(=O)NCc1ccc(nc1OC1CCCCC1)C(Cl)(F)F
C1418	S(=O)(=O)(NC(=N)N)c1sccc1	NC(=N)NS(=O)(=O)c1cccs1
C1419	Clc1c(S(=O)(=O)c2c3c(n(C4CN(C)CC4)c2)nccc3)n2c(SC=C2)n1	CN1CCC(C1)n1cc(c2c1nccc2)S(=O)(=O)c1c(Cl)nc2n1ccs2
C1420	Clc1c2c([nH]c1)cc(C(=O)NCCNC(=O)c1ccc(N3C(=O)C=CC=C3)cc1)cc2	O=C(c1ccc(cc1)n1ccccc1=O)NCCNC(=O)c1ccc2c(c1)[nH]cc2Cl
C1421	O=C(N[C@H](COCc1ccccc1)c1n(CCC(=O)NCCc2ccccc2)nnn1)C(N)(C)C	O=C(CCn1nnnc1[C@H](NC(=O)C(N)(C)C)COCc1ccccc1)NCCc1ccccc1
C1422	O(C)c1ccc(C2=C(N(C)C(=O)C(c3nc(C4CC4)on3)=C2)c2ccncc2)cc1	COc1ccc(cc1)c1cc(c2noc(n2)C2CC2)c(=O)n(c1c1ccncc1)C
C1423	S(=O)(=O)(Nc1cc(OCCNc2ccncc2)cc(C)c1)c1ccccc1	Cc1cc(OCCNc2ccncc2)cc(c1)NS(=O)(=O)c1ccccc1
C1424	O=C(N[C@H]1[C@H](O)[C@@H](O)[C@H](O)[C@@H](CO)O1)CCC	CCCC(=O)N[C@@H]1O[C@H](CO)[C@H]([C@@H]([C@H]1O)O)O
C1425	O=C1C2(C)C(C3C(C4(C)C([C@@H](CC)C3)=CC(=O)CC4)CC2)CC1	CC[C@H]1CC2C(C3(C1=CC(=O)CC3)C)CCC1(C2CCC1=O)C
C1426	Ic1ccc(C[C@@H](NCCCc2ccccc2)C)cc1	C[C@@H](Cc1ccc(cc1)I)NCCCc1ccccc1
C1427	Fc1ccc(CC2CN(CCCNC(=O)Nc3cc(C#N)ccc3)CC2)cc1	N#Cc1cccc(c1)NC(=O)NCCCN1CCC(C1)Cc1ccc(cc1)F
C1428	FC(F)(F)Oc1c(C(=O)Nc2c([N+](=O)[O-])c(-c3occc3)nc(N)n2)cccc1	Nc1nc(NC(=O)c2ccccc2OC(F)(F)F)c(c(n1)c1ccco1)[N+](=O)[O-]
C1429	Brc1c(-c2c3c([nH]cc3)ncc2)sc(C(=O)NC(CN)c2ccccc2)c1	NCC(c1ccccc1)NC(=O)c1cc(c(s1)c1ccnc2c1cc[nH]2)Br
C1430	O=C(O)[C@@H](NC(=O)C=1C(=O)N(CC2CCCCC2)C2=C(C=1)CCCCCC2)Cc1ccccc1	OC(=O)[C@@H](NC(=O)c1cc2CCCCCCc2n(c1=O)CC1CCCCC1)Cc1ccccc1
C1431	O=C(Nc1cc(OC(C)C)ccc1)c1cc2c(cc(C(=N)N)cc2)cc1	CC(Oc1cccc(c1)NC(=O)c1ccc2c(c1)ccc(c2)C(=N)N)C
C1432	IC#C/C=C/[C@@H]1[C@@H](O)[C@@H](O)C(n2c3ncnc(N)c3nc2)O1	IC#C/C=C/[C@H]1OC([C@@H]([C@@H]1O)O)n1cnc2c1ncnc2N
C1433	S(=O)(=O)(NCCCCCO)c1c(-c2cc(F)c(-c3ncc(N)nc3)cc2)cccc1	OCCCCCNS(=O)(=O)c1ccccc1c1ccc(c(c1)F)c1ncc(nc1)N
C1434	O=C1Nc2nc(c(-c3ncncc3)cc2N1)-c1occc1	O=c1[nH]c2c([nH]1)nc(c(c2)c1ccncn1)c1ccco1
C1435	S(=O)(=O)(C)c1c(C=2C(=O)N3C(=NC=2[C@H](Nc2c(C#N)c(N)ncn2)C)C=CC=C3)cccc1	N#Cc1c(ncnc1N)N[C@@H](c1nc2ccccn2c(=O)c1c1ccccc1S(=O)(=O)C)C
C1436	C(CN1[C@H]2c3c(-c4c5oc(C)c(C)c5ccc4C2)cccc3CC1)C	CCCN1CCc2c3[C@H]1Cc1ccc4c(c1c3ccc2)oc(c4C)C
C1437	O=C1N(Cc2c3c([nH]c2)cccc3)CCCC21CCN(c1ncnc3[nH]ccc13)CC2	O=C1N(CCCC21CCN(CC2)c1ncnc2c1cc[nH]2)Cc1c[nH]c2c1cccc2
C1438	Fc1c(-c2nc(-c3c(n(CC(C)C)nc3)-c3ccncc3)on2)cc(F)cc1	CC(Cn1ncc(c1c1ccncc1)c1onc(n1)c1cc(F)ccc1F)C
C1439	O=C(NC=1C(=O)N(CCOC)C=C(c2ccccc2)C=1)N1CCC(N2C(=O)Nc3ncccc23)CC1	COCCn1cc(cc(c1=O)NC(=O)N1CCC(CC1)n1c(=O)[nH]c2c1cccn2)c1ccccc1
C1440	O=C1C2(C)C(C3C(C4(C)C([C@H](CCC)C3)=CC(=O)CC4)CC2)CC1	CCC[C@@H]1CC2C(C3(C1=CC(=O)CC3)C)CCC1(C2CCC1=O)C
C1441	O=C(Nc1nc2c(c3c1nn(-c1ccc(OC)cc1)c3)cccc2)c1ccccc1	COc1ccc(cc1)n1nc2c(c1)c1ccccc1nc2NC(=O)c1ccccc1
C1442	S(=O)(=O)(N[C@@H]1C(=O)N(CC(=O)CC2CCN(C(=N)N)CC2)CCCC1)c1ccccc1	O=C(CN1CCCC[C@@H](C1=O)NS(=O)(=O)c1ccccc1)CC1CCN(CC1)C(=N)N
C1443	O=C(N1C2C(COc3c(C)ncc(C)n3)CC1CC2)c1c(-n2nccn2)ccc(C)c1	Cc1ccc(c(c1)C(=O)N1C2CCC1C(C2)COc1nc(C)cnc1C)n1nccn1
C1444	Fc1c([C@H](CN(CC)CC)N2CCN(C)CC2)cccc1	CCN(C[C@@H](c1ccccc1F)N1CCN(CC1)C)CC
C1445	Fc1c2c(N3CCN(CCCCOc4c(C)c5C(=O)NCc5cc4)CC3)cccc2ccc1	O=C1NCc2c1c(C)c(cc2)OCCCCN1CCN(CC1)c1cccc2c1c(F)ccc2
C1446	O(C)c1cc2c(CCN(C)C)c(CC)[nH]c2cc1	CCc1[nH]c2c(c1CCN(C)C)cc(cc2)OC
C1447	Clc1c2c(c(N=C(N)N)nc1)cc(S(=O)(=O)N[C@H](C(=O)O)C)cc2	OC(=O)[C@@H](NS(=O)(=O)c1ccc2c(c1)c(ncc2Cl)N=C(N)N)C
C1448	Brc1ccc(OCCCNCCOc2ccc(C)cc2)cc1	Cc1ccc(cc1)OCCNCCCOc1ccc(cc1)Br
C1449	FC(F)(F)C(=O)C(NC(=O)C1N(C(=O)[C@@H](NC(=O)c2ccc([N+](=O)[O-])cc2)C(C)C)CCC1)C(C)C	CC([C@@H](C(=O)N1CCCC1C(=O)NC(C(=O)C(F)(F)F)C(C)C)NC(=O)c1ccc(cc1)[N+](=O)[O-])C
C1450	O=C(OC)c1c(CCCCCCC(=O)c2oc(-c3ncccc3)cn2)cccc1	COC(=O)c1ccccc1CCCCCCC(=O)c1ncc(o1)c1ccccn1
C1451	Clc1c(Cl)ccc(OC2CCN(C[C@H](O)CNC(=O)c3c4c(nnc3)cccc4)CC2)c1	O[C@@H](CN1CCC(CC1)Oc1ccc(c(c1)Cl)Cl)CNC(=O)c1cnnc2c1cccc2
C1452	Clc1c(O)ccc2c1C1(C)C(C)C(N(Cc3ccccc3)CC1)C2	CC1C2Cc3c(C1(C)CCN2Cc1ccccc1)c(Cl)c(cc3)O
C1453	Fc1cc2nc(c(C)c(N3c4c(C(C)(C)C3)ncc(N3CCOCC3)c4)c2cc1)-c1c(C)nccc1	Fc1ccc2c(c1)nc(c(c2N1CC(c2c1cc(cn2)N1CCOCC1)(C)C)C)c1cccnc1C
C1454	FC(F)(F)c1c(NC)nc(Nc2c(OC)c3c(C(=O)N(C4CC4)C3)cc2)nc1	COc1c(ccc2c1CN(C2=O)C1CC1)Nc1ncc(c(n1)NC)C(F)(F)F
C1455	P(=O)(Oc1ccccc1)(O)N[C@H](C(=O)N[C@@H](C(=O)O)C)Cc1ccccc1	C[C@H](C(=O)O)NC(=O)[C@@H](NP(=O)(Oc1ccccc1)O)Cc1ccccc1
C1456	O(C)c1c(N2CCN(CC3OC4(OC3)CCN(c3ccccc3)CC4)CC2)cccc1	COc1ccccc1N1CCN(CC1)CC1COC2(O1)CCN(CC2)c1ccccc1
C1457	O(CCCN1CCCC1)c1c(OC)cc2c(NC3CCN(C(C)C)CC3)nc(C3CCCCC3)nc2c1	COc1cc2c(NC3CCN(CC3)C(C)C)nc(nc2cc1OCCCN1CCCC1)C1CCCCC1
C1458	O(C)c1c(N2CCN(CCCc3nnn(-c4ccc(-c5cscc5)cc4)c3)CC2)cccc1	COc1ccccc1N1CCN(CC1)CCCc1nnn(c1)c1ccc(cc1)c1ccsc1
C1459	S(=O)(=O)(N(CC(=O)N(Cc1ccc(C2CCCCC2)cc1)c1cc(O)c(C(=O)O)cc1)C)c1c2c(c(N(C)C)ccc2)ccc1	O=C(N(c1ccc(c(c1)O)C(=O)O)Cc1ccc(cc1)C1CCCCC1)CN(S(=O)(=O)c1cccc2c1cccc2N(C)C)C
C1460	O(Cc1ccccc1)c1cc2c(cc1)C[C@H]1N(CC3CCC3)CC[C@@]32[C@@]1(O)CCCC3	O[C@]12CCCC[C@]32CCN([C@@H]1Cc1c3cc(cc1)OCc1ccccc1)CC1CCC1
C1461	O=C(N)C(=O)C(NC(=O)C1CCN(C(=O)C=Cc2ccccc2)CC1)Cc1ccccc1	O=C(C1CCN(CC1)C(=O)C=Cc1ccccc1)NC(C(=O)C(=O)N)Cc1ccccc1
C1462	O(C)c1cc(N2C(=O)N(CCN3CCN(c4ccccc4)CC3)c3c2cccc3)ccc1	COc1cccc(c1)n1c(=O)n(c2c1cccc2)CCN1CCN(CC1)c1ccccc1
C1463	S(C)c1ccc(Cn2c(CC(CC(=O)O)(C)C)nc3c2ccc(F)c3)cc1	CSc1ccc(cc1)Cn1c(nc2c1ccc(c2)F)CC(CC(=O)O)(C)C
C1464	Fc1c(C(=O)N2CC3C(C2)CN(c2nc(C)c4c(n2)CCC4)C3)c(-n2nccn2)ccc1	Fc1cccc(c1C(=O)N1CC2C(C1)CN(C2)c1nc(C)c2c(n1)CCC2)n1nccn1
C1465	Clc1cc2c([C@@H](O)[C@H]3N4CC(C=C)C(C3)CC4)ccnc2cc1	C=CC1CN2CCC1C[C@H]2[C@@H](c1ccnc2c1cc(Cl)cc2)O
C1466	Clc1ccc(C2(O)CCNCC2)cc1	OC1(CCNCC1)c1ccc(cc1)Cl
C1467	Clc1c(Cl)ccc(N(C(=O)OCC)C2CCN(CCN3C(=O)N(C(=C)C)c4c3cccc4)CC2)c1	CCOC(=O)N(c1ccc(c(c1)Cl)Cl)C1CCN(CC1)CCn1c(=O)n(c2c1cccc2)C(=C)C
C1468	O(Cc1ccccc1)C1=CC(=O)N(c2nc3n(C)c4c(c3cc2)CCN(C)CC4)C=C1	CN1CCc2c(CC1)c1c(n2C)nc(cc1)n1ccc(cc1=O)OCc1ccccc1
C1469	O=C(NCc1c(C#N)ccc(C)c1)CN1C(=O)C(NCCc2ncccc2)=NC=C1C	N#Cc1ccc(cc1CNC(=O)Cn1c(C)cnc(c1=O)NCCc1ccccn1)C
C1470	O=C(N[C@@H](CC(C)C)B(O)O)CN1C(=O)C=C(N2CCOCC2)C=C1	CC(C[C@@H](B(O)O)NC(=O)Cn1ccc(cc1=O)N1CCOCC1)C
C1471	O=C(O)C=1c2n(C(NCc3ccc(C)cc3)=NC=1)nc(-c1occc1)n2	Cc1ccc(cc1)CNc1ncc(c2n1nc(n2)c1ccco1)C(=O)O
C1472	O(CCN1CCOCC1)c1ccc(Nc2ccc(CCNC[C@H](O)c3c4c(c(O)cc3)NC(=O)C=C4)cc2)cc1	O[C@H](c1ccc(c2c1ccc(=O)[nH]2)O)CNCCc1ccc(cc1)Nc1ccc(cc1)OCCN1CCOCC1
C1473	S(=O)(=O)(N)c1ccc(NC(=S)NC(C(=O)O)Cc2[nH]cnc2)cc1	S=C(NC(C(=O)O)Cc1cnc[nH]1)Nc1ccc(cc1)S(=O)(=O)N
C1474	O=C(C)c1c(-c2ccncc2)ccc(NC(=O)C2CC2)n1	O=C(C1CC1)Nc1ccc(c(n1)C(=O)C)c1ccncc1
C1475	O=C(CC(O)CCCCc1ccccc1)c1oc(-c2ncccc2)cn1	OC(CC(=O)c1ncc(o1)c1ccccn1)CCCCc1ccccc1
C1476	O(c1cc2nc(CCC)n(Cc3cc4c(ccc(C(=N)N)c4)cc3)c2cc1)C1CCN(C(=N)C)CC1	CCCc1nc2c(n1Cc1ccc3c(c1)cc(cc3)C(=N)N)ccc(c2)OC1CCN(CC1)C(=N)C
C1477	Fc1c(F)cc(C2N(C(=O)NCCCN3CCN(c4c(C(=O)N)cccc4)CC3)C(=O)NC(C)=C2C(=O)C)cc1F	O=C(N1C(=O)NC(=C(C1c1cc(F)c(c(c1)F)F)C(=O)C)C)NCCCN1CCN(CC1)c1ccccc1C(=O)N
C1478	N(CCc1c(-c2ccccc2)[nH]c2c1cncc2)(C)C	CN(CCc1c([nH]c2c1cncc2)c1ccccc1)C
C1479	Fc1cc2c(CCCNC3COc4c5c(nccc5)ccc4C3)c[nH]c2cc1	Fc1ccc2c(c1)c(CCCNC1COc3c(C1)ccc1c3cccn1)c[nH]2
C1480	S(=O)(=O)(NC1CCCC1)c1c(C)c(C)cc(NC(=O)C(CC)(C)C)c1	CCC(C(=O)Nc1cc(C)c(c(c1)S(=O)(=O)NC1CCCC1)C)(C)C
C1481	S(=O)(=O)(N)c1ccc(N2C3=C(C(=O)C(C)(C)CC3)C(c3ccc(O)cc3)C=3C(=O)C(C)(C)CCC2=3)cc1	Oc1ccc(cc1)C1C2=C(CCC(C2=O)(C)C)N(C2=C1C(=O)C(CC2)(C)C)c1ccc(cc1)S(=O)(=O)N
C1482	Clc1cc(-c2c(NC(=O)c3c4n(nc3)C=CC=N4)cn(C3CCN(CCCN4CCSCC4)CC3)n2)c(OC(F)F)cc1	FC(Oc1ccc(cc1c1nn(cc1NC(=O)c1cnn2c1nccc2)C1CCN(CC1)CCCN1CCSCC1)Cl)F
C1483	S(=O)(=O)(NCC)c1c(-c2cc(F)c(-c3cnc(N)nc3)cc2)ccc(C(F)(F)F)c1	CCNS(=O)(=O)c1cc(ccc1c1ccc(c(c1)F)c1cnc(nc1)N)C(F)(F)F
C1484	Clc1c(NC(C(=O)CCc2ccncc2)c2c(Cl)cccc2)ccc(C)c1	Cc1ccc(c(c1)Cl)NC(c1ccccc1Cl)C(=O)CCc1ccncc1
C1485	O=C(O)C(=O)Nc1c(C(=O)O)sc(-c2cc(OC)cc(OC)c2)c1	COc1cc(OC)cc(c1)c1cc(c(s1)C(=O)O)NC(=O)C(=O)O
C1486	Clc1nc(N[C@@H]2[C@@H]3C[C@@H](C2)CC3)c2ncn([C@H]3[C@H](O)[C@H](O)[C@H]4[C@@H]3C4)c2n1	Clc1nc(N[C@H]2C[C@@H]3C[C@@H]2CC3)c2c(n1)n(cn2)[C@@H]1[C@H]2C[C@H]2[C@H]([C@H]1O)O
C1487	O=C(N[C@](C)(c1nnn([C@H](C#N)CCCC)c1)C1CCCCC1)c1ccccc1	CCCC[C@H](n1nnc(c1)[C@](C1CCCCC1)(NC(=O)c1ccccc1)C)C#N
C1488	O(C[C@H]1NCC1)c1cc(-c2ccccc2)cnc1	C1C[C@H](N1)COc1cncc(c1)c1ccccc1
C1489	Fc1cc([C@@H]2[C@@H](CN3CCC(c4n(CC)nc(Cc5ccc(OC6CCC6)cc5)c4)CC3)CN([C@H]([C@@H](CC)C)C(=O)O)C2)ccc1	CC[C@H]([C@@H](N1C[C@@H]([C@H](C1)c1cccc(c1)F)CN1CCC(CC1)c1cc(nn1CC)Cc1ccc(cc1)OC1CCC1)C(=O)O)C
C1490	O=C(N)[C@@H](N)Cc1[nH]cnc1	N[C@H](C(=O)N)Cc1cnc[nH]1
C1491	Brc1c([O-])c(-c2[nH]c3c(n2)ccc(C(=[N+H2])N)c3)cc(C)c1	Cc1cc(Br)c(c(c1)c1nc2c([nH]1)cc(cc2)C(=[NH2+])N)[O-]
C1492	Clc1ccc(C=2[C@H](c3ccccc3)CN(C(=NS(=O)(=O)N3CCCCC3)NC)N=2)cc1	CNC(=NS(=O)(=O)N1CCCCC1)N1C[C@H](C(=N1)c1ccc(cc1)Cl)c1ccccc1
C1493	Clc1ccc(-c2cn3N=CN(c4cnc(N5CCC(O)CC5)cc4)C(=O)c3c2)cc1	OC1CCN(CC1)c1ccc(cn1)n1cnn2c(c1=O)cc(c2)c1ccc(cc1)Cl
C1494	Fc1ccc(C(OC2CC3N(CCNCc4ccccc4)C(C2)CC3)c2ccc(F)cc2)cc1	Fc1ccc(cc1)C(c1ccc(cc1)F)OC1CC2CCC(C1)N2CCNCc1ccccc1
C1495	S(=O)(=O)(Nc1c(F)cc(C(C(=O)NCc2c(N3CCCC3)cc(C(F)(F)F)cc2)C)cc1)C	O=C(C(c1ccc(c(c1)F)NS(=O)(=O)C)C)NCc1ccc(cc1N1CCCC1)C(F)(F)F
C1496	O=C(O)C(C)c1ccc(C(=O)c2sccc2)cc1	OC(=O)C(c1ccc(cc1)C(=O)c1cccs1)C
C1497	S(=O)(=O)(Nc1c(F)cc(C(C(=O)NCc2c(/C=C/C(C)(C)C)nc(C(F)(F)F)cc2)C)cc1)C	O=C(C(c1ccc(c(c1)F)NS(=O)(=O)C)C)NCc1ccc(nc1/C=C/C(C)(C)C)C(F)(F)F
C1498	O=[N+]([O-])c1sc(C(=O)CCN2CCN(c3c(OC)cccc3)CC2)cc1	COc1ccccc1N1CCN(CC1)CCC(=O)c1ccc(s1)[N+](=O)[O-]
C1499	O(C)c1ncc(Nc2c(-c3nc(N)nc(C)n3)ccc(-c3cnccc3)n2)cc1	COc1ccc(cn1)Nc1nc(ccc1c1nc(C)nc(n1)N)c1cccnc1
C1500	OCC1CCC(CCNCC2(N(C)C)COc3c(OC2)cccc3)CC1	OCC1CCC(CC1)CCNCC1(COc2c(OC1)cccc2)N(C)C
C1501	Brc1cc2-c3ncncc3Cc3c(C(=O)OCC)ncn3-c2cc1	CCOC(=O)c1ncn2c1Cc1cncnc1c1c2ccc(c1)Br
C1502	O=C1N(c2ccc(C)cc2)c2c(cccc2)CC1(CCCNC)CC	CNCCCC1(CC)Cc2ccccc2N(C1=O)c1ccc(cc1)C
C1503	O=C(Nc1sc2c(n1)ccc(-c1nc(CCc3ccccc3)ncc1)c2)C	CC(=O)Nc1nc2c(s1)cc(cc2)c1ccnc(n1)CCc1ccccc1
C1504	Fc1ccc(OCCCN2CCN(c3ccccc3)CC2)cc1	Fc1ccc(cc1)OCCCN1CCN(CC1)c1ccccc1
C1505	Clc1c(OC(C(C)C)CCN2CCC(N3C(=O)Nc4c3cccc4)CC2)cc(OC)cc1	COc1ccc(c(c1)OC(C(C)C)CCN1CCC(CC1)n1c(=O)[nH]c2c1cccc2)Cl
C1506	OCC[C@@H]1N(Cc2ccc(-c3ccccc3)cc2)CCN(CC2CCCCC2)C1	OCC[C@H]1CN(CCN1Cc1ccc(cc1)c1ccccc1)CC1CCCCC1
C1507	S(=O)(=O)(NC=1C(=O)N(CC(=O)NC[C@H]2CN=C(N)NC2)C(C)=CC=1)Cc1ccccc1	O=C(Cn1c(C)ccc(c1=O)NS(=O)(=O)Cc1ccccc1)NC[C@@H]1CNC(=NC1)N
C1508	O=C(O)C(CC(=O)O)c1cc(c(O)c(-c2cc(C#N)ccc2)c1)-c1[nH]c2c(n1)ccc(C(=N)N)c2	N#Cc1cccc(c1)c1cc(cc(c1O)c1nc2c([nH]1)cc(cc2)C(=N)N)C(C(=O)O)CC(=O)O
C1509	O(CCCN1CCCC1)c1ccc(N2C(CCC)=Nc3c(C2=O)cccc3)cc1	CCCc1nc2ccccc2c(=O)n1c1ccc(cc1)OCCCN1CCCC1
C1510	O(C)c1c(O)cc2c([C@H]3N(Cc4c(O)c(OC)ccc4C3)CC2)c1	COc1cc2c(cc1O)CCN1[C@H]2Cc2ccc(c(c2C1)O)OC
C1511	O=C(N)C(NC(=O)c1c(/C=C/c2ccc(CN(CC)CC)cc2)cccc1)Cc1ccccc1	CCN(Cc1ccc(cc1)/C=C/c1ccccc1C(=O)NC(C(=O)N)Cc1ccccc1)CC
C1512	N(CCCCC(c1ccccc1)c1ccccc1)(CC)CC	CCN(CCCCC(c1ccccc1)c1ccccc1)CC
C1513	O=C(N1C[C@@H](N2CCCC2)CC1)c1ccc(Cn2c(C)nc3c2cccc3)cc1	O=C(c1ccc(cc1)Cn1c(C)nc2c1cccc2)N1CC[C@@H](C1)N1CCCC1
C1514	O=C(NCC1CCC(CNCc2c(C)onc2C)CC1)c1oc(Cc2c(C)cc3C(C)(C)CCC(C)(C)c3c2)cc1	O=C(c1ccc(o1)Cc1cc2c(cc1C)C(C)(C)CCC2(C)C)NCC1CCC(CC1)CNCc1c(C)noc1C
C1515	Oc1cc([C@@]23[C@@](C)(CN(CCc4ccccc4)CC2)Cc2c(cccc2)C3)ccc1	Oc1cccc(c1)[C@@]12CCN(C[C@@]2(C)Cc2c(C1)cccc2)CCc1ccccc1
C1516	O=C(NCc1cc(C(=N)N)ccc1)c1n(Cc2cc(C(=N)N)ccc2)c2c(c(C)ccc2)c1	NC(=N)c1cccc(c1)CNC(=O)c1cc2c(n1Cc1cccc(c1)C(=N)N)cccc2C
C1517	Clc1ccc(/C=C/C(=O)c2ccc(N3C(=O)[C@H]4[C@@H](C3=O)[C@H]3C=C[C@@H]4C3)cc2)cc1	O=C(c1ccc(cc1)N1C(=O)[C@@H]2[C@H](C1=O)[C@H]1C[C@@H]2C=C1)/C=C/c1ccc(cc1)Cl
C1518	Clc1c(F)ccc([C@H]2[C@H](N(C(=O)Oc3ccc(F)cc3)CC)CN(C(=O)C3CCN(c4ncc(C(F)(F)F)cc4)CC3)C2)c1	CCN([C@@H]1CN(C[C@H]1c1ccc(c(c1)Cl)F)C(=O)C1CCN(CC1)c1ccc(cn1)C(F)(F)F)C(=O)Oc1ccc(cc1)F
C1519	Clc1ccc(CNC(=O)c2cn(-c3nc(NC)c4ncn(C5[C@H](O)[C@H](O)[C@@H](CO)O5)c4n3)nc2)cc1	OC[C@H]1OC([C@@H]([C@@H]1O)O)n1cnc2c1nc(nc2NC)n1ncc(c1)C(=O)NCc1ccc(cc1)Cl
C1520	Clc1cc(C2Oc3c(-c4c2c2C(C)=CC(C)(C)Nc2cc4)cccc3)ccc1	Clc1cccc(c1)C1Oc2ccccc2c2c1c1C(=CC(Nc1cc2)(C)C)C
C1521	O=C(N(C)C)c1c(NCCCN2CCN(c3c(OC)cccc3)CC2)nccc1	COc1ccccc1N1CCN(CC1)CCCNc1ncccc1C(=O)N(C)C
C1522	O(/N=C/c1c(OC(C)C2=NCCN2)cccc1)C	CO/N=C/c1ccccc1OC(C1=NCCN1)C
C1523	Fc1c(C(=O)Nc2n[nH]c3C(C)(C)N(C(=O)N4[C@@H](C)CN5[C@H](C4)CCC5)Cc23)cccc1	C[C@H]1CN2CCC[C@H]2CN1C(=O)N1Cc2c(C1(C)C)[nH]nc2NC(=O)c1ccccc1F
C1524	S(=O)(=O)(N(Cc1ncc(-c2ccccc2)cc1)c1cnc(OC)cc1)c1ccc(OC)cc1	COc1ccc(cn1)N(S(=O)(=O)c1ccc(cc1)OC)Cc1ccc(cn1)c1ccccc1
C1525	Clc1c(Cl)cccc1N1CCN(CCCCNc2ncc(-c3ccccc3)cc2)CC1	Clc1c(Cl)cccc1N1CCN(CC1)CCCCNc1ccc(cn1)c1ccccc1
C1526	Clc1c(OCC)ccc(-c2n(c(COC)nn2)-c2cnc(OC)cc2)c1	COCc1nnc(n1c1ccc(nc1)OC)c1ccc(c(c1)Cl)OCC
C1527	O=C(CC1C2CC(C1)CC2)N1[C@H](C(=O)NCCCCN2CCN(c3c(OC)cccc3)CC2)CCC1	COc1ccccc1N1CCN(CC1)CCCCNC(=O)[C@@H]1CCCN1C(=O)CC1CC2CC1CC2
C1528	Nc1nc(N2CCN(C)CC2)nc(-c2cc(C)cc(C)c2)n1	CN1CCN(CC1)c1nc(N)nc(n1)c1cc(C)cc(c1)C
C1529	O=C(O)c1ccc(C(=O)c2ccc(C(=O)C3CCCCC3)cc2)cc1	O=C(c1ccc(cc1)C(=O)c1ccc(cc1)C(=O)O)C1CCCCC1
C1530	Clc1c(F)ccc(NC(=O)N(CCCN2CCN(C)CC2)[C@H]2[C@@H]3[C@@](c4cc(NC(=O)C(C)C)ccc4)(C3)CC2)c1	CN1CCN(CC1)CCCN([C@@H]1CC[C@]2([C@@H]1C2)c1cccc(c1)NC(=O)C(C)C)C(=O)Nc1ccc(c(c1)Cl)F
C1531	Nc1c(-c2n(C)c3c(n2)cccc3)non1	Cn1c(nc2c1cccc2)c1nonc1N
C1532	O=C(N1[C@@H]([C@H](CC)C)CN2[C@H](C1)C[C@@H](O)C2)N1C(C)(C)c2[nH]nc(NC(=O)c3ncccc3)c2C1	CC[C@@H]([C@H]1CN2C[C@@H](C[C@H]2CN1C(=O)N1Cc2c(C1(C)C)[nH]nc2NC(=O)c1ccccn1)O)C
C1533	O=C(N(C/C(=C/c1ccccc1)/C)CCCN1CCOCC1)c1cc(OC)c(OC)c(OC)c1	COc1cc(cc(c1OC)OC)C(=O)N(C/C(=C/c1ccccc1)/C)CCCN1CCOCC1
C1534	S[C@@]12C(=CC(=O)CC1)CCC1C3[C@@](C)([C@@H](O)CC3)CCC21	O=C1CC[C@]2(C(=C1)CCC1C2CC[C@]2(C1CC[C@@H]2O)C)S
C1535	O(C(C)C)c1c(N2CCN(CCCCOc3cc4NC(=O)CCc4cc3)CC2)cccc1	O=C1CCc2c(N1)cc(cc2)OCCCCN1CCN(CC1)c1ccccc1OC(C)C
C1536	FC(F)(F)c1cnc(N[C@H]2[C@H](C)N(C(=O)c3c(-n4nccn4)cc(OC)cc3)CCC2)cc1	COc1ccc(c(c1)n1nccn1)C(=O)N1CCC[C@H]([C@@H]1C)Nc1ccc(cn1)C(F)(F)F
C1537	O=C(Nc1nc(C)sc1)c1c2NC(=O)Oc2ccc1	Cc1scc(n1)NC(=O)c1cccc2c1[nH]c(=O)o2
C1538	O(C)c1cc(C)c(-n2nc(C)c3c(N[C@H](CO)CC)nc(C)nc23)cc1	CC[C@H](Nc1nc(C)nc2c1c(C)nn2c1ccc(cc1C)OC)CO
C1539	O=C1N(c2ccc(N=C(N)N)cc2)c2c(C(c3ccccc3)=NC1Cc1ccccc1)cccc2	NC(=Nc1ccc(cc1)N1C(=O)C(Cc2ccccc2)N=C(c2c1cccc2)c1ccccc1)N
C1540	FC(F)(F)c1cc([C@H](OC[C@]2(c3ccccc3)NC[C@@H](N3C(=O)NCC3)CC2)C)cc(C(F)(F)F)c1	O=C1NCCN1[C@H]1CC[C@@](NC1)(CO[C@@H](c1cc(cc(c1)C(F)(F)F)C(F)(F)F)C)c1ccccc1
C1541	Clc1cc2c(NCCO)nc(N3CCN(C)CC3)nc2cc1	OCCNc1nc(nc2c1cc(Cl)cc2)N1CCN(CC1)C
C1542	O=C(O)[C@@H](N)C[C@H](C(=O)O)C/C=C/c1ccc(C#N)cc1	N#Cc1ccc(cc1)/C=C/C[C@@H](C(=O)O)C[C@@H](C(=O)O)N
C1543	Clc1cc2[nH]cc(C(=O)N3CCC4(OCc5c4cncc5)CC3)c2cc1	Clc1ccc2c(c1)[nH]cc2C(=O)N1CCC2(CC1)OCc1c2cncc1
C1544	O=[N+]([O-])c1c(-c2ccccc2)ccc(C(=O)NC(CCC[N-]C(=[N+H2])N)B2OC3(C)C4C(C)(C)C(C4)CC3O2)c1	O=C(c1ccc(c(c1)[N+](=O)[O-])c1ccccc1)NC(B1OC2C(O1)(C)C1CC(C2)C1(C)C)CCC[N-]C(=[NH2+])N
C1545	Fc1ccc(-n2ncc3c2ccc([C@@H](C(C(=O)Nc2sccn2)(C)C)c2ccccc2)c3)cc1	Fc1ccc(cc1)n1ncc2c1ccc(c2)[C@@H](C(C(=O)Nc1nccs1)(C)C)c1ccccc1
C1546	FC(F)(F)c1cc2nc(CN(CC)c3cc(F)c(F)cc3)c(-c3ccccc3)nc2cc1	CCN(c1ccc(c(c1)F)F)Cc1nc2cc(ccc2nc1c1ccccc1)C(F)(F)F
C1547	O=C(CC(c1ccccc1)(c1ccccc1)c1ccccc1)N1[C@H](C(=O)N2[C@@H](C(=O)NCC3CCNCC3)CCC2)C[C@@H](O)C1	O[C@H]1CN([C@@H](C1)C(=O)N1CCC[C@@H]1C(=O)NCC1CCNCC1)C(=O)CC(c1ccccc1)(c1ccccc1)c1ccccc1
C1548	O(C)c1c(c(C)cc(C)c1)C=1N(C(C)C)C(=O)C(N(CCC)CCC)=C(C)N=1	CCCN(c1c(C)nc(n(c1=O)C(C)C)c1c(C)cc(cc1OC)C)CCC
C1549	FC(F)(F)C=1c2c(NC(=O)C=1)ccc(NCC(C)(C)C)c2	O=c1cc(c2c([nH]1)ccc(c2)NCC(C)(C)C)C(F)(F)F
C1550	Clc1c(S(=O)(=O)N)cc(S(=O)(=O)N)c(NC(=O)CC[C@@H](C)[C@@H]2[C@]3(C)[C@H]([C@@H]4[C@@H](O)C[C@H]5[C@@](C)([C@H]4CC3)CC[C@@H](O)C5)CC2)c1	O[C@@H]1CC[C@]2([C@@H](C1)C[C@@H]([C@@H]1[C@@H]2CC[C@]2([C@H]1CC[C@@H]2[C@@H](CCC(=O)Nc1cc(Cl)c(cc1S(=O)(=O)N)S(=O)(=O)N)C)C)O)C
C1551	FC(F)(C(=O)NCC(=O)OC)C(=O)C(NC(=O)[C@H]1N(C(=O)[C@@H](NC(=O)OC(C)(C)C)C(C)C)CCC1)Cc1ccccc1	COC(=O)CNC(=O)C(C(=O)C(Cc1ccccc1)NC(=O)[C@@H]1CCCN1C(=O)[C@H](C(C)C)NC(=O)OC(C)(C)C)(F)F
C1552	Clc1cc(-n2c(CNC(=O)Nc3cc(F)c(C4CC4)cc3)cc(C(F)(F)F)n2)ccc1	O=C(Nc1ccc(c(c1)F)C1CC1)NCc1cc(nn1c1cccc(c1)Cl)C(F)(F)F
C1553	Brc1ccc(CCCOC(=O)C2N(S(=O)(=O)Cc3ccccc3)CCCC2)cc1	O=C(C1CCCCN1S(=O)(=O)Cc1ccccc1)OCCCc1ccc(cc1)Br
C1554	O([C@H]1CNCCC1)c1nc(-c2n[nH]c3c2cc(-c2cn(C)nc2)nc3)ccc1	Cn1ncc(c1)c1ncc2c(c1)c(n[nH]2)c1cccc(n1)O[C@@H]1CCCNC1
C1555	Fc1cc2n(CC)c(C(=O)Nc3ccc(Cn4c(C)c(CC(=O)O)c(C)n4)cc3)cc2cc1	CCn1c(cc2c1cc(F)cc2)C(=O)Nc1ccc(cc1)Cn1nc(c(c1C)CC(=O)O)C
C1556	Fc1c2nc(n(Cc3ccc(C)cc3)c2cc(OCc2ncc(C)cc2)c1)C1[C@@H](C(=O)O)C1(C)C	Cc1ccc(cc1)Cn1c2cc(OCc3ccc(cn3)C)cc(c2nc1C1[C@H](C1(C)C)C(=O)O)F
C1557	O(C)c1ncc(C=2C(=O)N(C(C)C)c3nc(N)nc(C)c3N=2)cc1	COc1ccc(cn1)c1nc2c(C)nc(nc2n(c1=O)C(C)C)N
C1558	O=C(c1c2c(n(CC3CCOCC3)c1)ccc(OCc1ccccc1)c2)C1C(C)(C)C1(C)C	O=C(C1C(C1(C)C)(C)C)c1cn(c2c1cc(OCc1ccccc1)cc2)CC1CCOCC1
C1559	Clc1c(Cl)cc2NC(=O)C(N3CCN(C)CC3)=Nc2c1	CN1CCN(CC1)c1nc2cc(Cl)c(cc2[nH]c1=O)Cl
C1560	O=C(O)[C@@H](NC(=O)c1cc(CCCc2c3c(N)nc(N)nc3oc2)sc1)CCC(=O)O	OC(=O)CC[C@@H](C(=O)O)NC(=O)c1csc(c1)CCCc1coc2c1c(N)nc(n2)N
C1561	Fc1ncc([C@]2([C@H](C)NC(C3=CNC(=O)C=C3)=N2)c2ccc(F)cc2)cc1	Fc1ccc(cc1)[C@]1(N=C(N[C@H]1C)c1ccc(=O)[nH]c1)c1ccc(nc1)F
C1562	O=C1N(C2C[C@@H]3N(C4CCCCCCC4)[C@H](C2)CCC3)c2c(NC1=O)cccc2	O=c1[nH]c2ccccc2n(c1=O)C1C[C@@H]2CCC[C@H](C1)N2C1CCCCCCC1
C1563	O(CCCN1[C@H](C)CCC1)c1ccc(C2=NNC(=O)C=C2)cc1	C[C@@H]1CCCN1CCCOc1ccc(cc1)c1ccc(=O)[nH]n1
C1564	O=C(c1c2c(n(CC3CCOCC3)c1)ccc(N)c2)C1C(C)(C)C1(C)C	Nc1ccc2c(c1)c(cn2CC1CCOCC1)C(=O)C1C(C1(C)C)(C)C
C1565	Clc1ccc(C2(O)CCN(CCCC(CNC(=O)NC3CCNCC3)(c3ccccc3)c3ccccc3)CC2)cc1	O=C(NC1CCNCC1)NCC(c1ccccc1)(c1ccccc1)CCCN1CCC(CC1)(O)c1ccc(cc1)Cl
C1566	O=C(NCc1cc(-c2c(O)c(-c3[nH]c4c(c3)cncc4)ccc2)ccc1)C(O)c1ccccc1	OC(c1ccccc1)C(=O)NCc1cccc(c1)c1cccc(c1O)c1[nH]c2c(c1)cncc2
C1567	Clc1cc2C3(N(C)C(=O)N(Cc4nc(C(C)C)sc4)C3=O)C(=O)N(CC(=O)O)c2cc1	OC(=O)CN1c2ccc(cc2C2(C1=O)C(=O)N(C(=O)N2C)Cc1csc(n1)C(C)C)Cl
C1568	Fc1c(C#C[C@]2(O)C(=O)N(C)CC2)cc2-c3n(c([C@@H](O)c4n(C)ncc4)c(C(=O)N)n3)C3CC(c2c1)C3	CN1CC[C@](C1=O)(O)C#Cc1cc2c(cc1F)C1CC(n3c2nc(c3[C@H](c2ccnn2C)O)C(=O)N)C1
C1569	O=C1C(CN2C(=O)c3ncccc3C2)(C)NC(=O)N1	O=C1NC(=O)C(N1)(C)CN1Cc2c(C1=O)nccc2
C1570	FC(F)(F)Oc1cc(C)c(-n2c3nc(C)cc4N(C(CC)CC)CCc(c34)c2)cc1	CCC(N1CCc2c3c1cc(C)nc3n(c2)c1ccc(cc1C)OC(F)(F)F)CC
C1571	Brc1c(C(=O)O[C@@H]2C(=O)[C@H]3[C@](C)([C@H](C(=O)OC)C2)CC[C@H]2C(=O)O[C@H](c4cocc4)C[C@]32C)cccc1	COC(=O)[C@@H]1C[C@H](OC(=O)c2ccccc2Br)C(=O)[C@H]2[C@@]1(C)CC[C@@H]1[C@]2(C)C[C@H](OC1=O)c1ccoc1
C1572	Fc1cc(C(=O)N2CC3C(C2)CN(c2nc(C)cc(C)n2)C3)c(-c2nc(C)ccc2)cc1	Cc1cc(C)nc(n1)N1CC2C(C1)CN(C2)C(=O)c1cc(F)ccc1c1cccc(n1)C
C1573	O=C(Nc1ccc(C)cc1)COc1ccc(-c2[nH]c3C(=O)N(CCC)C(=O)N(CCC)c3c2)cc1	CCCn1c2cc([nH]c2c(=O)n(c1=O)CCC)c1ccc(cc1)OCC(=O)Nc1ccc(cc1)C
C1574	Fc1c(C(C(=O)N(CC)CC)N2CCN(C)CC2)cccc1	CCN(C(=O)C(c1ccccc1F)N1CCN(CC1)C)CC
C1575	Clc1cc(S(=O)(=O)N[C@H](C(=O)O)Cc2ccc(-c3cc(NC(=O)NCCC)ccc3)cc2)c(OC)cc1	CCCNC(=O)Nc1cccc(c1)c1ccc(cc1)C[C@@H](C(=O)O)NS(=O)(=O)c1cc(Cl)ccc1OC
C1576	Ic1c(N=[N+]=[N-])ccc([C@@H](C(=O)OC)[C@@H]2NCCCC2)c1	[N-]=[N+]=Nc1ccc(cc1I)[C@@H](C(=O)OC)[C@H]1CCCCN1
C1577	Oc1cc2-c3n(nc(Cc4onc(C)c4)n3)Cc3c(C)ncn3-c2cc1	Oc1ccc2c(c1)c1nc(nn1Cc1n2cnc1C)Cc1onc(c1)C
C1578	S(=O)(=O)(N)c1ccc(CN2C(=O)c3c(C2=O)ccc(C)c3)cc1	Cc1ccc2c(c1)C(=O)N(C2=O)Cc1ccc(cc1)S(=O)(=O)N
C1579	Clc1c(-c2c(C)nn3C(N(CCOC)CC)=CC(C)=Nc23)ccc(Cl)c1	COCCN(c1cc(C)nc2n1nc(c2c1ccc(cc1Cl)Cl)C)CC
C1580	Clc1c(C(=O)N2c3c(/C(=C/C(=O)NCc4ncccc4)/C(F)(F)CC2)cccc3)ccc(N2CC(C)CC2)c1	CC1CCN(C1)c1ccc(c(c1)Cl)C(=O)N1CCC(/C(=C\C(=O)NCc2ccccn2)/c2c1cccc2)(F)F
C1581	Ic1ccc(CCC(=O)N[C@H](C(=O)N[C@H](C(=O)N)CCC(=O)O)CCC(=O)O)cc1	O=C(N[C@H](C(=O)N[C@H](C(=O)N)CCC(=O)O)CCC(=O)O)CCc1ccc(cc1)I
C1582	Ic1c2c(c(OC)c(C(=O)N[C@H]3CN(Cc4ccccc4)CC3)c1)cccc2	COc1c(cc(c2c1cccc2)I)C(=O)N[C@@H]1CCN(C1)Cc1ccccc1
C1583	C(Cc1cc2c(nc(-c3c(C)[nH]nc3C)cc2)cc1)N1[C@H](C)CCC1	C[C@@H]1CCCN1CCc1ccc2c(c1)ccc(n2)c1c(C)n[nH]c1C
C1584	Clc1ccc([C@@H]2[C@H](c3c(c(C)no3)-c3ccc(F)cc3)C3N(C)C(C2)CC3)cc1	Fc1ccc(cc1)c1c(C)noc1[C@@H]1C2CCC(N2C)C[C@@H]1c1ccc(cc1)Cl
C1585	O(C)c1ccc(-c2c3OCC(N(CCC)CCC)Cc3ccc2)cc1	CCCN(C1COc2c(C1)cccc2c1ccc(cc1)OC)CCC
C1586	O=C(O)C[C@H]1c2c(OC1)cc(OCc1cc(-c3c(C)cc(OCc4c(C)nc(C)s4)cc3C)ccc1)cc2	OC(=O)C[C@@H]1COc2c1ccc(c2)OCc1cccc(c1)c1c(C)cc(cc1C)OCc1sc(nc1C)C
C1587	O=C1N([C@@H]2O[C@H](C#C)[C@@H](O)C2)C=C(C)C(=O)N1	C#C[C@H]1O[C@H](C[C@@H]1O)n1cc(C)c(=O)[nH]c1=O
C1588	Clc1cc2N=C(NC3CCN(Cc4ccccc4)CC3)c3c(Oc2cc1)nccc3	Clc1ccc2c(c1)N=C(NC1CCN(CC1)Cc1ccccc1)c1c(O2)nccc1
C1589	S(=O)(=O)(N)c1ccc(C(=O)N2Cc3c(cc(OC)c(OC)c3)CC2)cc1	COc1cc2CN(CCc2cc1OC)C(=O)c1ccc(cc1)S(=O)(=O)N
C1590	O=C1N(CC2CCC2)CN(c2ccccc2)C21CCN(C(c1ccccc1)c1ccccc1)CC2	O=C1N(CC2CCC2)CN(C21CCN(CC2)C(c1ccccc1)c1ccccc1)c1ccccc1
C1591	Clc1cc(C(F)(F)F)c(NC(=O)OC[C@@H]2C(=O)N(CC(=O)NC=CCC(=O)C)c3c(C(C)=N2)cccc3)cc1	CC(=O)CC=CNC(=O)CN1C(=O)[C@@H](COC(=O)Nc2ccc(cc2C(F)(F)F)Cl)N=C(c2c1cccc2)C
C1592	Clc1nc(C(NC(=O)C2CCC(CN)CC2)Cc2ccccc2)cc(-c2ccccc2)c1	NCC1CCC(CC1)C(=O)NC(c1nc(Cl)cc(c1)c1ccccc1)Cc1ccccc1
C1593	N(C)[C@H]1CN(c2nc(N)nc(C(C)C)c2)CC1	CN[C@@H]1CCN(C1)c1cc(nc(n1)N)C(C)C
C1594	Brc1c(-n2nnc3c(N(CCCC)CC)cc(C)nc23)ccc(C(C)C)c1	CCCCN(c1cc(C)nc2c1nnn2c1ccc(cc1Br)C(C)C)CC
C1595	Clc1cc2c(NCCCCCCN)nc(/C=C/c3ccc(Cl)cc3)nc2cc1	NCCCCCCNc1nc(/C=C/c2ccc(cc2)Cl)nc2c1cc(Cl)cc2
C1596	S=C(Nc1cc(c(F)cc1)[C@@]1(C)NC(=N)N(C)S(=O)(=O)C1)c1ncc(OC)nc1	COc1cnc(cn1)C(=S)Nc1ccc(c(c1)[C@@]1(C)NC(=N)N(S(=O)(=O)C1)C)F
C1597	Clc1cc2c(cc(S(=O)(=O)N[C@@H]3C(=O)N(c4c(F)cc(C5N(C)CCC5)cc4)CC3)cc2)cc1	Clc1ccc2c(c1)ccc(c2)S(=O)(=O)N[C@H]1CCN(C1=O)c1ccc(cc1F)C1CCCN1C
C1598	FC(F)Cc1c(-c2nc(C)c(N(CCC)CCC)c3c2cccc3)c(OC)cc(CC(F)F)c1	CCCN(c1c(C)nc(c2c1cccc2)c1c(CC(F)F)cc(cc1OC)CC(F)F)CCC
C1599	O=C(NCC)Nc1ccc(-c2nc(N3CCOCC3)c3c(n2)CN(C(OC(C)(C)C)=O)C3)cc1	CCNC(=O)Nc1ccc(cc1)c1nc2CN(Cc2c(n1)N1CCOCC1)C(=O)OC(C)(C)C
C1600	O=C(O[C@@H]1C(C)(C)[C@H]2[C@@](C)([C@H]3C(=O)C=C4[C@](C)([C@]3(C)CC2)CC[C@]2(C)[C@H]4C[C@](C(=O)[O-])(C)CC2)CC1)CCC(=O)[O-]	O=C(O[C@H]1CC[C@]2([C@H](C1(C)C)CC[C@@]1([C@@H]2C(=O)C=C2[C@@]1(C)CC[C@@]1([C@H]2C[C@](C)(CC1)C(=O)[O-])C)C)C)CCC(=O)[O-]
C1601	Clc1cc(C#Cc2cc3S(=O)(=O)C=Cc3cc2)c(OCC(=O)O)cc1	OC(=O)COc1ccc(cc1C#Cc1ccc2c(c1)S(=O)(=O)C=C2)Cl
C1602	Clc1c(N2CCN(CCN3C(=O)CC4(CC3=O)CCCC4)CC2)ccc(Cl)c1	Clc1ccc(c(c1)Cl)N1CCN(CC1)CCN1C(=O)CC2(CC1=O)CCCC2
C1603	Fc1c(F)ccc([C@]2(O)[C@@H](C(=O)N(Cc3c4c(F)cccc4n(Cc4conc4)c3)C3CC3)CNCC2)c1	O=C([C@H]1CNCC[C@]1(O)c1ccc(c(c1)F)F)N(C1CC1)Cc1cn(c2c1c(F)ccc2)Cc1cnoc1
C1604	O=C1Oc2c(ccc(CN3CCC(c4ccccc4)CC3)c2)C=C1	O=c1ccc2c(o1)cc(cc2)CN1CCC(CC1)c1ccccc1
C1605	S(=O)(=O)(C)c1c(-c2cc(F)c(-c3nc4c([nH]cc4)nc3)cc2)cccc1	Fc1cc(ccc1c1cnc2c(n1)cc[nH]2)c1ccccc1S(=O)(=O)C
C1606	Fc1cc(OCCNCCCc2c3c([nH]c2)ccc(F)c3)c2OCCCc2c1	Fc1cc(OCCNCCCc2c[nH]c3c2cc(F)cc3)c2c(c1)CCCO2
C1607	FC(F)(F)Oc1c(-c2c(CC)nc(NC(CC)CC)c(CC)n2)ccc(OC)c1	CCC(Nc1nc(CC)c(nc1CC)c1ccc(cc1OC(F)(F)F)OC)CC
C1608	S(=O)(=O)(NC(=O)CN(C(=N)N)C)c1ccc(CO)cc1	OCc1ccc(cc1)S(=O)(=O)NC(=O)CN(C(=N)N)C
C1609	FC(F)(F)c1c(NC)nc(Nc2c(OC)c3c(C(=O)N(CC)C3)cc2)nc1	CCN1Cc2c(C1=O)ccc(c2OC)Nc1ncc(c(n1)NC)C(F)(F)F
C1610	Clc1c(C)cc(CN2CCC(N3[C@@H](C(=O)Nc4nc(C)cc(C(=O)NCC(F)F)c4)CCC3=O)CC2)cc1	FC(CNC(=O)c1cc(NC(=O)[C@H]2CCC(=O)N2C2CCN(CC2)Cc2ccc(c(c2)C)Cl)nc(c1)C)F
C1611	O=C(c1c(C)oc2c1cccc2)C1CCCCC1	O=C(c1c(C)oc2c1cccc2)C1CCCCC1
C1612	O(CCOCCOCCO[C@@H]1[C@@H]2Oc3c(OC)ccc4c3[C@@]32[C@](O)(C(N(C)CC3)C4)CC1)CCOCCOC	COCCOCCOCCOCCOCCO[C@H]1CC[C@@]2([C@@]34[C@H]1Oc1c4c(CC2N(CC3)C)ccc1OC)O
C1613	C(=C/C1=CCN(CCc2c3c([nH]c2)nccc3)CC1)\c1ccccc1	c1ccc(cc1)/C=C/C1=CCN(CC1)CCc1c[nH]c2c1cccn2
C1614	S(C)c1c(Oc2c(CN(C)C)cnc(C)c2)cccc1	CSc1ccccc1Oc1cc(C)ncc1CN(C)C
C1615	S(=O)(=O)(NCCCCCNc1scc(-c2cnccc2)n1)C(C)C	CC(S(=O)(=O)NCCCCCNc1scc(n1)c1cccnc1)C
C1616	Brc1cnc(OCC2C3N(C(=O)c4c(OC)c(F)ccc4)C(C2)CC3)cc1	COc1c(F)cccc1C(=O)N1C2CCC1C(C2)COc1ccc(cn1)Br
C1617	O=C(CCCCCOc1c(-n2c(C)nnc2-c2ccc(-c3ccccc3)cc2)cccc1)N1CCN(C)CC1	CN1CCN(CC1)C(=O)CCCCCOc1ccccc1n1c(C)nnc1c1ccc(cc1)c1ccccc1
C1618	O(C)[C@@]12[C@@H]([C@](O)(C(C)C)C)CC3([C@@H]4N(C)CCC53[C@H]1Oc1c(O)ccc(c51)C4)CC2	CO[C@@]12CCC3(C[C@@H]1[C@@](C(C)C)(O)C)C14[C@H]2Oc2c4c(C[C@H]3N(CC1)C)ccc2O
C1619	O=C(NC[C@@H]1N[C@H](C(=O)N2[C@H](C#N)CCC2)CC1)Nc1ccccc1	N#C[C@@H]1CCCN1C(=O)[C@@H]1CC[C@@H](N1)CNC(=O)Nc1ccccc1
C1620	S(C)c1ccc(-c2ccc(C(=O)NC3CN(Cc4ccccc4)CC3)cc2)cc1	CSc1ccc(cc1)c1ccc(cc1)C(=O)NC1CCN(C1)Cc1ccccc1
C1621	O(C(C)(C)C)C(=O)N1CCN(CCC[C@H]2[C@H]3[C@H](C)OC(=O)[C@H]3C[C@@H]3[C@@H]2CCCC3)CC1	C[C@@H]1OC(=O)[C@@H]2[C@H]1[C@H](CCCN1CCN(CC1)C(=O)OC(C)(C)C)[C@@H]1[C@@H](C2)CCCC1
C1622	O=C(NC(C)c1ccccc1)C1=C(C)N(CCCCC)c2c(C1=O)cccc2	CCCCCn1c(C)c(C(=O)NC(c2ccccc2)C)c(=O)c2c1cccc2
C1623	S(Cc1c(C)sc(-c2cc(OCCF)c(OC)cc2)n1)c1nc(N)cc(N)n1	FCCOc1cc(ccc1OC)c1nc(c(s1)C)CSc1nc(N)cc(n1)N
C1624	Clc1sc(C(=O)N[C@H]2[C@@H](NC(=O)c3ccc(N4C(=O)CCCC4)cc3)CCC2)cc1	O=C1CCCCN1c1ccc(cc1)C(=O)N[C@H]1CCC[C@H]1NC(=O)c1ccc(s1)Cl
C1625	O(CCC=C)c1ccc(CCCn2ncc3-c4n(C(N)=Nc23)nc(-c2occc2)n4)cc1	C=CCCOc1ccc(cc1)CCCn1ncc2c1nc(N)n1c2nc(n1)c1ccco1
C1626	O(C)c1c(-c2sc(N3CCC(N4CCCCC4)CC3)nn2)cccc1	COc1ccccc1c1nnc(s1)N1CCC(CC1)N1CCCCC1
C1627	S(=O)(=O)(NC(=O)C1(c2c(OC)cccc2)CC1)Cc1ccc(-c2c(C(=O)N(C)C)sc3c(C)cc(C)cc23)cc1	COc1ccccc1C1(CC1)C(=O)NS(=O)(=O)Cc1ccc(cc1)c1c(sc2c1cc(C)cc2C)C(=O)N(C)C
C1628	S(=O)(=O)(c1n[nH]c2c1cc(N1CC(N)C1)cc2)c1c2c(ccc1)cccc2	NC1CN(C1)c1ccc2c(c1)c(n[nH]2)S(=O)(=O)c1cccc2c1cccc2
C1629	Brc1c(O)c(C(=O)NCC(=O)NC2CCC2)nc(N2S(=O)(=O)CCCC2)c1	O=C(NC1CCC1)CNC(=O)c1nc(cc(c1O)Br)N1CCCCS1(=O)=O
C1630	Fc1cc2[nH]cc(C3CCN(C4c5c6c(ccc5)cccc6C4)CC3)c2cc1	Fc1ccc2c(c1)[nH]cc2C1CCN(CC1)C1Cc2c3c1cccc3ccc2
C1631	O(CCCCCN)C[C@H]1[C@H](OCc2ccccc2)[C@@H](OCc2ccccc2)[C@@H](OCc2ccccc2)[C@@H](OCCc2c3c([nH]c2)cccc3)O1	NCCCCCOC[C@@H]1O[C@H](OCCc2c[nH]c3c2cccc3)[C@@H]([C@@H]([C@H]1OCc1ccccc1)OCc1ccccc1)OCc1ccccc1
C1632	Clc1c(Cl)cccc1N1CCN(CCCNS(=O)(=O)c2cnc3c(cc(Cl)cc3)c2)CC1	Clc1ccc2c(c1)cc(cn2)S(=O)(=O)NCCCN1CCN(CC1)c1cccc(c1Cl)Cl
C1633	N#Cc1ccc(-c2ccc(N3[C@@H]4[C@@H](CN(CC(C)C)C4)CC3)cc2)cc1	N#Cc1ccc(cc1)c1ccc(cc1)N1CC[C@H]2[C@@H]1CN(C2)CC(C)C
C1634	S(=O)(=O)(N[C@H](C(=O)O)Cc1ccc(OCCc2c(C)oc(-c3ccccc3)n2)cc1)C	OC(=O)[C@@H](NS(=O)(=O)C)Cc1ccc(cc1)OCCc1nc(oc1C)c1ccccc1
C1635	O=C1Nc2c(O)ccc([C@@H](O)CNC3Cc4c(cc(CCCC)c(CCCC)c4)C3)c2C=C1	CCCCc1cc2CC(Cc2cc1CCCC)NC[C@@H](c1ccc(c2c1ccc(=O)[nH]2)O)O
C1636	FC(F)(F)c1cc([C@@H](N)CC(C)C)c(N2CCN(C(=O)CCc3c4c(sc3)cccc4)CC2)cc1	CC(C[C@@H](c1cc(ccc1N1CCN(CC1)C(=O)CCc1csc2c1cccc2)C(F)(F)F)N)C
C1637	N(CCc1ccccc1)C=1n2nc(-c3occc3)nc2-c2c(nn(C)c2)N=1	Cn1cc2c(n1)nc(n1c2nc(n1)c1ccco1)NCCc1ccccc1
C1638	Clc1ccc([C@@H]2[C@@H](C(=O)N3CCN(C4(CN)CCCCC4)CC3)CN(C(C)C)C2)cc1	NCC1(CCCCC1)N1CCN(CC1)C(=O)[C@H]1CN(C[C@@H]1c1ccc(cc1)Cl)C(C)C
C1639	Clc1c(Cl)ccc2oc3c(N4CCN(C)CC4)nc(N)nc3c12	CN1CCN(CC1)c1nc(N)nc2c1oc1c2c(Cl)c(cc1)Cl
C1640	O=C(N(C)C)c1c(O)c(Nc2c(N[C@H](CC)c3oc(C)cc3)nsn2)ccc1	CC[C@H](c1ccc(o1)C)Nc1nsnc1Nc1cccc(c1O)C(=O)N(C)C
C1641	S(=O)(=O)(Nc1ccc(N2CCN(C(=O)CCCCCOc3cc4c(CCN)c[nH]c4cc3)CC2)cc1)C	NCCc1c[nH]c2c1cc(OCCCCCC(=O)N1CCN(CC1)c1ccc(cc1)NS(=O)(=O)C)cc2
C1642	O=C(N)c1c(O)c2c(cc1)C[C@H]1N([C@@H](C)C3CC3)CC[C@@]32[C@@]1(O)CCC(=O)C3	O=C1CC[C@@]2([C@@]3(C1)CCN([C@@H]2Cc1c3c(O)c(cc1)C(=O)N)[C@H](C1CC1)C)O
C1643	O=C1N[C@@H]2[C@@H](c3c1c(C)cc(CC)c3)CNC2	CCc1cc2[C@H]3CNC[C@@H]3NC(=O)c2c(c1)C
C1644	S(=O)(=O)(NC(=O)c1oc(C)c(COc2ccc(-c3ncc(OC)cc3)cc2)c1)c1c(C)cccc1	COc1ccc(nc1)c1ccc(cc1)OCc1cc(oc1C)C(=O)NS(=O)(=O)c1ccccc1C
C1645	Clc1c(C)c(Nc2c(C(=O)O)cccc2)ccc1	OC(=O)c1ccccc1Nc1cccc(c1C)Cl
C1646	ClCCN(C(COc1ccccc1)C)Cc1ccccc1	ClCCN(C(COc1ccccc1)C)Cc1ccccc1
C1647	N#Cc1c(-c2cc(-c3n4N=CC(C)=Nc4nc3)ccc2)cccc1	N#Cc1ccccc1c1cccc(c1)c1cnc2n1ncc(n2)C
C1648	Fc1cc(c(C)cc1)-c1nc(-c2n[nH]cc2)c2c(c1)cnc(NC(=O)C1CC1)c2	Fc1ccc(c(c1)c1cc2cnc(cc2c(n1)c1cc[nH]n1)NC(=O)C1CC1)C
C1649	S(=O)(=O)(N)c1cc2c(cc1)CC(NC(=O)CCCCCCCCC)C2	CCCCCCCCCC(=O)NC1Cc2c(C1)ccc(c2)S(=O)(=O)N
C1650	O=C(N[C@@H](C(=O)N1C(C(=O)N[C@@H](CCCn2c(N)ncn2)B2O[C@]3(C)[C@H](O2)CC2C(C)(C)C3C2)CCC1)Cc1ccccc1)C	CC(=O)N[C@@H](C(=O)N1CCCC1C(=O)N[C@H](B1O[C@H]2[C@](O1)(C)C1CC(C2)C1(C)C)CCCn1ncnc1N)Cc1ccccc1
C1651	Fc1ccc(C2=CCN(CCNC(=O)c3nc4c(nc3)cccc4)CC2)cc1	Fc1ccc(cc1)C1=CCN(CC1)CCNC(=O)c1cnc2c(n1)cccc2
C1652	O=C(N=CCc1c(OC)ccc2c1cc(OC)cc2)NC	CNC(=O)N=CCc1c(OC)ccc2c1cc(OC)cc2
C1653	O=C(O)/C=C/c1cc(-c2nc(-c3c(COC)n(C4CCCCC4)nc3)on2)ccc1	COCc1c(cnn1C1CCCCC1)c1onc(n1)c1cccc(c1)/C=C/C(=O)O
C1654	O=C(N[C@H](C(=O)N1[C@H](c2sc3c(c(C)ccc3)n2)CCC1)C1CCCCC1)[C@@H](NC)C	CN[C@H](C(=O)N[C@H](C(=O)N1CCC[C@H]1c1sc2c(n1)c(C)ccc2)C1CCCCC1)C
C1655	O=C(Nc1nc(-c2ccccc2)nc(-c2ccccc2)c1)C	CC(=O)Nc1cc(nc(n1)c1ccccc1)c1ccccc1
C1656	FC(F)(F)c1c(OC)cc2c(N(C(=O)Nc3cnccc3)CC2)c1	COc1cc2CCN(c2cc1C(F)(F)F)C(=O)Nc1cccnc1
C1657	O=C(NN1CCCCC1)C=1C(=O)C=C(N(CCCCC)C=1)c1ccccc1	CCCCCn1cc(C(=O)NN2CCCCC2)c(=O)cc1c1ccccc1
C1658	Clc1nc2n3c(c(CC(=O)O)c2cc1)CC[C@@H](N(S(=O)(=O)c1ccc(F)cc1)C)C3	OC(=O)Cc1c2CC[C@H](Cn2c2c1ccc(n2)Cl)N(S(=O)(=O)c1ccc(cc1)F)C
C1659	N1(c2sc3c(n2)nccc3)CCC(N2CCCCC2)CC1	C1CCN(CC1)C1CCN(CC1)c1nc2c(s1)cccn2
C1660	Clc1c(C[C@@H](NCCCSC)C(=O)N2CCN(c3c(C(N)CC(C)C)cccc3)CC2)ccc(Cl)c1	CSCCCN[C@@H](C(=O)N1CCN(CC1)c1ccccc1C(CC(C)C)N)Cc1ccc(cc1Cl)Cl
C1661	Clc1c(O)ccc(CC(=O)NCCc2ccc(S(=O)(=O)N)cc2)c1	O=C(Cc1ccc(c(c1)Cl)O)NCCc1ccc(cc1)S(=O)(=O)N
C1662	O=C(CNC(=O)c1c2c(ccc1)cccc2)N1[C@H](B(O)O)CCC1	OB([C@@H]1CCCN1C(=O)CNC(=O)c1cccc2c1cccc2)O
C1663	O=C1C(CN(C)C)(C)OC=C1c1ccccc1	CN(CC1(C)OC=C(C1=O)c1ccccc1)C
C1664	O(C)c1c(O)c(-c2[nH]c3c(n2)ccc(C(=N)N)c3)ccc1	COc1cccc(c1O)c1nc2c([nH]1)cc(cc2)C(=N)N
C1665	S(=O)(=O)(NC1CCC([C@H](N)C(=O)N2CSCC2)CC1)c1ccc(OC(F)(F)F)cc1	O=C([C@H](C1CCC(CC1)NS(=O)(=O)c1ccc(cc1)OC(F)(F)F)N)N1CSCC1
C1666	O=C(O)[C@H]1CN(CC/C=C(\c2c(-c3ccccc3)cccc2)/c2ccccc2)CCC1	OC(=O)[C@@H]1CCCN(C1)CC/C=C(\c1ccccc1c1ccccc1)/c1ccccc1
C1667	S(=O)(=O)(N1CCN(C(=O)c2c(F)ccc(CC3=NNC(=O)C4=C3NCCC4)c2)CC1)c1ccccc1	Fc1ccc(cc1C(=O)N1CCN(CC1)S(=O)(=O)c1ccccc1)Cc1n[nH]c(=O)c2c1NCCC2
C1668	O=C(N[C@H](C(=O)N)Cc1ccccc1)[C@@H](NC(=O)[C@@H](CC(=O)NO)CC(C)C)CC(C)C	ONC(=O)C[C@H](C(=O)N[C@H](C(=O)N[C@H](C(=O)N)Cc1ccccc1)CC(C)C)CC(C)C
C1669	Clc1c(NC)nc(Nc2c(OC)cc(-c3n(C)ccn3)cc2)nc1	COc1cc(ccc1Nc1ncc(c(n1)NC)Cl)c1nccn1C
C1670	O=C(N[C@@H]1[C@H](C(=O)OCC)CCCC1)C(Cc1ccccc1)c1c2c(sc1)ccc(C(=N)N)c2	CCOC(=O)[C@@H]1CCCC[C@@H]1NC(=O)C(c1csc2c1cc(cc2)C(=N)N)Cc1ccccc1
C1671	Fc1c(CN2C(=O)N(CCN(CCc3ncccc3)C)C(=O)C(c3cc4OCCOc4cc3)=C2C)c(F)ccc1	CN(CCn1c(=O)c(c2ccc3c(c2)OCCO3)c(n(c1=O)Cc1c(F)cccc1F)C)CCc1ccccn1
C1672	Clc1cc(-c2c(NC(=O)c3c4n(nc3)C=CC=N4)cccn2)ccc1	Clc1cccc(c1)c1ncccc1NC(=O)c1cnn2c1nccc2
C1673	S(=O)(=O)(N1CCC(N)CC1)c1c(-c2cc(F)c(-c3cnc4NCCOc4c3)cc2)cccc1	NC1CCN(CC1)S(=O)(=O)c1ccccc1c1ccc(c(c1)F)c1cnc2c(c1)OCCN2
C1674	S(=O)(=O)(Nc1ccc(C)cc1)C(Cc1ccc(NC(=O)C(=O)O)cc1)c1oc2c(n1)cccc2	Cc1ccc(cc1)NS(=O)(=O)C(c1nc2c(o1)cccc2)Cc1ccc(cc1)NC(=O)C(=O)O
C1675	Clc1c(Nc2cc(C(F)(F)F)c(S(=O)(=O)NCC3CC3)cc2)ccc(C(=O)O)c1	Clc1cc(ccc1Nc1ccc(c(c1)C(F)(F)F)S(=O)(=O)NCC1CC1)C(=O)O
C1676	S(=O)(=O)(c1cc(C)c2n(C)c3c(c2c1)C1NC(C3)CC1)c1cc(C)ccc1	Cc1cccc(c1)S(=O)(=O)c1cc(C)c2c(c1)c1C3CCC(N3)Cc1n2C
C1677	Nc1nc(N2CCNCC2)c2c(n1)cc(-c1occc1)cc2	Nc1nc2cc(ccc2c(n1)N1CCNCC1)c1ccco1
C1678	Ic1cc(CNc2ncnc3n([C@H]4[C@H](O)[C@H](O)[C@]5(C(=O)NC)[C@@H]4C5)cnc23)ccc1	CNC(=O)[C@@]12C[C@@H]2[C@H]([C@@H]([C@@H]1O)O)n1cnc2c1ncnc2NCc1cccc(c1)I
C1679	S(=O)(=O)(CC1SC1)c1ccc(Oc2ccc(NC(=O)NC)cc2)cc1	CNC(=O)Nc1ccc(cc1)Oc1ccc(cc1)S(=O)(=O)CC1SC1
C1680	Clc1c2C3(CN(c4c(NC(=O)Nc5c(F)cc(F)cc5)cccc4)c2c(O)cc1)CCN(CC(C)(C)C)CC3	O=C(Nc1ccc(cc1F)F)Nc1ccccc1N1CC2(c3c1c(O)ccc3Cl)CCN(CC2)CC(C)(C)C
C1681	Fc1ccc([C@H](O)CCCN2CCN(c3ncccc3)CC2)cc1	Fc1ccc(cc1)[C@@H](CCCN1CCN(CC1)c1ccccn1)O
C1682	S(=O)(=O)(N)c1ccc(CCNC(=O)C(NC(=O)C)CCCCN)cc1	NCCCCC(C(=O)NCCc1ccc(cc1)S(=O)(=O)N)NC(=O)C
C1683	O(C[C@@H](O)CN1CCC(c2sc3c(c(C)ccc3)c2)CC1)c1c2c([nH]cc2)ccc1	O[C@@H](CN1CCC(CC1)c1cc2c(s1)cccc2C)COc1cccc2c1cc[nH]2
C1684	O=C(OC1CC1)[C@H]1[C@@H](c2ccc(OC)cc2)C[C@@H]2N(C)[C@@H]1CC2	COc1ccc(cc1)[C@H]1C[C@H]2CC[C@H]([C@H]1C(=O)OC1CC1)N2C
C1685	Clc1cc(C)c2[nH]c(C(=O)N3CCN(C)CC3)cc2c1	CN1CCN(CC1)C(=O)c1cc2c([nH]1)c(C)cc(c2)Cl
C1686	C(C)(C)N1CCC(c2ccccc2)(c2ccccc2)CC1	CC(N1CCC(CC1)(c1ccccc1)c1ccccc1)C
C1687	S(=O)(=O)(Nc1cc(Oc2c(F)c(C)c(F)c(Oc3cc(C(=N)N)ccc3)n2)ccc1)C	Fc1c(Oc2cccc(c2)NS(=O)(=O)C)nc(c(c1C)F)Oc1cccc(c1)C(=N)N
C1688	Oc1c2OC3C45c2c(cc1)CC(N(C)CC4)C5C=CC3	CN1CCC23C4C1Cc1c3c(OC2CC=C4)c(cc1)O
C1689	P(=O)(O)(O)C(P(=O)(O)O)(O)Cc1cc(-c2cc(-c3ccccc3)ccc2)ccc1	OC(P(=O)(O)O)(P(=O)(O)O)Cc1cccc(c1)c1cccc(c1)c1ccccc1
C1690	Fc1c(O)ccc([C@@H](C(C(=O)Nc2sccn2)(C)C)c2ccccc2)c1	Fc1cc(ccc1O)[C@@H](C(C(=O)Nc1nccs1)(C)C)c1ccccc1
C1691	Fc1cc(F)cc(C#Cc2cc(OC[C@H]3NCC3)cnc2)c1	Fc1cc(C#Cc2cncc(c2)OC[C@@H]2CCN2)cc(c1)F
C1692	O=C(N(CCc1ccc(-c2ccccc2)cc1)C)c1cc2[C@]3(C)[C@@H](C)C(N(CC4CC4)CC3)Cc2cc1	CN(C(=O)c1ccc2c(c1)[C@@]1(C)CCN(C(C2)[C@@H]1C)CC1CC1)CCc1ccc(cc1)c1ccccc1
C1693	Clc1ccc(-c2c(COc3ncc(C(=O)NCC(F)(F)F)cc3)con2)cc1	Clc1ccc(cc1)c1nocc1COc1ccc(cn1)C(=O)NCC(F)(F)F
C1694	O=[N+]([O-])c1c2c(c(N3CC(C(=O)N(CC)CC)CCC3)cc1)nccc2	CCN(C(=O)C1CCCN(C1)c1ccc(c2c1nccc2)[N+](=O)[O-])CC
C1695	Clc1cc2oc(N[C@H](C(=O)NCCNc3ccc(F)cc3)CC3CCCCC3)nc2cc1	O=C([C@@H](Nc1nc2c(o1)cc(cc2)Cl)CC1CCCCC1)NCCNc1ccc(cc1)F
C1696	O=C(N[C@H](COCc1ccccc1)c1n(C(CC#N)CCc2ccccc2)nnn1)C(N)(C)C	N#CCC(n1nnnc1[C@H](NC(=O)C(N)(C)C)COCc1ccccc1)CCc1ccccc1
C1697	O=C(O)Cc1c(C)n(Cc2ccccc2)c2ncccc12	OC(=O)Cc1c(C)n(c2c1cccn2)Cc1ccccc1
C1698	FC(F)(F)c1cc(Nc2nn(C(C)C)c(C3CCNCC3)c2)ncc1	CC(n1nc(cc1C1CCNCC1)Nc1nccc(c1)C(F)(F)F)C
C1699	Clc1c(C(=O)OCN2S(=O)(=O)c3c(c(OC(C)C)ccc3)C2=O)c(Cl)ccc1	CC(Oc1cccc2c1C(=O)N(S2(=O)=O)COC(=O)c1c(Cl)cccc1Cl)C
C1700	Fc1cc(NC(=O)Cc2n[nH]c(Nc3ncnc4c3ccc(OCCCN3[C@@H](CO)CCC3)c4)c2)ccc1	OC[C@H]1CCCN1CCCOc1ccc2c(c1)ncnc2Nc1[nH]nc(c1)CC(=O)Nc1cccc(c1)F
C1701	Clc1cc2[nH]c(C(=O)OCC)c(C(=O)CC)c2cc1	CCOC(=O)c1[nH]c2c(c1C(=O)CC)ccc(c2)Cl
C1702	O=C(N([C@@H](C)[C@@H]1[C@]2(C)[C@H]([C@H]3[C@@H]([C@]4(C)[C@H](C[C@@H](NC)CC4)CC3)CC2)CC1)C)C	CN[C@H]1CC[C@]2([C@H](C1)CC[C@@H]1[C@@H]2CC[C@]2([C@H]1CC[C@@H]2[C@@H](N(C(=O)C)C)C)C)C
C1703	O=C(Nc1sc(Cc2cc(C)ccc2)cn1)c1sccc1	Cc1cccc(c1)Cc1cnc(s1)NC(=O)c1cccs1
C1704	Clc1c(CCOc2c(OC)ccc(C(=O)NCC3CCN(C4CCNCC4)CC3)c2)ccc(Cl)c1	COc1ccc(cc1OCCc1ccc(cc1Cl)Cl)C(=O)NCC1CCN(CC1)C1CCNCC1
C1705	OC[C@@H]1[C@@H](O)[C@H](O)[C@@H](O)CN1	OC[C@H]1NC[C@@H]([C@H]([C@@H]1O)O)O
C1706	O(C)c1c2c(ccc1)CC(NCC)CC2	CCNC1CCc2c(C1)cccc2OC
C1707	O=C1N(C)C(=O)C=NN1CCCCN1CCN(c2ccccc2)CC1	Cn1c(=O)cnn(c1=O)CCCCN1CCN(CC1)c1ccccc1
C1708	Fc1c(c(F)ccc1)-c1c2c(c(F)cc1)C(C)CN(C(=O)N=C(N)N)C2	NC(=NC(=O)N1CC(C)c2c(C1)c(ccc2F)c1c(F)cccc1F)N
C1709	S(=O)(=O)(C[C@H](NC(=O)OCc1c(C)oc(C)n1)C(=O)N[C@H]([C@H](O)CNCc1cc(OC)ccc1)Cc1ccccc1)C	COc1cccc(c1)CNC[C@H]([C@H](Cc1ccccc1)NC(=O)[C@H](CS(=O)(=O)C)NC(=O)OCc1nc(oc1C)C)O
C1710	S(=O)(=O)(C)N1C2CC(N3c4nc(N5CCOCC5)nc(-c5cnc(N)nc5)c4CC3)(C1)C2	Nc1ncc(cn1)c1nc(nc2c1CCN2C12CC(C1)N(C2)S(=O)(=O)C)N1CCOCC1
C1711	S=C1N(CCCn2cc(C)nc2)C(=O)c2c(sc3c2CCC(C)C3)N1	CC1CCc2c(C1)sc1c2c(=O)n(c(=S)[nH]1)CCCn1cnc(c1)C
C1712	O=C(NC)c1c(C(=O)N)nc-2n1CCOc1c-2cc(C#CC(O)(C)c2ncccc2)cc1	CNC(=O)c1c(nc2n1CCOc1c2cc(cc1)C#CC(c1ccccn1)(O)C)C(=O)N
C1713	S(Cc1ccccc1)c1sc(C(=O)OCC)c2c1C(=O)CCC2	CCOC(=O)c1sc(c2c1CCCC2=O)SCc1ccccc1
C1714	O=C(N(Cc1cc(OC)c(OC)cc1)C1CCC(CC2CCC(N)CC2)CC1)CCCc1c2c([nH]c1)cccc2	COc1cc(ccc1OC)CN(C(=O)CCCc1c[nH]c2c1cccc2)C1CCC(CC1)CC1CCC(CC1)N
C1715	O=C(NCCCN1CCC(c2ccccc2)CC1)Nc1cc(C2C(C(=O)OCC)=C(C)N=C(C)C2C(=O)OC)ccc1	CCOC(=O)C1=C(C)N=C(C(C1c1cccc(c1)NC(=O)NCCCN1CCC(CC1)c1ccccc1)C(=O)OC)C
C1716	O=C(N[C@H](CO)c1ccccc1)c1[nH]cc(-c2c(C)cnc(N[C@@H]3[C@H](CO)C3)n2)c1	OC[C@H](c1ccccc1)NC(=O)c1[nH]cc(c1)c1nc(ncc1C)N[C@H]1C[C@H]1CO
C1717	O=S1(=O)N(CCCCN2CCN(c3ncccn3)CC2)C(=O)c2c1cccc2	O=C1c2ccccc2S(=O)(=O)N1CCCCN1CCN(CC1)c1ncccn1
C1718	Clc1ccc(Oc2c(CNC)cc(C(=O)N3CCN(C4CCCC4)CC3)cc2)cc1	CNCc1cc(ccc1Oc1ccc(cc1)Cl)C(=O)N1CCN(CC1)C1CCCC1
C1719	Fc1ccc(C(=O)Nc2nc3c(C4CCN(CCc5ccccc5)CC4)c[nH]c3cc2)cc1	Fc1ccc(cc1)C(=O)Nc1ccc2c(n1)c(c[nH]2)C1CCN(CC1)CCc1ccccc1
C1720	S(C(c1ccc(CN)cc1)(c1ccccc1)c1ccccc1)CCN	NCCSC(c1ccccc1)(c1ccccc1)c1ccc(cc1)CN
C1721	S(=O)(=O)(NC=1C(=O)N(CC(=O)NC(C(=O)C(F)(F)F)C(C)C)C(c2ccccc2)=CC=1)N	O=C(Cn1c(ccc(c1=O)NS(=O)(=O)N)c1ccccc1)NC(C(=O)C(F)(F)F)C(C)C
C1722	S(=O)(=O)(NCC(=O)Nc1ccc(C(OC(C)(C)C)=O)cc1)c1ccc(C(=[N+H2])N)cc1	O=C(Nc1ccc(cc1)C(=O)OC(C)(C)C)CNS(=O)(=O)c1ccc(cc1)C(=[NH2+])N
C1723	O=C(N[C@@H](CO)C)CCC/C=C\C/C=C\C/C=C\C/C=C\CCOC(=O)c1c2OC(C(C)(C)C)(C)Oc2ccc1	OC[C@H](NC(=O)CCC/C=C\C/C=C\C/C=C\C/C=C\CCOC(=O)c1cccc2c1OC(O2)(C)C(C)(C)C)C
C1724	S(Cc1occc1)c1[nH]c(Nc2c(C(C)C)cccc2)nn1	CC(c1ccccc1Nc1nnc([nH]1)SCc1ccco1)C
C1725	FC(F)(F)c1ccc(C(CNC(=O)Nc2ccc(OC)cc2)N2CCN(c3ccccc3)CC2)cc1	COc1ccc(cc1)NC(=O)NCC(c1ccc(cc1)C(F)(F)F)N1CCN(CC1)c1ccccc1
C1726	Brc1ccc(C2OC(CN)CC2)cc1	NCC1CCC(O1)c1ccc(cc1)Br
C1727	O=C(Nc1cc2c(cc1)C[C@]1(C(=O)NC(=O)N1)C2)CN1C(=O)N(c2ncccc2)c2c1cccc2	O=C(Cn1c(=O)n(c2c1cccc2)c1ccccn1)Nc1ccc2c(c1)C[C@@]1(C2)NC(=O)NC1=O
C1728	Brc1c(OC)cc(C[C@@H]2C(=C)C(C)=CCC2(C)C)c(OC(=O)C)c1	COc1cc(C[C@@H]2C(=C)C(=CCC2(C)C)C)c(cc1Br)OC(=O)C
C1729	Clc1c(C[C@@H](NC(=O)C(NC)(C)C)C(=O)N2CCN(c3c(C(O)CC(C)C)cccc3)CC2)ccc(Cl)c1	CNC(C(=O)N[C@@H](C(=O)N1CCN(CC1)c1ccccc1C(CC(C)C)O)Cc1ccc(cc1Cl)Cl)(C)C
C1730	Fc1ccc([C@H](N[C@H]2CC(C)(C)[C@H](C(=O)N3CCC(C(=O)N4CCCC4)(c4ccccc4)CC3)CC2)C)cc1	Fc1ccc(cc1)[C@H](N[C@@H]1CC[C@H](C(C1)(C)C)C(=O)N1CCC(CC1)(c1ccccc1)C(=O)N1CCCC1)C
C1731	O=C(CC)C1=CCCN(C)C1	CCC(=O)C1=CCCN(C1)C
C1732	S(=O)(=O)(N(CC(=O)NO)Cc1ccc([N+](=O)[O-])cc1)c1cc(NC(=O)NS(=O)(=O)c2ccc(C)cc2)ccc1	ONC(=O)CN(S(=O)(=O)c1cccc(c1)NC(=O)NS(=O)(=O)c1ccc(cc1)C)Cc1ccc(cc1)[N+](=O)[O-]
C1733	O=C(CC#N)N1C[C@H](N(C)c2nc(Nc3ccc(N4CCOCC4)cc3)nc3nc[nH]c23)[C@H](C)CC1	N#CCC(=O)N1CC[C@H]([C@H](C1)N(c1nc(Nc2ccc(cc2)N2CCOCC2)nc2c1[nH]cn2)C)C
C1734	S(=O)(=O)(N[C@H](C(=O)N1CCC(CCF)CC1)c1cc2c(cc1)cccc2)c1c(N[C@H](CO)Cc2ccccc2)ccnc1	FCCC1CCN(CC1)C(=O)[C@H](c1ccc2c(c1)cccc2)NS(=O)(=O)c1cnccc1N[C@@H](Cc1ccccc1)CO
C1735	Fc1c(C(=O)N2CCN(C(=O)c3cnc4c(c3)cccc4)CC2)cc(CC2=NNC(=O)C3=C2NCCC3)cc1	Fc1ccc(cc1C(=O)N1CCN(CC1)C(=O)c1cnc2c(c1)cccc2)Cc1n[nH]c(=O)c2c1NCCC2
C1736	Fc1c(OC2COCC2)cc(OCC)cc1C(Nc1ccc(C(=N)N)cc1)C(=O)O	CCOc1cc(C(C(=O)O)Nc2ccc(cc2)C(=N)N)c(c(c1)OC1COCC1)F
C1737	O=C(OC1CCN(CCCC)CC1)Nc1c(-c2ccccc2)cccc1	CCCCN1CCC(CC1)OC(=O)Nc1ccccc1c1ccccc1
C1738	Fc1c(-c2cnc(C(O)C3CNC3)cc2)ccc(N2C(=O)O[C@@H](Cn3nncc3)C2)c1	O=C1O[C@H](CN1c1ccc(c(c1)F)c1ccc(nc1)C(C1CNC1)O)Cn1nncc1
C1739	S(=O)(=O)(NCc1ncc(C(=O)N[C@H](C=O)CC(=O)O)nc1)c1cc(C(=O)O)c(O)cc1	O=C[C@@H](NC(=O)c1ncc(nc1)CNS(=O)(=O)c1ccc(c(c1)C(=O)O)O)CC(=O)O
C1740	S(=O)(=O)(N[C@H](CC#N)C)c1c(-c2cc(F)c(-c3ncc(N)nc3)cc2)cccc1	N#CC[C@@H](NS(=O)(=O)c1ccccc1c1ccc(c(c1)F)c1cnc(cn1)N)C
C1741	O=C1NC=Nc2c(CNC(CO)CO)c[nH]c12	OCC(NCc1c[nH]c2c1nc[nH]c2=O)CO
C1742	O(CCOc1ccc(N2CCN(c3cc(C=4N=C(N)n5nc(-c6occc6)nc5C=4)ccc3)CC2)cc1)C	COCCOc1ccc(cc1)N1CCN(CC1)c1cccc(c1)c1nc(N)n2c(c1)nc(n2)c1ccco1
C1743	O=C(NCC)[C@@H]1[C@@H](O)[C@@H](O)[C@H](n2c3nc(N[C@H]4[C@H](O)CCC4)nc(N)c3nc2)O1	CCNC(=O)[C@H]1O[C@H]([C@@H]([C@@H]1O)O)n1cnc2c1nc(N[C@@H]1CCC[C@H]1O)nc2N
C1744	Clc1c(Cl)ccc(CC(=O)N2C3C(N4CCCC4)CCCC3NCC2)c1	O=C(N1CCNC2C1C(CCC2)N1CCCC1)Cc1ccc(c(c1)Cl)Cl
C1745	O([C@@H](CO)C1OC(=O)/C(=C/CCCCCCCC)/C1)C(=O)CC(C(C)(C)C)C(C)C	CCCCCCCC/C=C/1\CC(OC1=O)[C@@H](OC(=O)CC(C(C)(C)C)C(C)C)CO
C1746	O=C(Nc1c(N2C[C@@H](N)CCC2)ccnc1)c1c(N)cccn1	N[C@H]1CCCN(C1)c1ccncc1NC(=O)c1ncccc1N
C1747	O=C(c1sccc1)C1C(=O)C(=O)N(c2sc(C)nn2)C1c1ccc(OCC=C)cc1	C=CCOc1ccc(cc1)C1C(C(=O)C(=O)N1c1nnc(s1)C)C(=O)c1cccs1
C1748	Oc1cc2[C@]3(C)[C@@H](C)C(N(CCC)CC3)Cc2cc1	CCCN1CC[C@]2([C@H](C1Cc1c2cc(cc1)O)C)C
C1749	FC(F)(F)c1c(-c2ccc(NC(=O)C3(CC(=O)OC)ON=C(c4cc(C(=N)N)ccc4)C3)cc2)cccc1	COC(=O)CC1(ON=C(C1)c1cccc(c1)C(=N)N)C(=O)Nc1ccc(cc1)c1ccccc1C(F)(F)F
C1750	Clc1c(Cl)ccc(CN(S(=O)(=O)c2ccc(C)cc2)Cc2ccc(N(CC)CC)cc2)c1	CCN(c1ccc(cc1)CN(S(=O)(=O)c1ccc(cc1)C)Cc1ccc(c(c1)Cl)Cl)CC
C1751	O(CCCCCCCC(C)(C)C)c1cc2c(CCN)c[nH]c2cc1	NCCc1c[nH]c2c1cc(OCCCCCCCC(C)(C)C)cc2
C1752	O=C1C(Cc2ccccc2)=C(C)N=C2C(C#N)=C(C)NN12	N#Cc1c(C)[nH]n2c1nc(C)c(c2=O)Cc1ccccc1
C1753	O=C(Nc1scnn1)C(C)(C)[C@@H]1c2c(Oc3c1cccc3)nc(-c1ccc(C(=O)N(C)C)cc1)cc2	O=C(c1ccc(cc1)c1ccc2c(n1)Oc1c([C@@H]2C(C(=O)Nc2scnn2)(C)C)cccc1)N(C)C
C1754	O=C(Oc1c2-c3c4[C@H](N(CCC)CCc4ccc3)Cc2ccc1)CCC	CCCC(=O)Oc1cccc2c1c1cccc3c1[C@@H](C2)N(CCC)CC3
C1755	O=C(Nc1cc(CC(=O)O)ccc1)[C@@H](NC(=O)CCc1ccc(-c2ccc(-c3ccccc3)cc2)cc1)CCC(=O)O	O=C(N[C@H](C(=O)Nc1cccc(c1)CC(=O)O)CCC(=O)O)CCc1ccc(cc1)c1ccc(cc1)c1ccccc1
C1756	Clc1c(N2c3n(c(CN(CCC)CCC)c(C)n3)-c3c2nccc3)c(C)cc(C)c1	CCCN(Cc1c(C)nc2n1c1cccnc1n2c1c(C)cc(cc1Cl)C)CCC
C1757	O=C1N(c2cc3c(n(CCN4CCCC4)nc3)cc2)C=CC(c2n(C)c3c(c2)cccc3)=C1	Cn1c(cc2c1cccc2)c1ccn(c(=O)c1)c1ccc2c(c1)cnn2CCN1CCCC1
C1758	O=C1N(CCCCCCN2CCN(c3ccccc3)CC2)C(=O)NC1(c1ccccc1)c1ccccc1	O=C1NC(C(=O)N1CCCCCCN1CCN(CC1)c1ccccc1)(c1ccccc1)c1ccccc1
C1759	S(C)c1ccc(CC2CCN(C3(C)CCN(C(=O)c4c(C)cccc4C)CC3)CC2)cc1	CSc1ccc(cc1)CC1CCN(CC1)C1(C)CCN(CC1)C(=O)c1c(C)cccc1C
C1760	O=C(NN1CCCCC1)c1nn(c(-c2ccccc2)c1)-c1ccccc1	O=C(c1cc(n(n1)c1ccccc1)c1ccccc1)NN1CCCCC1
C1761	S=C(OC[C@@H]1[C@@H](O)[C@@H](O)C(n2c3ncnc(NC4COCC4)c3nc2)O1)NC1CCC1	S=C(NC1CCC1)OC[C@H]1OC([C@@H]([C@@H]1O)O)n1cnc2c1ncnc2NC1CCOC1
C1762	Clc1cc(CNC(=O)[C@H]2N(CCCc3ccccc3)CCC2)ccc1	Clc1cccc(c1)CNC(=O)[C@@H]1CCCN1CCCc1ccccc1
C1763	O=C1OC(NCCc2ccccc2)=Nc2c1cccc2	O=c1oc(NCCc2ccccc2)nc2c1cccc2
C1764	CN1CC=C(C=2c3c(Oc4c(cccc4)C=2)cccc3)CC1	CN1CCC(=CC1)C1=Cc2ccccc2Oc2c1cccc2
C1765	Clc1ccc(N2CCN(CCC3CCN(S(=O)(=O)c4c5c(cnc4)cccc5)CC3)CC2)cc1	Clc1ccc(cc1)N1CCN(CC1)CCC1CCN(CC1)S(=O)(=O)c1cncc2c1cccc2
C1766	S(=O)(=O)(N)c1ccc(CNC(=O)CNC(=O)CN)cc1	NCC(=O)NCC(=O)NCc1ccc(cc1)S(=O)(=O)N
C1767	Brc1cc2c(n(S(=O)(=O)c3c(Cl)ccc(C(F)(F)F)c3)c3c2CC(N(C)C)CC3)cc1	CN(C1CCc2c(C1)c1cc(Br)ccc1n2S(=O)(=O)c1cc(ccc1Cl)C(F)(F)F)C
C1768	O=C1C(Cc2ccccc2)=C(N2CCC(Cc3ccccc3)CC2)NC(=O)N1	O=c1[nH]c(=O)c(c([nH]1)N1CCC(CC1)Cc1ccccc1)Cc1ccccc1
C1769	S(=O)(=O)(CCN(C)c1cc(C(=O)N[C@H](C(=O)N2CCN(C(=O)OCC)CC2)CCC(=O)O)nc(-c2ccccc2)c1)C	CCOC(=O)N1CCN(CC1)C(=O)[C@@H](NC(=O)c1cc(cc(n1)c1ccccc1)N(CCS(=O)(=O)C)C)CCC(=O)O
C1770	O=C(Nc1scnn1)C(C)(C)C1c2c(Oc3c1cccc3)nccc2	O=C(C(C1c2ccccc2Oc2c1cccn2)(C)C)Nc1nncs1
C1771	O=C(NCCCN1CCN(c2ccccc2)CC1)C(c1ccc(C)cc1)c1ccc(C)cc1	O=C(C(c1ccc(cc1)C)c1ccc(cc1)C)NCCCN1CCN(CC1)c1ccccc1
C1772	S(=O)(=O)(C)N1CCC(c2n(Cc3ccccc3)ccn2)(c2ccccc2)CC1	CS(=O)(=O)N1CCC(CC1)(c1ccccc1)c1nccn1Cc1ccccc1
C1773	Fc1c(F)ccc([C@]2(O)[C@@H](C(=O)N(Cc3c4c(F)cccc4n(Cc4c(C)onc4C)c3)C3CC3)CNCC2)c1	O=C([C@H]1CNCC[C@]1(O)c1ccc(c(c1)F)F)N(C1CC1)Cc1cn(c2c1c(F)ccc2)Cc1c(C)noc1C
C1774	Clc1c(-c2c(N(C(=O)C(C)(C)c3cc(C(F)(F)F)cc(C(F)(F)F)c3)C)cnc(N(CCO)C)c2)cccc1	OCCN(c1ncc(c(c1)c1ccccc1Cl)N(C(=O)C(c1cc(cc(c1)C(F)(F)F)C(F)(F)F)(C)C)C)C
C1775	Fc1c(OC(=O)c2sc(CC(C(=O)NC3(C(=O)O)CC3)(C)C)cc2)ccc(C(=N)N)c1	O=C(C(Cc1ccc(s1)C(=O)Oc1ccc(cc1F)C(=N)N)(C)C)NC1(CC1)C(=O)O
C1776	O(C)c1c(OC)ccc(C(O)C2C(c3cc(OC)c(OC)cc3)CCC2)c1	COc1ccc(cc1OC)C(C1CCCC1c1ccc(c(c1)OC)OC)O
C1777	N(C)[C@H]1CN(c2cc(-c3cscc3)ncc2)CC1	CN[C@@H]1CCN(C1)c1ccnc(c1)c1cscc1
C1778	O=C(N(CC)CC)c1ccc(N([C@H]2[C@@H](C)CN(CC=C)CC2)c2ccccc2)cc1	C=CCN1CC[C@H]([C@H](C1)C)N(c1ccccc1)c1ccc(cc1)C(=O)N(CC)CC
C1779	O(CCCN1[C@H](C)CCC1)c1ccc(C2=NN(C)C(=O)C=C2)cc1	C[C@@H]1CCCN1CCCOc1ccc(cc1)c1ccc(=O)n(n1)C
C1780	FC(F)(F)c1cc(-c2nc(-c3cnccc3)[nH]c2)ccc1	FC(c1cccc(c1)c1c[nH]c(n1)c1cccnc1)(F)F
C1781	Clc1sc(C(=O)N[C@H]2CN(CC(=O)Nc3c(F)cc(N4C(=O)C=CC=C4)cc3)[C@H](COC)C2)cc1	COC[C@@H]1C[C@H](CN1CC(=O)Nc1ccc(cc1F)n1ccccc1=O)NC(=O)c1ccc(s1)Cl
C1782	Clc1c(NS(=O)(=O)c2ccc(F)cc2)cc(-c2cc3c(-c4ccccc4)ccnc3cc2)cn1	Fc1ccc(cc1)S(=O)(=O)Nc1cc(cnc1Cl)c1ccc2c(c1)c(ccn2)c1ccccc1
C1783	N(CCC(C)(C)C)c1ncnc(N[C@@H]2CNCC2)c1	CC(CCNc1ncnc(c1)N[C@@H]1CNCC1)(C)C
C1784	O=C(OC)[C@H]1[C@@]2(C)[C@H](C(=O)[C@@H](NC(C)C)C1)[C@]1(C)[C@H](C(=O)O[C@H](c3cocc3)C1)CC2	COC(=O)[C@@H]1C[C@H](NC(C)C)C(=O)[C@H]2[C@@]1(C)CC[C@@H]1[C@]2(C)C[C@H](OC1=O)c1cocc1
C1785	O=C1N(CCCCCC)N=C2c3c(N(CCCCC)C=C12)cccc3	CCCCCCn1nc2c(c1=O)cn(c1c2cccc1)CCCCC
C1786	Clc1ccc(NC(=O)[C@@H]2[C@@H](C(=O)Nc3c(F)cc(N4C(=O)C=CC=C4)cc3)CN(S(=O)(=O)CC(F)(F)F)C2)cc1	O=C([C@H]1CN(C[C@@H]1C(=O)Nc1ccc(cc1)Cl)S(=O)(=O)CC(F)(F)F)Nc1ccc(cc1F)n1ccccc1=O
C1787	S(=O)(=O)(NC1CCC(N2CCC(c3c(OC(C)C)cc(F)cc3)CC2)CC1)c1cc(OC)c(OC)cc1	COc1cc(ccc1OC)S(=O)(=O)NC1CCC(CC1)N1CCC(CC1)c1ccc(cc1OC(C)C)F
C1788	O=C(NO)c1cc(OC)c(C#C[C@@]2(CN3C(=O)c4c(ccc(OC)c4)C3)C(=O)NC(=O)N2)cc1	ONC(=O)c1ccc(c(c1)OC)C#C[C@@]1(NC(=O)NC1=O)CN1Cc2c(C1=O)cc(cc2)OC
C1789	Clc1nc(NCc2cc(OCCF)ccc2)c2ncn([C@H]3[C@H](O)[C@H](O)[C@H]4[C@@H]3C4)c2n1	FCCOc1cccc(c1)CNc1nc(Cl)nc2c1ncn2[C@H]1[C@H](O)[C@@H]([C@H]2[C@@H]1C2)O
C1790	Clc1cc(-c2c(NC(=O)c3c4n(nc3)C=CC=N4)cn(CC(=O)N3CCN(CCC(=O)O)CC3)n2)c(OC(F)F)cc1	OC(=O)CCN1CCN(CC1)C(=O)Cn1cc(c(n1)c1cc(Cl)ccc1OC(F)F)NC(=O)c1cnn2c1nccc2
C1791	O=C(OC[C@@]1(CO)O[C@@H](CC(=O)OCCCCCCCCCCCCCC)CC1)CCCCC	CCCCCCCCCCCCCCOC(=O)C[C@H]1CC[C@@](O1)(CO)COC(=O)CCCCC
C1792	FC(F)(F)c1c(NC)nc(Nc2c(C)n(CC(C)c3nn(C)cc3)nc2)nc1	CNc1nc(ncc1C(F)(F)F)Nc1cnn(c1C)CC(c1ccn(n1)C)C
C1793	FC(F)(F)c1ccc(CNC(=O)N2[C@H](CN3CCCC3)CCC2)cc1	O=C(N1CCC[C@H]1CN1CCCC1)NCc1ccc(cc1)C(F)(F)F
C1794	O=C(NC)CN1C(=O)OC2(c3c1cccc3)CCN(C1CCCCCC1)CC2	CNC(=O)CN1C(=O)OC2(c3c1cccc3)CCN(CC2)C1CCCCCC1
C1795	S(CC(=O)N)[C@H]1[C@H](O)[C@@H](O)[C@H](O)[C@@H](CO)O1	OC[C@H]1O[C@@H](SCC(=O)N)[C@@H]([C@H]([C@@H]1O)O)O
C1796	Clc1cc(C#Cc2c(F)cc(F)cc2)c(OCC(=O)O)cc1	OC(=O)COc1ccc(cc1C#Cc1ccc(cc1F)F)Cl
C1797	Fc1cc2[nH]c(C(=O)Nc3ccc(Cn4c(C)c(CC(=O)O)c(C)n4)cc3)cc2cc1	OC(=O)Cc1c(C)nn(c1C)Cc1ccc(cc1)NC(=O)c1cc2c([nH]1)cc(cc2)F
C1798	Fc1c(F)cc([C@@H]2[C@@H](N)CN(c3ncnc(N4C[C@H](O)CC4)c3)CC2)c(F)c1	O[C@@H]1CCN(C1)c1ncnc(c1)N1CC[C@@H]([C@H](C1)N)c1cc(F)c(cc1F)F
C1799	O=C(NC(C)C)c1ccc(CC2CCN(C3CCN(C(=O)c4c5c([nH]c4)cccc5)CC3)CC2)cc1	CC(NC(=O)c1ccc(cc1)CC1CCN(CC1)C1CCN(CC1)C(=O)c1c[nH]c2c1cccc2)C
C1800	Clc1cc(CNC(=N)c2cc3c(cc2)cccc3)ccc1	Clc1cccc(c1)CNC(=N)c1ccc2c(c1)cccc2
C1801	FC(F)(F)C=1c2c(NC(=O)C=1)ccc(N1[C@@H](CO)CC[C@H]1C)c2	OC[C@H]1CC[C@H](N1c1ccc2c(c1)c(cc(=O)[nH]2)C(F)(F)F)C
C1802	S(C)c1ccc(CN(Cc2ccc(OC)cc2)c2cc3[nH]cnc3cc2)cc1	COc1ccc(cc1)CN(c1ccc2c(c1)[nH]cn2)Cc1ccc(cc1)SC
C1803	O=C(NCc1cc2OCOc2cc1)c1c(-c2cnccc2)ncc(-c2cc(C)cc(C)c2)c1	Cc1cc(C)cc(c1)c1cnc(c(c1)C(=O)NCc1ccc2c(c1)OCO2)c1cccnc1
C1804	S(Cc1c(CCC)sc(-c2cc(O)c(OC)cc2)n1)c1nc(N)cc(N)n1	CCCc1sc(nc1CSc1nc(N)cc(n1)N)c1ccc(c(c1)O)OC
C1805	O=C(NCCC(=O)OC)[C@@H](NC(=O)[C@@H](CC(=O)O)CCCc1ccccc1)CC1CCCCC1	COC(=O)CCNC(=O)[C@@H](NC(=O)[C@@H](CC(=O)O)CCCc1ccccc1)CC1CCCCC1
C1806	Brc1ccc(NC(=O)OC2C(Cc3cnccc3)N3CCC2CC3)cc1	O=C(Nc1ccc(cc1)Br)OC1C2CCN(C1Cc1cccnc1)CC2
C1807	O=C(O)C1CN(Cc2ccc(-c3nc(-c4c(CCOC)n(C5CCCCC5)nc4)on3)cc2)C1	COCCc1c(cnn1C1CCCCC1)c1onc(n1)c1ccc(cc1)CN1CC(C1)C(=O)O
C1808	O=C(NCCO)COc1ccc(-c2[nH]c3C(=O)N(CCC)C(=O)Nc3n2)cc1	CCCn1c(=O)[nH]c2c(c1=O)[nH]c(n2)c1ccc(cc1)OCC(=O)NCCO
C1809	O=C1NC(NCCCC)=Nc2nc[nH]c12	CCCCNc1nc2nc[nH]c2c(=O)[nH]1
C1810	S(=O)(=O)(NCCCN1CCN(c2c(OC)cccc2)CC1)c1c2c(c(N(C)C)ccc2)ccc1	COc1ccccc1N1CCN(CC1)CCCNS(=O)(=O)c1cccc2c1cccc2N(C)C
C1811	Ic1cc2C(=O)C(C(=O)O)=CN(Cc3cc(C(=O)/C=C(\O)/C(=O)OCC)ccc3)c2cc1	CCOC(=O)/C(=C/C(=O)c1cccc(c1)Cn1cc(C(=O)O)c(=O)c2c1ccc(c2)I)/O
C1812	FC(F)(F)c1nc2c(cc(C[C@H]3CC(=O)N4[C@H](C(=O)N[C@H](C(=O)c5sc6c(n5)cccc6)CCCN=C(N)N)CS[C@@]4(C)C3)cc2)cc1	NC(=NCCC[C@@H](C(=O)c1nc2c(s1)cccc2)NC(=O)[C@@H]1CS[C@@]2(N1C(=O)C[C@@H](C2)Cc1ccc2c(c1)ccc(n2)C(F)(F)F)C)N
C1813	Clc1ccc([C@@H]2[C@@H](C(=O)N3CCN(c4c([C@@H](NC(=O)CCN(C)C)C(C)C)cc(C)cc4)CC3)OCC2)cc1	CN(CCC(=O)N[C@H](c1cc(C)ccc1N1CCN(CC1)C(=O)[C@H]1OCC[C@@H]1c1ccc(cc1)Cl)C(C)C)C
C1814	S(=O)(=O)(Nc1c(F)cc(C(C(=O)NCc2c(N3CC=C(c4ccccc4)CC3)nc(C(F)(F)F)cc2)C)cc1)C	O=C(C(c1ccc(c(c1)F)NS(=O)(=O)C)C)NCc1ccc(nc1N1CCC(=CC1)c1ccccc1)C(F)(F)F
C1815	N#Cc1cc2c(nc(N3CCN(C4CC4)CC3)cc2)cc1	N#Cc1ccc2c(c1)ccc(n2)N1CCN(CC1)C1CC1
C1816	S(=O)(=O)(N)c1ccc(C(=O)N2Cc3c(cc(OC)cc3)CC2)cc1	COc1ccc2c(c1)CCN(C2)C(=O)c1ccc(cc1)S(=O)(=O)N
C1817	O=C(NCC)c1nc(CC2=NNC(=O)C3=C2CCCC3)ccc1	CCNC(=O)c1cccc(n1)Cc1n[nH]c(=O)c2c1CCCC2
C1818	Clc1cc2ncn(-c3ccc(NC(=O)c4n(-c5cc(C(=N)N)ccc5)nc(-c5cnccc5)c4)cc3)c2cc1	Clc1ccc2c(c1)ncn2c1ccc(cc1)NC(=O)c1cc(nn1c1cccc(c1)C(=N)N)c1cccnc1
C1819	O=C(CCC)N1C[C@H](Nc2c(-c3nc4c([nH]cc4)nc3)cccn2)CC1	CCCC(=O)N1CC[C@H](C1)Nc1ncccc1c1cnc2c(n1)cc[nH]2
C1820	Clc1c(NN)ccc(S(=O)(=O)N)c1	NNc1ccc(cc1Cl)S(=O)(=O)N
C1821	FC(F)(F)c1cc(-c2cnc(/C=C/[C@@H]3[C@@H]4[C@@H](C)OC(=O)[C@@H]4C[C@H]4[C@H]3CC[C@@H](C(=O)Nc3ccncc3)C4)cc2)ccc1	C[C@H]1OC(=O)[C@H]2[C@@H]1[C@@H](/C=C/c1ccc(cn1)c1cccc(c1)C(F)(F)F)[C@H]1[C@H](C2)C[C@@H](CC1)C(=O)Nc1ccncc1
C1822	O(C)c1c(OC)cc2ncnc(N3C[C@H](Oc4ccc(C(C)(C)C)cc4)CC3)c2c1	COc1cc2c(cc1OC)ncnc2N1CC[C@H](C1)Oc1ccc(cc1)C(C)(C)C
C1823	O=C(N[C@@H](C)c1ccccc1)c1c(C)c2C(Nc3c(C)ccc(NC(=O)c4cc(N5CCOCC5)ncc4)c3)=NC=Nn2c1	Cc1ccc(cc1Nc1ncnn2c1c(C)c(c2)C(=O)N[C@H](c1ccccc1)C)NC(=O)c1ccnc(c1)N1CCOCC1
C1824	Clc1cc2sc(S(=O)(=O)N3CC(=O)N(Cc4nc5-c(c4)cc[nH]c5)CC3)cc2cc1	Clc1ccc2c(c1)sc(c2)S(=O)(=O)N1CCN(C(=O)C1)Cc1cc2c(n1)c[nH]cc2
C1825	S(=O)(=O)(Nc1c(C)c(C)no1)c1c(-c2ncccn2)cccc1	Cc1noc(c1C)NS(=O)(=O)c1ccccc1c1ncccn1
C1826	Clc1c2c(c(N=C(N)N)nc1)cc(S(=O)(=O)N1[C@@H](C(=O)N)CCC1)cc2	NC(=Nc1ncc(c2c1cc(cc2)S(=O)(=O)N1CCC[C@@H]1C(=O)N)Cl)N
C1827	O=C(NC12CC3CC(C1)CC(C2)C3)C=1C(=O)c2c3N([C@H](C(C)C)COc3ccc2)C=1	CC([C@@H]1COc2c3n1cc(C(=O)NC14CC5CC(C4)CC(C1)C5)c(=O)c3ccc2)C
C1828	S(=O)(=O)(Nc1c(F)cc(C(C(=O)NCc2c(OC(CCCC)CCC)nc(C(F)(F)F)cc2)C)cc1)C	CCCCC(Oc1nc(ccc1CNC(=O)C(c1ccc(c(c1)F)NS(=O)(=O)C)C)C(F)(F)F)CCC
C1829	O=C(N1C2C(COc3ncc(C)cc3)CC1CC2)c1c(-n2nccn2)nc(C)cc1	Cc1ccc(nc1)OCC1CC2N(C1CC2)C(=O)c1ccc(nc1n1nccn1)C
C1830	Fc1c(F)cc(/N=N/C(=O)NCCCCN(CCC)C2Cc3c(cccc3)C2)cc1F	CCCN(C1Cc2c(C1)cccc2)CCCCNC(=O)/N=N/c1cc(F)c(c(c1)F)F
C1831	C(CN1C[C@]2(C)C(C)(C)C(C1)CC2)CC1CCCCC1	CC1(C)C2CC[C@]1(C)CN(C2)CCCC1CCCCC1
C1832	O(C)c1c2c(ccc1)CCC1(N=CNC1)C2	COc1cccc2c1CC1(CNC=N1)CC2
C1833	FC(F)(F)c1c(-c2c(C)csc2)ccc(-c2onc(-c3c(OC)cccc3)n2)c1	COc1ccccc1c1noc(n1)c1ccc(c(c1)C(F)(F)F)c1cscc1C
C1834	S(=O)(=O)(N(CCC)CCC)c1ccc(C(=O)N[C@H](C(=O)O)C)cc1	CCCN(S(=O)(=O)c1ccc(cc1)C(=O)N[C@H](C(=O)O)C)CCC
C1835	N[C@@H]1CN(c2nc(-n3ncc4c3cc(-c3nc(C)cnc3)nc4)ccc2)CCC1	N[C@H]1CCCN(C1)c1cccc(n1)n1ncc2c1cc(nc2)c1cncc(n1)C
C1836	O=C(Nc1cc(c(C)cc1)-c1c(C)cc(-c2oc(C)nn2)cc1)c1ccc(CN2CCN(C)CC2)cc1	CN1CCN(CC1)Cc1ccc(cc1)C(=O)Nc1ccc(c(c1)c1ccc(cc1C)c1nnc(o1)C)C
C1837	Clc1c(C[C@@H](NC(=O)[C@@H](N)C)C(=O)N2CCN(c3c(C(=O)CC(C)C)cccc3)CC2)ccc(Cl)c1	CC(CC(=O)c1ccccc1N1CCN(CC1)C(=O)[C@@H](Cc1ccc(cc1Cl)Cl)NC(=O)[C@@H](N)C)C
C1838	Clc1c(N2c3n(c(C(=O)N(CCC)CC4CC4)c(CC)n3)CC2)c(C)cc(C)c1	CCCN(C(=O)c1c(CC)nc2n1CCN2c1c(C)cc(cc1Cl)C)CC1CC1
C1839	O=C1N(Cc2ccccc2)N=C(C)C=2c3n(nc(-c4cscc4)c3)C=NC1=2	Cc1nn(Cc2ccccc2)c(=O)c2c1c1cc(nn1cn2)c1cscc1
C1840	Fc1cc2nc(c(C)c(N3c4c(S(=O)(=O)CC3)ncc(N3CCOCC3)c4)c2cc1)-c1nccc(C)c1	Fc1ccc2c(c1)nc(c(c2N1CCS(=O)(=O)c2c1cc(cn2)N1CCOCC1)C)c1nccc(c1)C
C1841	FC(F)(F)c1cc(C2c3c(cc(OCCCN4CCC(F)CC4)cc3)CN(C)C2)ccc1	CN1Cc2cc(OCCCN3CCC(CC3)F)ccc2C(C1)c1cccc(c1)C(F)(F)F
C1842	S(=O)(=O)(Oc1ccc(CNC(=O)CCCCCN2CCN(c3c(SC)cccc3)CC2)cc1)C	CSc1ccccc1N1CCN(CC1)CCCCCC(=O)NCc1ccc(cc1)OS(=O)(=O)C
C1843	O=C(NCCc1cc(C)c(N2C(=O)c3c(OCC)c4c(c(OCC)c3C2)nccc4)cc1)Cc1c(OC)cccc1	CCOc1c2CN(C(=O)c2c(c2c1nccc2)OCC)c1ccc(cc1C)CCNC(=O)Cc1ccccc1OC
C1844	S(CC(=O)OCC)c1ccc(CC2CCN(C3CCN(C(=O)c4c5c(cc(OCC)cc5)ccc4)CC3)CC2)cc1	CCOC(=O)CSc1ccc(cc1)CC1CCN(CC1)C1CCN(CC1)C(=O)c1cccc2c1ccc(c2)OCC
C1845	S(=O)(=O)(N[C@H](CC(=O)N[C@H]1c2c(OCC1)cc(CNC(C)C)cc2)c1ccccc1)c1cc2c(cc1)cccc2	CC(NCc1ccc2c(c1)OCC[C@H]2NC(=O)C[C@H](c1ccccc1)NS(=O)(=O)c1ccc2c(c1)cccc2)C
C1846	Fc1c(-c2sc(N)c(C(=O)Nc3c(n(C)nc3)C3(OC)OCCCC3)n2)nccc1	COC1(CCCCO1)c1c(cnn1C)NC(=O)c1nc(sc1N)c1ncccc1F
C1847	OC1C2(C)C(C3C(C4(C)C([C@H](CC)C3)=CCCC4)CC2)CC1	CC[C@@H]1CC2C3CCC(C3(C)CCC2C2(C1=CCCC2)C)O
C1848	O(C)c1cc2c(cc1)Cc1c(cccc1)CCCN(C)CCC2	COc1ccc2c(c1)CCCN(C)CCCc1c(C2)cccc1
C1849	FC(F)(F)c1cc(C(F)(F)F)cc(CNC(=O)[C@]2(C(C)C)C[C@H](NC3c4c(cc5OCOc5c4)CC3)CC2)c1	CC([C@@]1(CC[C@H](C1)NC1CCc2c1cc1OCOc1c2)C(=O)NCc1cc(cc(c1)C(F)(F)F)C(F)(F)F)C
C1850	O(c1c(O)c(-c2[nH]c3c(n2)ccc(C(=N)N)c3)ccc1)C1CCCC1	Oc1c(cccc1c1nc2c([nH]1)cc(cc2)C(=N)N)OC1CCCC1
C1851	Brc1cc(CC2=NNC(=O)C3=C2CCCC3)ccc1	Brc1cccc(c1)Cc1n[nH]c(=O)c2c1CCCC2
C1852	[C@@H](C)(c1c(CCN2CCC2)sc2c1cccc2)c1ncccc1	C[C@H](c1c(CCN2CCC2)sc2c1cccc2)c1ccccn1
C1853	Brc1c2OCCc2c(C[C@H](N)C)c2OCCc12	C[C@H](Cc1c2OCCc2c(c2c1CCO2)Br)N
C1854	O=C(NCCc1ccc(-c2c(O)cccc2)cc1)c1cc2C3(C)C(C)C(N(CC4CC4)CC3)Cc2cc1	CC1C2Cc3c(C1(C)CCN2CC1CC1)cc(cc3)C(=O)NCCc1ccc(cc1)c1ccccc1O
C1855	FC(F)(F)CN1CCC(N2C(=O)N(C)c3c2c2nc(-c4cnc5c(c4)cccc5)ccc2nc3)CC1	Cn1c(=O)n(c2c1cnc1c2nc(cc1)c1cnc2c(c1)cccc2)C1CCN(CC1)CC(F)(F)F
C1856	Clc1c(-c2ccc(NCc3c(-c4cnc(C(=O)NCCC(=O)O)cc4)cc(Cl)cc3)cc2)ccc(C(F)(F)F)c1	OC(=O)CCNC(=O)c1ccc(cn1)c1cc(Cl)ccc1CNc1ccc(cc1)c1ccc(cc1Cl)C(F)(F)F
C1857	Clc1c(Oc2c(C3CCNCC3)cccn2)c(F)ccc1	Fc1cccc(c1Oc1ncccc1C1CCNCC1)Cl
C1858	O(C)c1nccc(-c2n[nH]c3c2c(OC2CCOCC2)ncc3)c1	COc1nccc(c1)c1n[nH]c2c1c(ncc2)OC1CCOCC1
C1859	Clc1c(C[C@@H](NS(=O)(=O)C)C(=O)N2CCN(c3c(CNCCc4sccc4)cccc3)CC2)ccc(Cl)c1	Clc1ccc(c(c1)Cl)C[C@H](C(=O)N1CCN(CC1)c1ccccc1CNCCc1cccs1)NS(=O)(=O)C
C1860	FC(F)(F)CN1C(=O)[C@@H](n2nnc(-c3ccc(-n4cc(C)nc4)cc3)c2)CCc2c(F)cccc12	O=C1[C@H](CCc2c(N1CC(F)(F)F)cccc2F)n1nnc(c1)c1ccc(cc1)n1cnc(c1)C
C1861	S(=O)(=O)(N)c1ccc(NC(=O)/C(/C#N)=C/c2ccc(OC)cc2)cc1	COc1ccc(cc1)/C=C(/C(=O)Nc1ccc(cc1)S(=O)(=O)N)\C#N
C1862	O=C(N[C@@H](CCCCN)B1O[C@@]2(C)[C@@H]3C(C)(C)[C@@H](C3)C[C@H]2O1)Cn1c(CCc2ccccc2)nnn1	NCCCC[C@@H](B1O[C@H]2[C@](O1)(C)[C@H]1C[C@@H](C2)C1(C)C)NC(=O)Cn1nnnc1CCc1ccccc1
C1863	N(CCCC)c1n[nH]c2c1cc(-c1nnn(Cc3ccccc3)c1)cc2	CCCCNc1n[nH]c2c1cc(cc2)c1nnn(c1)Cc1ccccc1
C1864	FC(CCNC(=O)c1[nH]c2c(c1)cccc2)CN1CCN(c2c(OC)cccc2)CC1	COc1ccccc1N1CCN(CC1)CC(CCNC(=O)c1cc2c([nH]1)cccc2)F
C1865	Brc1c(O)c(O)c(O)c(C(=O)c2c(Br)cc(O)c(O)c2)c1	Brc1cc(O)c(cc1C(=O)c1cc(Br)c(c(c1O)O)O)O
C1866	Clc1c(O[C@H]2CN(S(=O)(=O)c3cc4c(cc3)CCNCC4)CC2)cccc1	Clc1ccccc1O[C@@H]1CCN(C1)S(=O)(=O)c1ccc2c(c1)CCNCC2
C1867	O=C(N)c1sc2[C@@H](C)COc3c(-c2n1)cc(C#C[C@](O)(C)c1nc(C)on1)cc3	Cc1onc(n1)[C@@](C#Cc1ccc2c(c1)c1nc(sc1[C@H](CO2)C)C(=O)N)(O)C
C1868	Fc1c(-c2sc(N)c(C(=O)Nc3c(n(C)nc3)N3CCC4(OCCNC4)CC3)n2)c(F)ccc1	O=C(c1nc(sc1N)c1c(F)cccc1F)Nc1cnn(c1N1CCC2(CC1)OCCNC2)C
C1869	O=C(N1CCOCC1)c1ccc(-c2c(-c3ccccc3)c3c(NC[C@H]4OCCC4)ncnc3o2)cc1	O=C(c1ccc(cc1)c1oc2c(c1c1ccccc1)c(NC[C@@H]1CCCO1)ncn2)N1CCOCC1
C1870	O(C[C@@H]1[C@@H](c2ncc(OC)cc2)C1)c1c(C=2C=C(C)N(C)C(=O)C=2)cnc(C)n1	COc1ccc(nc1)[C@H]1C[C@@H]1COc1nc(C)ncc1c1cc(C)n(c(=O)c1)C
C1871	O=C(Nc1ccc(-c2ccncc2)cc1)c1cc(CCCN(C)C)c(O)cc1	CN(CCCc1cc(ccc1O)C(=O)Nc1ccc(cc1)c1ccncc1)C
C1872	O=C1[C@H]2N(CC3CCC3)CC[C@]3([C@H]2CCCC3)c2c1ccc(O)c2	Oc1ccc2c(c1)[C@]13CCCC[C@H]3[C@@H](C2=O)N(CC1)CC1CCC1
C1873	O(C)c1c(C)ccc2c1-c1c3[C@H](N(C)CCc3ccc1)C2	COc1c(C)ccc2c1c1cccc3c1[C@@H](C2)N(C)CC3
C1874	O[B-](O)(O)c1ccccc1	O[B-](c1ccccc1)(O)O
C1875	Clc1cc2c(sc3C(=O)NC(CNc4ccc(O)cc4)=Nc23)cc1	Oc1ccc(cc1)NCc1[nH]c(=O)c2c(n1)c1cc(Cl)ccc1s2
C1876	Fc1c2OCC(N(CCc3c4c([nH]c3)ccc(F)c4)CC3CC3)Cc2c(C(=O)N)cc1	Fc1ccc2c(c1)c(CCN(C1COc3c(C1)c(ccc3F)C(=O)N)CC1CC1)c[nH]2
C1877	Fc1cc2c(C3=CCN(CCC4OCCc5c4ccc(C(=O)N)c5)CC3)c[nH]c2cc1	Fc1ccc2c(c1)c(c[nH]2)C1=CCN(CC1)CCC1OCCc2c1ccc(c2)C(=O)N
C1878	FC(F)(F)Oc1ccc(NC(=O)Nc2c(Oc3n(-c4c(C(F)(F)F)cccc4)nc(C)c3)cccc2)cc1	O=C(Nc1ccccc1Oc1cc(nn1c1ccccc1C(F)(F)F)C)Nc1ccc(cc1)OC(F)(F)F
C1879	O=C(OCC)C1=C(C)N=C(C)C(C(=O)OCC)C1c1c(CCc2c(-c3ccccc3)cccc2)onc1C	CCOC(=O)C1C(=NC(=C(C1c1c(C)noc1CCc1ccccc1c1ccccc1)C(=O)OCC)C)C
C1880	S(c1cc2N(CCCCC)C=C(C(=O)NCCN3CCOCC3)C(=O)c2cc1)c1ccccc1	CCCCCn1cc(C(=O)NCCN2CCOCC2)c(=O)c2c1cc(cc2)Sc1ccccc1
C1881	O=C(O)c1[nH]c2c(scc2)c1	OC(=O)c1cc2c([nH]1)ccs2
C1882	Brc1cc(C(=O)CC(Nc2ccc([N+](=O)[O-])cc2)c2cc(F)ccc2)ccc1	Fc1cccc(c1)C(CC(=O)c1cccc(c1)Br)Nc1ccc(cc1)[N+](=O)[O-]
C1883	S(=O)(=O)(N[C@@H](CO)C)c1c(-c2cc(F)c(-c3c(C#N)nc(N)cn3)cc2)cccc1	OC[C@H](NS(=O)(=O)c1ccccc1c1ccc(c(c1)F)c1ncc(nc1C#N)N)C
C1884	Clc1ccc(S(=O)(=O)N2C(CCCN3CCC(NCc4sccc4)CC3)CCc3c2cccc3)cc1	Clc1ccc(cc1)S(=O)(=O)N1C(CCCN2CCC(CC2)NCc2cccs2)CCc2c1cccc2
C1885	O=C(NC)CCCN(C(=O)c1cc2c(n(C)c3c2CC(C2CCOCC2)CC3)cc1)C	CNC(=O)CCCN(C(=O)c1ccc2c(c1)c1CC(CCc1n2C)C1CCOCC1)C
C1886	O=C(Nc1cc2c(cc1)C[C@H]1N(CC3CCC3)CC[C@@]32[C@H]1CCCC3)N	NC(=O)Nc1ccc2c(c1)[C@]13CCCC[C@H]3[C@@H](C2)N(CC1)CC1CCC1
C1887	O(C(C(C)C)CCN1CCC(N2C(=O)Nc3c2cccc3)CC1)c1c(C)ccc(N)c1	CC(C(Oc1cc(N)ccc1C)CCN1CCC(CC1)n1c(=O)[nH]c2c1cccc2)C
C1888	Clc1cc(-c2c(NC(=O)c3c(N)nn4c3N=CC=C4)cn(CC(=O)N3CC(N(C)C)CC3)n2)c(OC(F)F)cc1	FC(Oc1ccc(cc1c1nn(cc1NC(=O)c1c(N)nn2c1nccc2)CC(=O)N1CCC(C1)N(C)C)Cl)F
C1889	Fc1c(OCCCCN2CCN(c3c4c(cc(F)cc4)ccc3)CC2)cc2C(=O)NCc2c1	Fc1ccc2c(c1)cccc2N1CCN(CC1)CCCCOc1cc2C(=O)NCc2cc1F
C1890	O(CC1OCCN(C2CCC2)C1)c1cc(CN2CCOCC2)ccc1	O1CCN(CC1)Cc1cccc(c1)OCC1OCCN(C1)C1CCC1
C1891	S(=O)(=O)(N(CC(=O)NO)Cc1c([N+](=O)[O-])cccc1)c1c(F)c(F)c(F)c(F)c1F	ONC(=O)CN(S(=O)(=O)c1c(F)c(F)c(c(c1F)F)F)Cc1ccccc1[N+](=O)[O-]
C1892	FC(F)(F)c1cc(C(F)(F)F)cc(COC[C@H](N2CCN(CC(=O)N)CC2)c2ccccc2)c1	NC(=O)CN1CCN(CC1)[C@H](c1ccccc1)COCc1cc(cc(c1)C(F)(F)F)C(F)(F)F
C1893	O=C(Nc1c(O)cccn1)COc1ccc(-c2[nH]c3C(=O)N(CCC)C(=O)N(CCC)c3c2)cc1	CCCn1c2cc([nH]c2c(=O)n(c1=O)CCC)c1ccc(cc1)OCC(=O)Nc1ncccc1O
C1894	C(Cc1cc2c(nc(-c3c(C)nc(-c4sccc4)s3)cc2)cc1)N1[C@H](C)CCC1	C[C@@H]1CCCN1CCc1ccc2c(c1)ccc(n2)c1sc(nc1C)c1cccs1
C1895	FC(F)(F)c1cc(NC(=O)Nc2cc(C(=O)NCCCOC)c(N(C)C)cc2)cc(C(F)(F)F)c1	COCCCNC(=O)c1cc(ccc1N(C)C)NC(=O)Nc1cc(cc(c1)C(F)(F)F)C(F)(F)F
C1896	FC(F)(F)c1c(NC)nc(Nc2c(OC)cc(-c3onc(C)n3)c(F)c2)nc1	COc1cc(c(cc1Nc1ncc(c(n1)NC)C(F)(F)F)F)c1onc(n1)C
C1897	P(=O)(OCCCCCCCCCC/C=C/CC)(O)O	CC/C=C/CCCCCCCCCCOP(=O)(O)O
C1898	Clc1c(-c2c(C(=O)N[C@@H]3C(=O)N4[C@@H](C(=O)O)C(C)(C)S[C@H]34)c(C)on2)c(F)ccc1	O=C1[C@@H](NC(=O)c2c(C)onc2c2c(F)cccc2Cl)[C@@H]2N1[C@@H](C(=O)O)C(S2)(C)C
C1899	O=C(Nc1c(C)ccc(C2CCN(CCCNC(=O)C(c3ccccc3)c3ccccc3)CC2)c1)C(C)C	O=C(C(c1ccccc1)c1ccccc1)NCCCN1CCC(CC1)c1ccc(c(c1)NC(=O)C(C)C)C
C1900	Clc1cc2C3(C(=O)N(Cc4c(F)cccc4)C(=O)C3)C(=O)N(CCCC(=O)O)c2cc1	OC(=O)CCCN1c2ccc(cc2C2(C1=O)CC(=O)N(C2=O)Cc1ccccc1F)Cl
C1901	O=C(CN1CCN(Cc2ccc(OC)cc2)CC1)N1C(C)Cc2c1cccc2	COc1ccc(cc1)CN1CCN(CC1)CC(=O)N1C(C)Cc2c1cccc2
C1902	Clc1c(NC)nc(Nc2c(OC)cc(C(=O)N3CC4N(CC3)CCCC4)cc2)nc1	COc1cc(ccc1Nc1ncc(c(n1)NC)Cl)C(=O)N1CCN2C(C1)CCCC2
C1903	C(N1CCC(C2Sc3c(cccc3)CC2)CC1)c1ccccc1	c1ccc(cc1)CN1CCC(CC1)C1CCc2c(S1)cccc2
C1904	O=C(Nc1c(N)ccc(-c2sccc2)c1)c1cnc(N2CCC3(C(=O)NCC3)CC2)cc1	O=C1NCCC21CCN(CC2)c1ccc(cn1)C(=O)Nc1cc(ccc1N)c1cccs1
C1905	Clc1c(C(=O)Nc2cc(NC(=O)NCC)ncc2)c(Cl)ccc1	CCNC(=O)Nc1nccc(c1)NC(=O)c1c(Cl)cccc1Cl
C1906	Clc1cc(C#Cc2c(C)ccc(S(=O)(=O)C)c2)c(OCC(=O)O)cc1	OC(=O)COc1ccc(cc1C#Cc1cc(ccc1C)S(=O)(=O)C)Cl
C1907	O[C@@H]1CN(c2nc(-c3n[nH]c4c3cc(-c3cn(CC)nc3)nc4)ccc2)CCNC1	CCn1ncc(c1)c1ncc2c(c1)c(n[nH]2)c1cccc(n1)N1CCNC[C@@H](C1)O
C1908	FC(F)(F)c1ncc(C2=NC(=O)N(c3cc4n(C)c5c(c4cc3)CNCCC5)C=C2)cc1	Cn1c2cc(ccc2c2c1CCCNC2)n1ccc(nc1=O)c1ccc(nc1)C(F)(F)F
C1909	S(=O)(=O)(N[C@H](CC(=O)N[C@H]1c2c(OCC1)cc(CN1C(C)CCCC1C)cc2)c1ccccc1)c1cc2c(cc1)cccc2	O=C(C[C@H](c1ccccc1)NS(=O)(=O)c1ccc2c(c1)cccc2)N[C@@H]1CCOc2c1ccc(c2)CN1C(C)CCCC1C
C1910	Fc1c(-c2cc(C(=O)NCCN(C)C)ccc2)cc(CCC2=NNC(=O)C3=C2CCCC3)cc1	CN(CCNC(=O)c1cccc(c1)c1cc(ccc1F)CCc1n[nH]c(=O)c2c1CCCC2)C
C1911	FC(F)(F)c1c(F)ccc(NC(=O)N(CCCN2CCN(C)CC2)[C@H]2[C@@H]3[C@@](c4ccc(OC)cc4)(C3)CC2)c1	COc1ccc(cc1)[C@@]12CC[C@H]([C@H]2C1)N(C(=O)Nc1ccc(c(c1)C(F)(F)F)F)CCCN1CCN(CC1)C
C1912	Oc1c(O)ccc2c1-c1c3[C@H](N(C)CCc3cc(-c3ccccc3)c1)C2	CN1CCc2c3[C@H]1Cc1ccc(c(c1c3cc(c2)c1ccccc1)O)O
C1913	O(c1ccc(CN2CCN(C)CCC2)cc1)C1CCN(C(C)C)CC1	CN1CCCN(CC1)Cc1ccc(cc1)OC1CCN(CC1)C(C)C
C1914	S(C)c1c2C(=O)CC(C)Cc2c(-c2ncccc2)cc1	CSc1ccc(c2c1C(=O)CC(C2)C)c1ccccn1
C1915	O=C(OCCOC)c1c(C)c(C#N)c(N)s1	COCCOC(=O)c1sc(c(c1C)C#N)N
C1916	Clc1c(C)cc(-n2c(O)c3c(c2O)C2OC3CC2)cc1	Clc1ccc(cc1C)n1c(O)c2c(c1O)C1OC2CC1
C1917	S(=O)(=O)(N1CCCCC1)c1c(-c2cc(F)c(-c3cnc(N)nc3)cc2)cccc1	Nc1ncc(cn1)c1ccc(cc1F)c1ccccc1S(=O)(=O)N1CCCCC1
C1918	O=C1N(c2ccccc2)C(=O)C1(CC)CC	CCC1(CC)C(=O)N(C1=O)c1ccccc1
C1919	S(=O)(=O)(N)c1ccc(-c2ccc(C(O)c3ccccc3)cc2)cc1	OC(c1ccccc1)c1ccc(cc1)c1ccc(cc1)S(=O)(=O)N
C1920	N(c1c(C)cccc1C)c1nn(CCCN2CCCC2)c2nc(Nc3ccccc3)ncc12	Cc1cccc(c1Nc1nn(c2c1cnc(n2)Nc1ccccc1)CCCN1CCCC1)C
C1921	Clc1cc2C(=[N+]([O-])CC(NC)=Nc2cc1)c1ccccc1	CNC1=Nc2ccc(cc2C(=[N+](C1)[O-])c1ccccc1)Cl
C1922	Clc1c2n(CC3CCOCC3)cc(-c3scc(CN(CCO)CCO)n3)c2ccc1	OCCN(Cc1csc(n1)c1cn(c2c1cccc2Cl)CC1CCOCC1)CCO
C1923	O(CC)[C@@H]1[C@H](Nc2c(CC)nc(Oc3nccc(CC)c3)c(CC)n2)c2c(cccc2)C1	CCO[C@H]1Cc2c([C@H]1Nc1nc(CC)c(nc1CC)Oc1nccc(c1)CC)cccc2
C1924	O=S1(=O)N(COC2=C(Cc3ccccc3)C(=O)OC2)C(=O)c2c(C(C)C)cc(OC)cc12	COc1cc(C(C)C)c2c(c1)S(=O)(=O)N(C2=O)COC1=C(Cc2ccccc2)C(=O)OC1
C1925	Brc1c(-n2c3nc(C)nc(NC(CCOC)CC)c3nc2)ccc(C(C)C)c1	COCCC(Nc1nc(C)nc2c1ncn2c1ccc(cc1Br)C(C)C)CC
C1926	O=C(NC1CCC(CCN2CCC(c3c4c(oc3)cccc4)CC2)CC1)c1ccc(N2CCS(=O)(=O)CC2)cc1	O=C(c1ccc(cc1)N1CCS(=O)(=O)CC1)NC1CCC(CC1)CCN1CCC(CC1)c1coc2c1cccc2
C1927	Brc1c(OCC(=O)O)c(C(=O)O)sc1-c1cc(NCC2CCN(S(=O)(=O)Cc3ccccc3)CC2)ccc1	OC(=O)COc1c(Br)c(sc1C(=O)O)c1cccc(c1)NCC1CCN(CC1)S(=O)(=O)Cc1ccccc1
C1928	Clc1c(C(N2CCN(C(=O)C3CCCCC3)CC2)c2ccccc2)ccc(Cl)c1	Clc1ccc(c(c1)Cl)C(c1ccccc1)N1CCN(CC1)C(=O)C1CCCCC1
C1929	S(=O)(=O)(N[C@@H]1C(=O)N(Cc2c(N)ccc(C(=N)N)c2)CC1)c1cc2c(cc1)ccc(OC)c2	COc1ccc2c(c1)cc(cc2)S(=O)(=O)N[C@H]1CCN(C1=O)Cc1cc(ccc1N)C(=N)N
C1930	Fc1c(Oc2cc(C(=N)N)ccc2)nc(Oc2cc(C(=N)N)ccc2)c(F)c1	Fc1cc(F)c(nc1Oc1cccc(c1)C(=N)N)Oc1cccc(c1)C(=N)N
C1931	O(CCNC[C@@H]1Oc2c(O)cccc2OC1)c1c(OC)cccc1OC	COc1cccc(c1OCCNC[C@H]1COc2c(O1)c(O)ccc2)OC
C1932	O=C(N1[C@H](C#N)CCC1)[C@H]1N[C@@H](COc2c(C(C)(C)C)cccc2)CC1	N#C[C@@H]1CCCN1C(=O)[C@@H]1CC[C@@H](N1)COc1ccccc1C(C)(C)C
C1933	O=C(N(Cc1cnc2c(c1)cc1c(c2)CC2(N(C)C(=O)NC2=O)C1)Cc1ccccc1)C(C)(C)C	CN1C(=O)NC(=O)C21Cc1c(C2)cc2c(c1)cc(cn2)CN(C(=O)C(C)(C)C)Cc1ccccc1
C1934	O=C1Sc2c(C(O)CNC)ccc(O)c2N1	CNCC(c1ccc(c2c1sc(=O)[nH]2)O)O
C1935	Clc1c(Cl)cccc1C(=O)N1Cc2ncnc(-c3nccnc3)c2CC1	O=C(c1cccc(c1Cl)Cl)N1CCc2c(C1)ncnc2c1cnccn1
C1936	Fc1c(CN2c3n(c(CN(CCOC)C)c(-c4ccc(NC(=O)CCC)cc4)n3)C(=O)C(C(=O)OC(CC)CC)=C2)cccc1	COCCN(Cc1c(nc2n1c(=O)c(cn2Cc1ccccc1F)C(=O)OC(CC)CC)c1ccc(cc1)NC(=O)CCC)C
C1937	Clc1cc(CNC(=O)[C@H]2N(C(=O)[C@@](O)(C)c3ccccc3)CCC2)c(CN)cc1	NCc1ccc(cc1CNC(=O)[C@@H]1CCCN1C(=O)[C@@](c1ccccc1)(O)C)Cl
C1938	O=C(NCc1c(C)cccn1)c1nc(N)nc(-c2occc2)c1	Nc1nc(cc(n1)c1ccco1)C(=O)NCc1ncccc1C
C1939	O=C(O)c1c(NC(=O)c2ccc(CN3N(CCCC)C(=O)C4(C3=O)CCCC4)cc2)cccc1	CCCCN1N(Cc2ccc(cc2)C(=O)Nc2ccccc2C(=O)O)C(=O)C2(C1=O)CCCC2
C1940	Clc1c(OCCc2ccc(C#N)cc2)cc(C(=O)NCC2CCN(c3ccncc3)CC2)cc1	N#Cc1ccc(cc1)CCOc1cc(ccc1Cl)C(=O)NCC1CCN(CC1)c1ccncc1
C1941	O=C(O)CC1C(=O)N(Cc2ccccc2)Cc2c(cc(C(=O)N(CCC3CCNCC3)C)cc2)C1	OC(=O)CC1Cc2cc(ccc2CN(C1=O)Cc1ccccc1)C(=O)N(CCC1CCNCC1)C
C1942	S(=O)(=O)(NCc1ccncc1)c1c2c(c(NC(=O)c3ccccc3)cc1)cccc2	O=C(c1ccccc1)Nc1ccc(c2c1cccc2)S(=O)(=O)NCc1ccncc1
C1943	Oc1cc([C@@]2(C)[C@@H](C)CN3[C@@H](CN(CCc4ccccc4)CC3)C2)ccc1	Oc1cccc(c1)[C@]1(C)C[C@@H]2CN(CCN2C[C@@H]1C)CCc1ccccc1
C1944	S(=O)(=O)(N)c1ccc(CC/N=C/c2c(F)cccc2)cc1	Fc1ccccc1/C=N/CCc1ccc(cc1)S(=O)(=O)N
C1945	S(=O)(=O)(N(CC(=O)NO)Cc1ccc([N+](=O)[O-])cc1)c1ccc(NC(=O)NS(=O)(=O)c2c(C)cccc2)cc1	ONC(=O)CN(S(=O)(=O)c1ccc(cc1)NC(=O)NS(=O)(=O)c1ccccc1C)Cc1ccc(cc1)[N+](=O)[O-]
C1946	Clc1ccc(NC(=O)[C@@H]2[C@@H](C(=O)Nc3c(F)cc(N4C(=O)C=CC=C4)cc3)CN(S(=O)(=O)N(C)C)C2)cc1	O=C([C@H]1CN(C[C@@H]1C(=O)Nc1ccc(cc1)Cl)S(=O)(=O)N(C)C)Nc1ccc(cc1F)n1ccccc1=O
C1947	Clc1c(-n2c(c(C)c(C(=O)NC3CCN(C(=O)NCCCC)CC3)n2)-c2ccc(Cl)cc2)ccc(Cl)c1	CCCCNC(=O)N1CCC(CC1)NC(=O)c1nn(c(c1C)c1ccc(cc1)Cl)c1ccc(cc1Cl)Cl
C1948	FC(F)(F)Oc1cc2[nH]c(N3CCC4(OC(=O)N(c5ccccc5)C4)CC3)nc2cc1	O=C1OC2(CN1c1ccccc1)CCN(CC2)c1nc2c([nH]1)cc(cc2)OC(F)(F)F
C1949	FC(F)(F)c1ccc([C@H](C)N2[C@@H](C)CN(C3(C)CCN(C(=O)c4c(C)ncnc4C)CC3)CC2)cc1	C[C@H]1CN(CCN1[C@H](c1ccc(cc1)C(F)(F)F)C)C1(C)CCN(CC1)C(=O)c1c(C)ncnc1C
C1950	O=C(NC)c1c(C(=O)N)nn-2c1[C@H](C)COc1c-2cc(C#C[C@](O)(C)c2noc(C)c2)cc1	CNC(=O)c1c(nn2c1[C@H](C)COc1c2cc(cc1)C#C[C@](c1noc(c1)C)(O)C)C(=O)N
C1951	FC(F)(F)Oc1ccc(C(=O)NC2(C(=O)N[C@H](C(=O)c3oc(C(C)C)nn3)CCC)CCCCC2)cc1	CCC[C@@H](C(=O)c1nnc(o1)C(C)C)NC(=O)C1(CCCCC1)NC(=O)c1ccc(cc1)OC(F)(F)F
C1952	S(=O)(=O)(NC1CCN(C(=O)C)CC1)c1c2c(c(NC(=O)c3c(C)cccc3)cc1)cccc2	CC(=O)N1CCC(CC1)NS(=O)(=O)c1ccc(c2c1cccc2)NC(=O)c1ccccc1C
C1953	C(CCc1onc(-c2sccc2)c1)CN1CCN(c2ccccc2)CC1	c1ccc(cc1)N1CCN(CC1)CCCCc1onc(c1)c1cccs1
C1954	O=C(OC)CC(CCc1ccc(N=C(N)N)cc1)c1cc(C(=N)N)ccc1	COC(=O)CC(c1cccc(c1)C(=N)N)CCc1ccc(cc1)N=C(N)N
C1955	Clc1c(COc2c3nc(C)cc(C)c3ccc2)c(Cl)ccc1S(=O)(=O)NC1(C(=O)N2CC[N+](CC[N+](C)(C)C)(C)CC2)CCOCC1	Cc1cc(C)c2c(n1)c(ccc2)OCc1c(Cl)ccc(c1Cl)S(=O)(=O)NC1(CCOCC1)C(=O)N1CC[N+](CC1)(C)CC[N+](C)(C)C
C1956	S(=O)(=O)(NC(=NCC)N1N=CC(CC)C1)c1cc(F)ccc1	CCC1C=NN(C1)C(=NCC)NS(=O)(=O)c1cccc(c1)F
C1957	O=C(O)CC[C@H](NC(=O)c1nc(-c2ccccc2)cc(OC2CNCCC2)c1)C(=O)N1CCN(C(=O)OCCCC)CC1	CCCCOC(=O)N1CCN(CC1)C(=O)[C@@H](NC(=O)c1cc(OC2CCCNC2)cc(n1)c1ccccc1)CCC(=O)O
C1958	O=C(Nc1nc(-c2oc(C)cc2)nc(-n2c(C)cc(C)n2)c1)COc1cc(CN(C)C)ccc1	O=C(Nc1nc(nc(c1)n1nc(cc1C)C)c1ccc(o1)C)COc1cccc(c1)CN(C)C
C1959	Clc1c(Cl)ccc([C@@]2(CCO)CNCCC2)c1	OCC[C@]1(CCCNC1)c1ccc(c(c1)Cl)Cl
C1960	Clc1c(-c2n(c(C)c(C(=O)NC3C4CC(C3)CC4)n2)-c2ccc(Cl)cc2)ccc(Cl)c1	Clc1ccc(cc1)n1c(C)c(nc1c1ccc(cc1Cl)Cl)C(=O)NC1CC2CC1CC2
C1961	Clc1cc(c(CNc2ccc(-c3cc(F)cc(F)c3)cc2)cc1)-c1cnc(C(=O)NCCC(=O)O)cc1	OC(=O)CCNC(=O)c1ccc(cn1)c1cc(Cl)ccc1CNc1ccc(cc1)c1cc(F)cc(c1)F
C1962	O=C(NC1CCN(Cc2ccccc2)CC1)Cc1cscc1	O=C(Cc1cscc1)NC1CCN(CC1)Cc1ccccc1
C1963	O=C(N(Cc1c2c(cc(CCCOC)c1)cccc2)C1CC1)[C@@H]1[C@@H](C2=CC(=O)N(C)C=C2)CCNC1	COCCCc1cc(CN(C(=O)[C@H]2CNCC[C@@H]2c2ccn(c(=O)c2)C)C2CC2)c2c(c1)cccc2
C1964	S(CCCCN1CCc2c(cc3c(C(=O)N(C(C)C)C3)c2)CC1)c1n(C)c(-c2c3c(nc(C)cc3)ccc2)nn1	Cc1ccc2c(n1)cccc2c1nnc(n1C)SCCCCN1CCc2c(CC1)cc1c(c2)C(=O)N(C1)C(C)C
C1965	FC(F)(F)c1c(NN=C(Nc2cc(OC)ccc2)C(=O)C)cccc1	COc1cccc(c1)NC(=NNc1ccccc1C(F)(F)F)C(=O)C
C1966	O=C(O)CCNC(=O)c1cc2OC(OCc3ccc(C(=N)N)cc3)C(=O)N(C)c2cc1	OC(=O)CCNC(=O)c1ccc2c(c1)OC(C(=O)N2C)OCc1ccc(cc1)C(=N)N
C1967	Clc1c(Cl)ccc(C2(C(=O)N(Cc3cscc3)C)C(CN3CCC(NC(=O)C)(c4ccccc4)CC3)C2)c1	CC(=O)NC1(CCN(CC1)CC1CC1(c1ccc(c(c1)Cl)Cl)C(=O)N(Cc1cscc1)C)c1ccccc1
C1968	S(=O)(=O)(N(CC)CC)c1cc(C(=O)NN=Cc2c(O)c(O)c(O)cc2)ccc1	CCN(S(=O)(=O)c1cccc(c1)C(=O)NN=Cc1ccc(c(c1O)O)O)CC
C1969	Clc1c(C)cc2nc(-c3cc(F)c(Cn4c(C)c(CC(=O)O)c(C)n4)cc3)[nH]c2c1	OC(=O)Cc1c(C)nn(c1C)Cc1ccc(cc1F)c1[nH]c2c(n1)cc(c(c2)Cl)C
C1970	FCC(=Nc1cc(CN)ccc1)N	FCC(=Nc1cccc(c1)CN)N
C1971	Clc1cc(CNC(=N)N)ccc1	NC(=N)NCc1cccc(c1)Cl
C1972	C(CC)(CC)c1[nH]c2nc(-c3ccccc3)cc(-c3ccccc3)c2n1	CCC(c1nc2c([nH]1)nc(cc2c1ccccc1)c1ccccc1)CC
C1973	O=C(N([C@H](CN1C[C@@H](O)CC1)c1ccccc1)C)CCC(=O)Nc1cnccc1	O[C@H]1CCN(C1)C[C@@H](N(C(=O)CCC(=O)Nc1cccnc1)C)c1ccccc1
C1974	O=C(NC(C)C)Nc1cc(CN2C(=O)C(NC(=O)Nc3cc4ncsc4cc3)CCc3c2cccc3)ccc1	CC(NC(=O)Nc1cccc(c1)CN1C(=O)C(CCc2c1cccc2)NC(=O)Nc1ccc2c(c1)ncs2)C
C1975	Clc1cc(CC(=O)c2c3c(n(CCCCC)c2)cccc3)ccc1	CCCCCn1cc(c2c1cccc2)C(=O)Cc1cccc(c1)Cl
C1976	O=C(C)c1c(O)cc(OCCCCCC(C)(C)c2nn[n-]n2)c(CC)c1	CCc1cc(C(=O)C)c(cc1OCCCCCC(c1nn[n-]n1)(C)C)O
C1977	O(C)c1cnc2c(NCc3n4N=C(c5onc(C)c5)C=Cc4nn3)ccnc2c1	COc1cnc2c(c1)nccc2NCc1nnc2n1nc(cc2)c1onc(c1)C
C1978	O=C(OCCN(CC)CC)C1(C2CCCCC2)CCCCC1	CCN(CCOC(=O)C1(CCCCC1)C1CCCCC1)CC
C1979	S(=O)(=O)(C(F)(F)F)N1CCC[C@H](C(=O)NO)[C@@H](CC(C)C)C(=O)N[C@H](C(=O)NC)CCCC1	ONC(=O)[C@H]1CCCN(CCCC[C@H](NC(=O)[C@@H]1CC(C)C)C(=O)NC)S(=O)(=O)C(F)(F)F
C1980	Fc1c2c(ccc1)C1CNCC2C1	Fc1cccc2c1C1CNCC2C1
C1981	S=C(NCc1c(OC)cccc1)N1[C@H](C(=O)N[C@@H](C(=O)N(Cc2ccccc2)C)Cc2ccccc2)CCC1	COc1ccccc1CNC(=S)N1CCC[C@H]1C(=O)N[C@@H](C(=O)N(Cc1ccccc1)C)Cc1ccccc1
C1982	S(=O)(=O)(N1CCC2(OC(CN3CCN(c4c(OC)cccc4)CC3)CO2)CC1)c1ccc(OC(F)(F)F)cc1	COc1ccccc1N1CCN(CC1)CC1COC2(O1)CCN(CC2)S(=O)(=O)c1ccc(cc1)OC(F)(F)F
C1983	Clc1cc(-c2c(NC(=O)c3c4n(nc3)C=CC=N4)sc(-c3ccc(CN(C)C)cc3)n2)c(OC(F)F)cc1	CN(Cc1ccc(cc1)c1sc(c(n1)c1cc(Cl)ccc1OC(F)F)NC(=O)c1cnn2c1nccc2)C
C1984	Fc1c(c(F)cc2NC(C)(C)C(O)/C(=N\OCC)/c12)-c1c2[nH]cc(C)c2ccc1	CCO/N=C\1/c2c(cc(c(c2F)c2cccc3c2[nH]cc3C)F)NC(C1O)(C)C
C1985	O=C(Nc1cc(C2CCN(CCCC(=O)c3ccccc3)CC2)ccc1)C	CC(=O)Nc1cccc(c1)C1CCN(CC1)CCCC(=O)c1ccccc1
C1986	S(=O)(=O)(N)c1cc(F)c(/N=C/c2occc2)cc1	Fc1cc(ccc1/N=C/c1ccco1)S(=O)(=O)N
C1987	O=C(Nc1ncc(Oc2c3c(ncc2)cc(OC)cc3)cc1)C=1C(=O)N(N(C)C=1c1nccnc1)c1ccccc1	COc1ccc2c(c1)nccc2Oc1ccc(nc1)NC(=O)c1c(c2cnccn2)n(n(c1=O)c1ccccc1)C
C1988	Fc1c(C)ccc([C@H](NC(=O)c2[nH]cc(-c3c(C)cnc(Nc4cc(F)ccc4)n3)c2)CO)c1	OC[C@H](c1ccc(c(c1)F)C)NC(=O)c1[nH]cc(c1)c1nc(ncc1C)Nc1cccc(c1)F
C1989	O=[N+]([O-])c1ccc(C(=O)N2CCN(C=3N=C(N)n4nc(-c5occc5)nc4N=3)CC2)cc1	O=C(c1ccc(cc1)[N+](=O)[O-])N1CCN(CC1)c1nc(N)n2c(n1)nc(n2)c1ccco1
C1990	P(O)(O)C1=CC=2[C@@](C)(C3C(C4[C@@](C)([C@@H](C(=O)N(C(C)C)C(C)C)CC4)CC3)CC=2)CC1	OP(C1=CC2=CCC3C([C@]2(CC1)C)CC[C@]1(C3CC[C@@H]1C(=O)N(C(C)C)C(C)C)C)O
C1991	Clc1sc(CS(=O)(=O)c2c3c(n(C4CNCC4)c2)nccc3)cc1	Clc1ccc(s1)CS(=O)(=O)c1cn(c2c1cccn2)C1CNCC1
C1992	Clc1c2c(n3c1CCNCC3)cccc2	Clc1c2ccccc2n2c1CCNCC2
C1993	Clc1cc2C(OCCN(C)C)=Cc3c(Sc2cc1)cccc3	CN(CCOC1=Cc2ccccc2Sc2c1cc(Cl)cc2)C
C1994	Fc1cc(OCC(=O)Nc2nc(-c3oc(C)cc3)nc(-n3c(C)cc(C)n3)c2)cc(CN2CCCC2)c1	O=C(Nc1nc(nc(c1)n1nc(cc1C)C)c1ccc(o1)C)COc1cc(F)cc(c1)CN1CCCC1
C1995	O(C)c1c(O)ccc(CCC(O)CCCCCCC)c1	CCCCCCCC(CCc1ccc(c(c1)OC)O)O
C1996	Fc1ccc(C=2N(CC(=O)NC(C(=O)C=3OCCN=3)Cc3ccccc3)C(=O)C(N)=CN=2)cc1	O=C(Cn1c(ncc(c1=O)N)c1ccc(cc1)F)NC(C(=O)C1=NCCO1)Cc1ccccc1
C1997	Fc1cc(Cn2c(N3C[C@@](N)(CC)CCC3)cc3N(C)C(=O)N(C)C(=O)c23)c(C#N)cc1	CC[C@@]1(N)CCCN(C1)c1cc2c(n1Cc1cc(F)ccc1C#N)c(=O)n(c(=O)n2C)C
C1998	O=Cc1c2c([nH]c1)ccc1c2CC(N(CC=C)CCC)CC1	CCCN(C1CCc2c(C1)c1c(C=O)c[nH]c1cc2)CC=C
C1999	Brc1cnc(N(CCCCNC(=S)NCCCn2cncc2)Cc2cc(Cl)c(Cl)cc2)cc1	S=C(NCCCn1cncc1)NCCCCN(c1ccc(cn1)Br)Cc1ccc(c(c1)Cl)Cl
[truncated: 91,965 more rows]

## Sheet: targets_info
UniProt	ChEMBL ID	ChEMBL_name
P21554	CHEMBL218	Cannabinoid CB1 receptor
P34972	CHEMBL253	Cannabinoid CB2 receptor
P10415	CHEMBL4860	Apoptosis regulator Bcl-2
O43614	CHEMBL4792	Orexin receptor 2
Q07973	CHEMBL4521	Cytochrome P450 24A1
O15528	CHEMBL5993	25-hydroxyvitamin D-1 alpha hydroxylase, mitochondrial
P00915	CHEMBL261	Carbonic anhydrase I
P00918	CHEMBL205	Carbonic anhydrase II
Q16790	CHEMBL3594	Carbonic anhydrase IX
P24530	CHEMBL1785	Endothelin receptor ET-B
P25101	CHEMBL252	Endothelin receptor ET-A
P47871	CHEMBL1985	Glucagon receptor
Q13822	CHEMBL3691	Autotaxin
P30968	CHEMBL1855	Gonadotropin-releasing hormone receptor
P07339	CHEMBL2581	Cathepsin D
P51449	CHEMBL1741186	Nuclear receptor ROR-gamma
P06239	CHEMBL258	Tyrosine-protein kinase LCK
P34995	CHEMBL1811	Prostanoid EP1 receptor
P43116	CHEMBL1881	Prostanoid EP2 receptor
P43119	CHEMBL1995	Prostanoid IP receptor
P35408	CHEMBL1836	Prostanoid EP4 receptor
Q13258	CHEMBL4427	Prostanoid DP receptor
P21731	CHEMBL2069	Thromboxane A2 receptor
P43088	CHEMBL1987	Prostanoid FP receptor
P43115	CHEMBL3710	Prostanoid EP3 receptor
O43570	CHEMBL3242	Carbonic anhydrase XII
Q07817	CHEMBL4625	Apoptosis regulator Bcl-X
P25103	CHEMBL249	Neurokinin 1 receptor
P10276	CHEMBL2055	Retinoic acid receptor alpha
P06493	CHEMBL308	Cyclin-dependent kinase 1
P49841	CHEMBL262	Glycogen synthase kinase-3 beta
P21453	CHEMBL4333	Sphingosine 1-phosphate receptor Edg-1
P40763	CHEMBL4026	Signal transducer and activator of transcription 3
P51692	CHEMBL5817	Signal transducer and activator of transcription 5B
P42224	CHEMBL6101	Signal transducer and activator of transcription 1-alpha/beta
P15090	CHEMBL2083	Fatty acid binding protein adipocyte
P25774	CHEMBL2954	Cathepsin S
P43235	CHEMBL268	Cathepsin K
P07711	CHEMBL3837	Cathepsin L
P30542	CHEMBL226	Adenosine A1 receptor
Q99808	CHEMBL1997	Equilibrative nucleoside transporter 1
P21452	CHEMBL2327	Neurokinin 2 receptor
P00742	CHEMBL244	Coagulation factor X
P29371	CHEMBL4429	Neurokinin 3 receptor
P07858	CHEMBL4072	Cathepsin B
Q9Y5N1	CHEMBL264	Histamine H3 receptor
P47900	CHEMBL4315	Purinergic receptor P2Y1
P16050	CHEMBL2903	Arachidonate 15-lipoxygenase
P29274	CHEMBL251	Adenosine A2a receptor
P29275	CHEMBL255	Adenosine A2b receptor
P20309	CHEMBL245	Muscarinic acetylcholine receptor M3
P11229	CHEMBL216	Muscarinic acetylcholine receptor M1
P08172	CHEMBL211	Muscarinic acetylcholine receptor M2
P56817	CHEMBL4822	Beta-secretase 1
Q92633	CHEMBL3819	Lysophosphatidic acid receptor Edg-2
Q9UBY5	CHEMBL3250	Lysophosphatidic acid receptor Edg-7
Q07820	CHEMBL4361	Induced myeloid leukemia cell differentiation protein Mcl-1
P03951	CHEMBL2820	Coagulation factor XI
P18031	CHEMBL335	Protein-tyrosine phosphatase 1B
P37288	CHEMBL1889	Vasopressin V1a receptor
P30518	CHEMBL1790	Vasopressin V2 receptor
P00734	CHEMBL204	Thrombin
P07477	CHEMBL209	Trypsin I
P37231	CHEMBL235	Peroxisome proliferator-activated receptor gamma
P46663	CHEMBL4308	Bradykinin B1 receptor
Q02156	CHEMBL3582	Protein kinase C epsilon
P17252	CHEMBL299	Protein kinase C alpha
P11511	CHEMBL1978	Cytochrome P450 19A1
P19793	CHEMBL2061	Retinoid X receptor alpha
P13631	CHEMBL2003	Retinoic acid receptor gamma
P08908	CHEMBL214	Serotonin 1a (5-HT1a) receptor
P29466	CHEMBL4801	Caspase-1
P18405	CHEMBL1787	Steroid 5-alpha-reductase 1
P10826	CHEMBL2008	Retinoic acid receptor beta
Q15722	CHEMBL3911	Leukotriene B4 receptor 1
P00740	CHEMBL2016	Coagulation factor IX
P01375	CHEMBL1825	TNF-alpha
P00749	CHEMBL3286	Urokinase-type plasminogen activator
P34998	CHEMBL1800	Corticotropin releasing factor receptor 1
P28702	CHEMBL1870	Retinoid X receptor beta
P48443	CHEMBL2004	Retinoid X receptor gamma
P50052	CHEMBL4607	Angiotensin II type 2 (AT-2) receptor
Q16539	CHEMBL260	MAP kinase p38 alpha
Q13093	CHEMBL3514	LDL-associated phospholipase A2
P03952	CHEMBL2000	Plasma kallikrein
P03372	CHEMBL206	Estrogen receptor alpha
Q03405	CHEMBL4883	Urokinase plasminogen activator surface receptor
Q15858	CHEMBL4296	Sodium channel protein type IX alpha subunit
P07384	CHEMBL3891	Calpain 1
P20292	CHEMBL4550	5-lipoxygenase activating protein
P51452	CHEMBL2635	Dual specificity protein phosphatase 3
P35348	CHEMBL229	Alpha-1a adrenergic receptor
P25100	CHEMBL223	Alpha-1d adrenergic receptor
P35368	CHEMBL232	Alpha-1b adrenergic receptor
P21728	CHEMBL2056	Dopamine D1 receptor
O75469	CHEMBL3401	Pregnane X receptor
P04150	CHEMBL2034	Glucocorticoid receptor
P04818	CHEMBL1952	Thymidylate synthase
O00519	CHEMBL2243	Anandamide amidohydrolase
P35462	CHEMBL234	Dopamine D3 receptor
P30556	CHEMBL227	Type-1 angiotensin II receptor
P08246	CHEMBL248	Leukocyte elastase
Q07912	CHEMBL4599	Tyrosine kinase non-receptor protein 2
Q14534	CHEMBL3592	Squalene monooxygenase
Q99705	CHEMBL344	Melanin-concentrating hormone receptor 1
P49682	CHEMBL4441	C-X-C chemokine receptor type 3
P09871	CHEMBL3913	Complement C1s
Q12908	CHEMBL2778	Ileal bile acid transporter
Q9NPD5	CHEMBL1743121	Solute carrier organic anion transporter family member 1B3
Q9Y6L6	CHEMBL1697668	Solute carrier organic anion transporter family member 1B1
P08253	CHEMBL333	Matrix metalloproteinase-2
P08254	CHEMBL283	Matrix metalloproteinase 3
P50406	CHEMBL3371	Serotonin 6 (5-HT6) receptor
P15121	CHEMBL1900	Aldose reductase
P49721	CHEMBL3492	Proteasome Macropain subunit
P28074	CHEMBL4662	Proteasome Macropain subunit MB1
P14416	CHEMBL217	Dopamine D2 receptor
P34913	CHEMBL2409	Epoxide hydratase
Q9H244	CHEMBL2001	Purinergic receptor P2Y12
P05413	CHEMBL3344	Fatty acid binding protein muscle
P30874	CHEMBL1804	Somatostatin receptor 2
Q16769	CHEMBL4508	Glutaminyl-peptide cyclotransferase
P08709	CHEMBL3991	Coagulation factor VII
Q07869	CHEMBL239	Peroxisome proliferator-activated receptor alpha
Q03181	CHEMBL3979	Peroxisome proliferator-activated receptor delta
P35367	CHEMBL231	Histamine H1 receptor
Q00987	CHEMBL5023	p53-binding protein Mdm-2
P06401	CHEMBL208	Progesterone receptor
P08235	CHEMBL1994	Mineralocorticoid receptor
P10275	CHEMBL1871	Androgen Receptor
P06870	CHEMBL2319	Kallikrein 1
P00750	CHEMBL1873	Tissue-type plasminogen activator
P00747	CHEMBL1801	Plasminogen
Q12809	CHEMBL240	HERG
P00492	CHEMBL2360	Hypoxanthine-guanine phosphoribosyltransferase
P30291	CHEMBL5491	Serine/threonine-protein kinase WEE1
P06276	CHEMBL1914	Butyrylcholinesterase
P22303	CHEMBL220	Acetylcholinesterase
P31645	CHEMBL228	Serotonin transporter
Q01959	CHEMBL238	Dopamine transporter
P23975	CHEMBL222	Norepinephrine transporter
P32238	CHEMBL1901	Cholecystokinin A receptor
P32239	CHEMBL298	Cholecystokinin B receptor
Q9Y5Y6	CHEMBL3018	Matriptase
P30305	CHEMBL4804	Dual specificity phosphatase Cdc25B
P48039	CHEMBL1945	Melatonin receptor 1A
P49286	CHEMBL1946	Melatonin receptor 1B
P17706	CHEMBL3807	T-cell protein-tyrosine phosphatase
P23946	CHEMBL4068	Chymase
Q92731	CHEMBL242	Estrogen receptor beta
Q02127	CHEMBL1966	Dihydroorotate dehydrogenase
Q9NYA1	CHEMBL4394	Sphingosine kinase 1
P30411	CHEMBL3157	Bradykinin B2 receptor
P54829	CHEMBL2007628	Tyrosine-protein phosphatase non-receptor type 5
P28336	CHEMBL3636	Neuromedin B receptor
Q9Y5Y4	CHEMBL5071	G protein-coupled receptor 44
P05981	CHEMBL2079849	Serine protease hepsin
P62942	CHEMBL1902	FK506-binding protein 1A
P28223	CHEMBL224	Serotonin 2a (5-HT2a) receptor
P09237	CHEMBL4073	Matrix metalloproteinase 7
P50281	CHEMBL3869	Matrix metalloproteinase 14
P08575	CHEMBL3243	Leukocyte common antigen
P10586	CHEMBL3521	Receptor-type tyrosine-protein phosphatase F (LAR)
P23467	CHEMBL2706	Receptor-type tyrosine-protein phosphatase beta
P53350	CHEMBL3024	Serine/threonine-protein kinase PLK1
P52333	CHEMBL2148	Tyrosine-protein kinase JAK3
P35968	CHEMBL279	Vascular endothelial growth factor receptor 2
Q02763	CHEMBL4128	Tyrosine-protein kinase TIE-2
O96013	CHEMBL4482	Serine/threonine-protein kinase PAK 4
P00533	CHEMBL203	Epidermal growth factor receptor erbB1
P14060	CHEMBL1958	3-beta-hydroxysteroid dehydrogenase/delta 5-->4-isomerase type I
P30559	CHEMBL2049	Oxytocin receptor
P34969	CHEMBL3155	Serotonin 7 (5-HT7) receptor
P32245	CHEMBL259	Melanocortin receptor 4
Q9HBA0	CHEMBL3119	Transient receptor potential cation channel subfamily V member 4
Q8NER1	CHEMBL4794	Vanilloid receptor
P17655	CHEMBL2382	Calpain 2
P03956	CHEMBL332	Matrix metalloproteinase-1
P28222	CHEMBL1898	Serotonin 1b (5-HT1b) receptor
P28221	CHEMBL1983	Serotonin 1d (5-HT1d) receptor
P28335	CHEMBL225	Serotonin 2c (5-HT2c) receptor
P09874	CHEMBL3105	Poly [ADP-ribose] polymerase-1
P23141	CHEMBL2265	Acyl coenzyme A:cholesterol acyltransferase
P10632	CHEMBL3721	Cytochrome P450 2C8
P05106	CHEMBL3522	Cytochrome P450 17A1
P31391	CHEMBL1853	Somatostatin receptor 4
Q9Y5Z0	CHEMBL2525	Beta secretase 2
P39900	CHEMBL4393	Matrix metalloproteinase 12
P45974	CHEMBL6158	Ubiquitin carboxyl-terminal hydrolase 5
P08311	CHEMBL4071	Cathepsin G
P41597	CHEMBL4015	C-C chemokine receptor type 2
P49961	CHEMBL5722	Ectonucleoside triphosphate diphosphohydrolase 1
P06241	CHEMBL1841	Tyrosine-protein kinase FYN
P21730	CHEMBL2373	C5a anaphylatoxin chemotactic receptor
Q02790	CHEMBL4050	FK506 binding protein 4
P41146	CHEMBL2014	Nociceptin receptor
P35372	CHEMBL233	Mu opioid receptor
Q99571	CHEMBL2104	P2X purinoceptor 4
P12931	CHEMBL267	Tyrosine-protein kinase SRC
P27338	CHEMBL2039	Monoamine oxidase B
P12821	CHEMBL1808	Angiotensin-converting enzyme
P08473	CHEMBL1944	Neprilysin
P18433	CHEMBL3918	Receptor-type tyrosine-protein phosphatase alpha
Q16602	CHEMBL3798	Calcitonin gene-related peptide type 1 receptor
P32247	CHEMBL4080	Bombesin receptor subtype-3
P22894	CHEMBL4588	Matrix metalloproteinase 8
P14780	CHEMBL321	Matrix metalloproteinase 9
P08842	CHEMBL3559	Steryl-sulfatase
P00374	CHEMBL202	Dihydrofolate reductase
Q15761	CHEMBL4561	Neuropeptide Y receptor type 5
P41968	CHEMBL4644	Melanocortin receptor 3
Q9NS75	CHEMBL4330	Cysteinyl leukotriene receptor 2
P41143	CHEMBL236	Delta opioid receptor
P52209	CHEMBL3404	6-phosphogluconate dehydrogenase
P08684	CHEMBL340	Cytochrome P450 3A4
P30550	CHEMBL4959	Gastrin releasing peptide receptor
P15086	CHEMBL2552	Carboxypeptidase B
P18089	CHEMBL1942	Alpha-2b adrenergic receptor
P08913	CHEMBL1867	Alpha-2a adrenergic receptor
P18825	CHEMBL1916	Alpha-2c adrenergic receptor
P42336	CHEMBL4005	PI3-kinase p110-alpha subunit
P42338	CHEMBL3145	PI3-kinase p110-beta subunit
P08183	CHEMBL4302	P-glycoprotein 1
P42574	CHEMBL2334	Caspase-3
P25025	CHEMBL2434	Interleukin-8 receptor B
P07451	CHEMBL2885	Carbonic anhydrase III
P22748	CHEMBL3729	Carbonic anhydrase IV
P35218	CHEMBL4789	Carbonic anhydrase VA
Q9Y2D0	CHEMBL3969	Carbonic anhydrase VB
P23280	CHEMBL3025	Carbonic anhydrase VI
P43166	CHEMBL2326	Carbonic anhydrase VII
Q8N1Q1	CHEMBL3912	Carbonic anhydrase XIII
Q9ULX7	CHEMBL3510	Carbonic anhydrase XIV
P00519	CHEMBL1862	Tyrosine-protein kinase ABL
P51681	CHEMBL274	C-C chemokine receptor type 5
Q01726	CHEMBL3795	Melanocortin receptor 1
O14757	CHEMBL4630	Serine/threonine-protein kinase Chk1
P49238	CHEMBL4843	C-X3-C chemokine receptor 1
P78527	CHEMBL3142	DNA-dependent protein kinase
Q13547	CHEMBL325	Histone deacetylase 1
P07550	CHEMBL210	Beta-2 adrenergic receptor
P25105	CHEMBL250	Platelet activating factor receptor
Q07812	CHEMBL5318	Apoptosis regulator BAX
O76074	CHEMBL1827	Phosphodiesterase 5A
Q16548	CHEMBL6044	Bcl-2-related protein A1
P02768	CHEMBL3253	Serum albumin
P07947	CHEMBL2073	Tyrosine-protein kinase YES
P07948	CHEMBL3905	Tyrosine-protein kinase Lyn
P54760	CHEMBL5147	Ephrin type-B receptor 4
P31644	CHEMBL5112	GABA receptor alpha-5 subunit
P34903	CHEMBL3026	GABA receptor alpha-3 subunit
P47869	CHEMBL4956	GABA receptor alpha-2 subunit
P41595	CHEMBL1833	Serotonin 2b (5-HT2b) receptor
P15085	CHEMBL2088	Carboxypeptidase A1
Q9BYF1	CHEMBL3736	Angiotensin-converting enzyme 2
P00797	CHEMBL286	Renin
Q9NRA0	CHEMBL3023	Sphingosine kinase 2
O43613	CHEMBL5113	Orexin receptor 1
P32745	CHEMBL2028	Somatostatin receptor 3
P08173	CHEMBL1821	Muscarinic acetylcholine receptor M4
P08912	CHEMBL2035	Muscarinic acetylcholine receptor M5
Q9Y233	CHEMBL4409	Phosphodiesterase 10A
Q15759	CHEMBL3961	MAP kinase p38 beta
P51677	CHEMBL3473	C-C chemokine receptor type 3
P04070	CHEMBL4444	Vitamin K-dependent protein C
O00311	CHEMBL5443	Cell division cycle 7-related protein kinase
P08238	CHEMBL4303	Heat shock protein HSP 90-beta
P51589	CHEMBL3491	Cytochrome P450 2J2
P27815	CHEMBL254	Phosphodiesterase 4A
Q07343	CHEMBL275	Phosphodiesterase 4B
Q08499	CHEMBL288	Phosphodiesterase 4D
Q05655	CHEMBL2996	Protein kinase C delta
P05129	CHEMBL2938	Protein kinase C gamma
P05771	CHEMBL3045	Protein kinase C beta
P25929	CHEMBL4777	Neuropeptide Y receptor type 1
P30304	CHEMBL3775	Dual specificity phosphatase Cdc25A
P41145	CHEMBL237	Kappa opioid receptor
O60906	CHEMBL4712	Neutral sphingomyelinase
P49862	CHEMBL2443	Kallikrein 7
P52732	CHEMBL4581	Kinesin-like protein 1
P21917	CHEMBL219	Dopamine D4 receptor
Q03431	CHEMBL1793	Parathyroid hormone receptor
P14867	CHEMBL1962	GABA receptor alpha-1 subunit
P35346	CHEMBL1792	Somatostatin receptor 5
P30872	CHEMBL1917	Somatostatin receptor 1
P30307	CHEMBL2378	Dual specificity phosphatase Cdc25C
O14965	CHEMBL4722	Serine/threonine-protein kinase Aurora-A
P98170	CHEMBL4198	Inhibitor of apoptosis protein 3
Q9UKP6	CHEMBL3764	Urotensin II receptor
P09238	CHEMBL4270	Matrix metalloproteinase 10
P45452	CHEMBL280	Matrix metalloproteinase 13
P50579	CHEMBL3922	Methionine aminopeptidase 2
P23458	CHEMBL2835	Tyrosine-protein kinase JAK1
O60674	CHEMBL2971	Tyrosine-protein kinase JAK2
O14842	CHEMBL4422	Free fatty acid receptor 1
P28482	CHEMBL4040	MAP kinase ERK2
O00408	CHEMBL2652	Phosphodiesterase 2A
P09619	CHEMBL1913	Platelet-derived growth factor receptor beta
P21802	CHEMBL4142	Fibroblast growth factor receptor 2
P07949	CHEMBL2041	Tyrosine-protein kinase receptor RET
P11473	CHEMBL1977	Vitamin D receptor
Q96IY4	CHEMBL3419	Carboxypeptidase B2 isoform A
O14684	CHEMBL5658	Prostaglandin E synthase
P13945	CHEMBL246	Beta-3 adrenergic receptor
P08588	CHEMBL213	Beta-1 adrenergic receptor
P15144	CHEMBL1907	Aminopeptidase N
P21397	CHEMBL1951	Monoamine oxidase A
P33316	CHEMBL5203	dUTP pyrophosphatase
P21462	CHEMBL3359	Formyl peptide receptor 1
P33032	CHEMBL4608	Melanocortin receptor 5
P16233	CHEMBL1812	Pancreatic lipase
Q9UIQ6	CHEMBL2693	Cystinyl aminopeptidase
P18858	CHEMBL5694	DNA ligase 1
P31751	CHEMBL2431	Serine/threonine-protein kinase AKT2
P24941	CHEMBL301	Cyclin-dependent kinase 2
P47898	CHEMBL3426	Serotonin 5a (5-HT5a) receptor
P28566	CHEMBL2182	Serotonin 1e (5-HT1e) receptor
P30939	CHEMBL1805	Serotonin 1f (5-HT1f) receptor
P51685	CHEMBL4596	C-C chemokine receptor type 8
P24723	CHEMBL3616	Protein kinase C eta
Q99720	CHEMBL287	Sigma opioid receptor
Q99683	CHEMBL5285	Mitogen-activated protein kinase kinase kinase 5
P25021	CHEMBL1941	Histamine H2 receptor
Q00975	CHEMBL4478	Voltage-gated N-type calcium channel alpha-1B subunit
P31749	CHEMBL4282	Serine/threonine-protein kinase AKT
P17936	CHEMBL3997	Insulin-like growth factor binding protein 3
Q06124	CHEMBL3864	Protein-tyrosine phosphatase 2C
Q99527	CHEMBL5872	G-protein coupled estrogen receptor 1
P05067	CHEMBL2487	Beta amyloid A4 protein
Q969F8	CHEMBL5413	Metastin receptor
P78536	CHEMBL3706	ADAM17
P25116	CHEMBL3974	Proteinase-activated receptor 1
P55055	CHEMBL4093	LXR-beta
P11712	CHEMBL3397	Cytochrome P450 2C9
Q96GD4	CHEMBL2185	Serine/threonine-protein kinase Aurora-B
P13500	CHEMBL1649052	C-C motif chemokine 2
Q06187	CHEMBL5251	Tyrosine-protein kinase BTK
P47901	CHEMBL1921	Vasopressin V1b receptor
P31213	CHEMBL1856	Steroid 5-alpha-reductase 2
P29350	CHEMBL3166	Protein-tyrosine phosphatase 1C
P48067	CHEMBL2337	Glycine transporter 1
Q09472	CHEMBL3784	Histone acetyltransferase p300
P21918	CHEMBL1850	Dopamine D5 receptor
P54098	CHEMBL2732	DNA polymerase gamma subunit 1
Q9Y337	CHEMBL4447	Kallikrein 5
Q06432	CHEMBL5314	Tyrosine-protein kinase receptor TYRO3
P35523	CHEMBL3399911	Cystathionine beta-synthase
P42263	CHEMBL3595	Glutamate receptor ionotropic, AMPA 3
P49146	CHEMBL4018	Neuropeptide Y receptor type 2
Q09470	CHEMBL2309	Voltage-gated potassium channel subunit Kv1.1
P51575	CHEMBL2094	P2X purinoceptor 1
P61278	CHEMBL1795130	Somatostatin
P15056	CHEMBL5145	Serine/threonine-protein kinase B-raf
P04049	CHEMBL1906	Serine/threonine-protein kinase RAF
P53396	CHEMBL3720	ATP-citrate synthase
P11309	CHEMBL2147	Serine/threonine-protein kinase PIM1
P10721	CHEMBL1936	Stem cell growth factor receptor
Q9P2K8	CHEMBL5358	Eukaryotic translation initiation factor 2-alpha kinase 4
P32246	CHEMBL2413	C-C chemokine receptor type 1
P10636	CHEMBL1293224	Microtubule-associated protein tau
O94956	CHEMBL1743124	Solute carrier organic anion transporter family member 2B1
P19971	CHEMBL3106	Thymidine phosphorylase
P53985	CHEMBL4360	Monocarboxylate transporter 1
Q99558	CHEMBL5888	Mitogen-activated protein kinase kinase kinase 14
P08581	CHEMBL3717	Hepatocyte growth factor receptor
Q13526	CHEMBL2288	Peptidyl-prolyl cis-trans isomerase NIMA-interacting 1
P10828	CHEMBL1947	Thyroid hormone receptor beta-1
P10827	CHEMBL1860	Thyroid hormone receptor alpha
P98073	CHEMBL1741195	Enteropeptidase
P68400	CHEMBL3629	Casein kinase II alpha
P19784	CHEMBL4070	Casein kinase II alpha (prime)
P51679	CHEMBL2414	C-C chemokine receptor type 4
Q13936	CHEMBL1940	Voltage-gated L-type calcium channel alpha-1C subunit
P08514	CHEMBL212	Integrin alpha-IIb
P29597	CHEMBL3553	Tyrosine-protein kinase TYK2
Q15391	CHEMBL4518	Purinergic receptor P2Y14
P14902	CHEMBL4685	Indoleamine 2,3-dioxygenase
Q08881	CHEMBL2959	Tyrosine-protein kinase ITK/TSK
Q9UQB9	CHEMBL3935	Serine/threonine-protein kinase Aurora-C
O00329	CHEMBL3130	PI3-kinase p110-delta subunit
P48736	CHEMBL3267	PI3-kinase p110-gamma subunit
P08069	CHEMBL1957	Insulin-like growth factor I receptor
Q9UPY5	CHEMBL1075149	Cystine/glutamate transporter
Q9Y5Y9	CHEMBL5451	Sodium channel protein type X alpha subunit
P0DJD9	CHEMBL3295	Pepsin A
P14091	CHEMBL3092	Cathepsin E
P20142	CHEMBL2136	Pepsinogen C
P27487	CHEMBL284	Dipeptidyl peptidase IV
P42892	CHEMBL4791	Endothelin-converting enzyme 1
P62937	CHEMBL1949	Cyclophilin A
P23284	CHEMBL2075	Cyclophilin B
O60755	CHEMBL2731	Galanin receptor 3
Q6V1X1	CHEMBL4657	Dipeptidyl peptidase VIII
Q86TI2	CHEMBL4793	Dipeptidyl peptidase IX
P41586	CHEMBL5399	Pituitary adenylate cyclase-activating polypeptide type I receptor
P04062	CHEMBL2179	Beta-glucocerebrosidase
P07333	CHEMBL1844	Macrophage colony stimulating factor receptor
P33261	CHEMBL3622	Cytochrome P450 2C19
Q08752	CHEMBL1697657	Peptidyl-prolyl cis-trans isomerase D
P30989	CHEMBL4123	Neurotensin receptor 1
Q9UBN7	CHEMBL1865	Histone deacetylase 6
Q9H3N8	CHEMBL3759	Histamine H4 receptor
P42345	CHEMBL2842	Serine/threonine-protein kinase mTOR
O00748	CHEMBL3180	Carboxylesterase 2
Q13489	CHEMBL5335	Baculoviral IAP repeat-containing protein 3
P35916	CHEMBL1955	Vascular endothelial growth factor receptor 3
P49327	CHEMBL4158	Fatty acid synthase
P35354	CHEMBL230	Cyclooxygenase-2
P13497	CHEMBL3898	Bone morphogenetic protein 1
P41594	CHEMBL3227	Metabotropic glutamate receptor 5
P10144	CHEMBL2316	Granzyme B
O43193	CHEMBL2203	Motilin receptor
Q99835	CHEMBL5971	Smoothened homolog
P56373	CHEMBL2998	P2X purinoceptor 3
O75116	CHEMBL2973	Rho-associated protein kinase 2
P08631	CHEMBL3234	Tyrosine-protein kinase HCK
Q04759	CHEMBL3920	Protein kinase C theta
P48169	CHEMBL2472	GABA receptor alpha-4 subunit
P09668	CHEMBL2225	Cathepsin H
Q9P1W9	CHEMBL4523	Serine/threonine-protein kinase PIM2
P27695	CHEMBL5619	DNA-(apurinic or apyrimidinic site) lyase
P29323	CHEMBL3290	Ephrin type-B receptor 2
P42685	CHEMBL4223	Tyrosine-protein kinase FRK
P09769	CHEMBL4454	Tyrosine-protein kinase FGR
Q16620	CHEMBL4898	Neurotrophic tyrosine kinase receptor type 2
Q92847	CHEMBL4616	Ghrelin receptor
O60911	CHEMBL3272	Cathepsin L2
P11509	CHEMBL5282	Cytochrome P450 2A6
P21964	CHEMBL2023	Catechol O-methyltransferase
P35236	CHEMBL2219	Protein-tyrosine phosphatase LC-PTP
P46098	CHEMBL1899	Serotonin 3a (5-HT3a) receptor
P24347	CHEMBL2867	Matrix metalloproteinase 11
Q9UM73	CHEMBL4247	ALK tyrosine kinase receptor
P53634	CHEMBL2252	Dipeptidyl peptidase I
Q99572	CHEMBL4805	P2X purinoceptor 7
P23677	CHEMBL3308928	Eukaryotic translation initiation factor 4B
Q9NYY3	CHEMBL5938	Serine/threonine-protein kinase PLK2
Q9H4B4	CHEMBL4897	Serine/threonine-protein kinase PLK3
O00444	CHEMBL3788	Serine/threonine-protein kinase PLK4
Q99873	CHEMBL5524	Protein-arginine N-methyltransferase 1
P07195	CHEMBL4940	L-lactate dehydrogenase B chain
P00338	CHEMBL4835	L-lactate dehydrogenase A chain
P06737	CHEMBL2568	Liver glycogen phosphorylase
Q06278	CHEMBL3257	Aldehyde oxidase
Q15125	CHEMBL4931	3-beta-hydroxysteroid-delta(8),delta(7)-isomerase
P41231	CHEMBL4398	Purinergic receptor P2Y2
Q8IXJ6	CHEMBL4462	NAD-dependent deacetylase sirtuin 2
P31939	CHEMBL2518	AICAR transformylase
P35222	CHEMBL5866	Catenin beta-1
Q9HC97	CHEMBL1293267	G-protein coupled receptor 35
Q04760	CHEMBL2424	Glyoxalase I
Q16651	CHEMBL5610	Prostasin
P05181	CHEMBL5281	Cytochrome P450 2E1
P20813	CHEMBL4729	Cytochrome P450 2B6
P49798	CHEMBL1795091	Regulator of G-protein signaling 4
Q05586	CHEMBL2015	Glutamate (NMDA) receptor subunit zeta 1
P09917	CHEMBL215	Arachidonate 5-lipoxygenase
P16662	CHEMBL4370	UDP-glucuronosyltransferase 2B7
P12104	CHEMBL4879	Fatty acid binding protein intestinal
P30926	CHEMBL1804	Somatostatin receptor 2
P27707	CHEMBL2447	Deoxycytidine kinase
Q9NPC1	CHEMBL3191	Leukotriene B4 receptor 2
P14174	CHEMBL2085	Macrophage migration inhibitory factor
P10635	CHEMBL289	Cytochrome P450 2D6
P21980	CHEMBL2730	Protein-glutamine gamma-glutamyltransferase
P53779	CHEMBL2637	c-Jun N-terminal kinase 3
O15439	CHEMBL1743128	Multidrug resistance-associated protein 4
Q86V86	CHEMBL5407	Serine/threonine-protein kinase PIM3
P36888	CHEMBL1974	Tyrosine-protein kinase receptor FLT3
P17612	CHEMBL4101	cAMP-dependent protein kinase alpha-catalytic subunit
Q14432	CHEMBL241	Phosphodiesterase 3A
Q13370	CHEMBL290	Phosphodiesterase 3B
P16234	CHEMBL2007	Platelet-derived growth factor receptor alpha
P22888	CHEMBL1854	Luteinizing hormone/Choriogonadotropin receptor
P00748	CHEMBL2821	Coagulation factor XII
Q12866	CHEMBL5331	Proto-oncogene tyrosine-protein kinase MER
P47989	CHEMBL1929	Xanthine dehydrogenase
Q8NEB9	CHEMBL1075165	Phosphatidylinositol 3-kinase catalytic subunit type 3
P09884	CHEMBL1828	DNA polymerase alpha subunit
Q8IV61	CHEMBL3638	RAS guanyl releasing protein 3
P28845	CHEMBL4235	11-beta-hydroxysteroid dehydrogenase 1
Q9Y271	CHEMBL1798	Cysteinyl leukotriene receptor 1
Q13510	CHEMBL5463	Acid ceramidase
P36544	CHEMBL2492	Neuronal acetylcholine receptor protein alpha-7 subunit
P00390	CHEMBL2755	Glutathione reductase
P11413	CHEMBL5347	Glucose-6-phosphate 1-dehydrogenase
Q13224	CHEMBL1904	Glutamate [NMDA] receptor subunit epsilon 2
Q13304	CHEMBL1075162	Uracil nucleotide/cysteinyl leukotriene receptor
P23786	CHEMBL3238	Carnitine palmitoyltransferase 2
Q13946	CHEMBL3012	Phosphodiesterase 7A
P43681	CHEMBL1882	Neuronal acetylcholine receptor protein alpha-4 subunit
P22413	CHEMBL5925	Ectonucleotide pyrophosphatase/phosphodiesterase family member 1
Q9BY08	CHEMBL2311238	Emopamil-binding protein-like
O15245	CHEMBL5685	Solute carrier family 22 member 1
Q9UK32	CHEMBL4924	Ribosomal protein S6 kinase alpha 6
Q15418	CHEMBL2553	Ribosomal protein S6 kinase alpha 1
Q9UNI1	CHEMBL3000	Elastase 1
Q92887	CHEMBL5748	Canalicular multispecific organic anion transporter 1
P33527	CHEMBL3004	Multidrug resistance-associated protein 1
P43405	CHEMBL2599	Tyrosine-protein kinase SYK
P17948	CHEMBL1868	Vascular endothelial growth factor receptor 1
P20618	CHEMBL4208	Proteasome component C5
P25024	CHEMBL4029	Interleukin-8 receptor A
Q04912	CHEMBL2689	Macrophage-stimulating protein receptor
P49137	CHEMBL2208	MAP kinase-activated protein kinase 2
Q14416	CHEMBL5137	Metabotropic glutamate receptor 2
P30419	CHEMBL2593	Peptide N-myristoyltransferase 1
O75173	CHEMBL2318	ADAMTS4
Q9UNA0	CHEMBL2285	ADAMTS5
Q9BY41	CHEMBL3192	Histone deacetylase 8
Q92959	CHEMBL2073703	Solute carrier organic anion transporter family member 2A1
P51511	CHEMBL2963	Matrix metalloproteinase 15
P51512	CHEMBL2200	Matrix metalloproteinase 16
P49662	CHEMBL2226	Caspase-4
P55210	CHEMBL3468	Caspase-7
P55212	CHEMBL3308	Caspase-6
P51878	CHEMBL3131	Caspase-5
Q14790	CHEMBL3776	Caspase-8
P42575	CHEMBL4884	Caspase-2
P46059	CHEMBL4605	Oligopeptide transporter small intestine isoform
Q9Y5X5	CHEMBL5952	Neuropeptide FF receptor 2
Q9GZQ6	CHEMBL5951	Neuropeptide FF receptor 1
P05093	CHEMBL3522	Cytochrome P450 17A1
Q13464	CHEMBL3231	Rho-associated protein kinase 1
Q9NWZ3	CHEMBL3778	Interleukin-1 receptor-associated kinase 4
O60341	CHEMBL6136	Lysine-specific histone demethylase 1
P30531	CHEMBL1903	GABA transporter 1
P41222	CHEMBL3430865	Prostaglandin-H2 D-isomerase
O60344	CHEMBL6136	Lysine-specific histone demethylase 1
P04798	CHEMBL2231	Cytochrome P450 1A1
P05177	CHEMBL3356	Cytochrome P450 1A2
Q16678	CHEMBL4878	Cytochrome P450 1B1
Q13315	CHEMBL3797	Serine-protein kinase ATM
P14324	CHEMBL1782	Farnesyl diphosphate synthase
Q5S007	CHEMBL1075104	Leucine-rich repeat serine/threonine-protein kinase 2
P36897	CHEMBL4439	TGF-beta receptor type I
Q9HBW0	CHEMBL3724	Lysophosphatidic acid receptor Edg-4
P25090	CHEMBL4227	Lipoxin A4 receptor
P18054	CHEMBL3687	Arachidonate 12-lipoxygenase
P33981	CHEMBL3983	Dual specificity protein kinase TTK
P07814	CHEMBL3873	Aminoacyl-tRNA synthetase
Q5VT25	CHEMBL4516	Serine/threonine-protein kinase MRCK-A
Q9Y5S2	CHEMBL5052	Serine/threonine-protein kinase MRCK beta
Q15822	CHEMBL2396512	Mothers against decapentaplegic homolog 2
Q16445	CHEMBL2579	GABA receptor alpha-6 subunit
Q9H1C0	CHEMBL5700	Lysophosphatidic acid receptor 5
Q9HBH9	CHEMBL4204	MAP kinase signal-integrating kinase 2
Q9BUB5	CHEMBL4718	MAP kinase-interacting serine/threonine-protein kinase MNK1
P42330	CHEMBL4681	Aldo-keto-reductase family 1 member C3
O00142	CHEMBL4580	Thymidine kinase, mitochondrial
P22309	CHEMBL1287617	UDP-glucuronosyltransferase 1-1
P35503	CHEMBL3542435	UDP-glucuronosyltransferase 1-3
Q9HAW9	CHEMBL1743318	UDP-glucuronosyltransferase 1-8
Q00535	CHEMBL4036	Cyclin-dependent kinase 5
Q969V1	CHEMBL5038	Melanin-concentrating hormone receptor 2
Q9Y3R4	CHEMBL3200	Sialidase 2
Q16348	CHEMBL1743125	Solute carrier family 15 member 2
P06881	CHEMBL5293	Calcitonin gene-related peptide 1
Q04609	CHEMBL1892	Glutamate carboxypeptidase II
P23526	CHEMBL2664	Adenosylhomocysteinase
P34949	CHEMBL2758	Mannose-6-phosphate isomerase
P35557	CHEMBL3820	Hexokinase type IV
P30536	CHEMBL5742	Translocator protein
Q04828	CHEMBL5905	Aldo-keto reductase family 1 member C1
P52895	CHEMBL5847	Aldo-keto reductase family 1 member C2
P36507	CHEMBL2964	Dual specificity mitogen-activated protein kinase kinase 2
P32754	CHEMBL1861	4-hydroxyphenylpyruvate dioxygenase
P22455	CHEMBL3973	Fibroblast growth factor receptor 4
P45983	CHEMBL2276	c-Jun N-terminal kinase 1
P45984	CHEMBL4179	c-Jun N-terminal kinase 2
P00736	CHEMBL4611	Complement C1r
P53778	CHEMBL4674	MAP kinase p38 gamma
O15264	CHEMBL2939	MAP kinase p38 delta
P29475	CHEMBL3568	Nitric-oxide synthase, brain
P29474	CHEMBL4803	Nitric-oxide synthase, endothelial
P35228	CHEMBL4481	Nitric oxide synthase, inducible
P13866	CHEMBL4979	Sodium/glucose cotransporter 1
O75751	CHEMBL2073673	Solute carrier family 22 member 3
Q9UGN5	CHEMBL5366	Poly [ADP-ribose] polymerase 2
P55211	CHEMBL2273	Caspase-9
O15379	CHEMBL1829	Histone deacetylase 3
P49840	CHEMBL2850	Glycogen synthase kinase-3 alpha
Q9NTG7	CHEMBL4461	NAD-dependent deacetylase sirtuin 3
P48147	CHEMBL3202	Prolyl endopeptidase
P27448	CHEMBL5600	Serine/threonine-protein kinase c-TAK1
Q7KZI7	CHEMBL3831	MAP/microtubule affinity-regulating kinase 2
Q13188	CHEMBL4708	Serine/threonine-protein kinase MST2
P22607	CHEMBL2742	Fibroblast growth factor receptor 3
P51812	CHEMBL2345	Ribosomal protein S6 kinase alpha 3
Q9Y478	CHEMBL3847	AMP-activated protein kinase, beta-1 subunit
O00141	CHEMBL2343	Serine/threonine-protein kinase Sgk1
P53667	CHEMBL3836	LIM domain kinase 1
Q13563	CHEMBL5465	Polycystin-2
O96017	CHEMBL2527	Serine/threonine-protein kinase Chk2
O15530	CHEMBL2534	3-phosphoinositide dependent protein kinase-1
P00813	CHEMBL1910	Adenosine deaminase
O95749	CHEMBL4769	Geranylgeranyl pyrophosphate synthetase
Q96KQ7	CHEMBL6032	Histone-lysine N-methyltransferase, H3 lysine-9 specific 3
Q9Y4D2	CHEMBL5545	Sn1-specific diacylglycerol lipase alpha
Q16572	CHEMBL4767	Vesicular acetylcholine transporter
P11308	CHEMBL1293191	Transcriptional regulator ERG
Q92769	CHEMBL1937	Histone deacetylase 2
P56524	CHEMBL3524	Histone deacetylase 4
Q9UQL6	CHEMBL2563	Histone deacetylase 5
Q8WUI4	CHEMBL2716	Histone deacetylase 7
Q9UKV0	CHEMBL4145	Histone deacetylase 9
P24385	CHEMBL3610	G1/S-specific cyclin D1
Q14654	CHEMBL1886	Potassium channel, inwardly rectifying, subfamily J, member 11
P25106	CHEMBL2010631	C-X-C chemokine receptor type 7
P54750	CHEMBL3421	Phosphodiesterase 1A
P43403	CHEMBL2803	Tyrosine-protein kinase ZAP-70
P43220	CHEMBL1784	Glucagon-like peptide 1 receptor
P48546	CHEMBL4383	Gastric inhibitory polypeptide receptor
P31639	CHEMBL3884	Sodium/glucose cotransporter 2
Q8TDV5	CHEMBL5652	Glucose-dependent insulinotropic receptor
P19525	CHEMBL5785	Interferon-induced, double-stranded RNA-activated protein kinase
P14061	CHEMBL3181	Estradiol 17-beta-dehydrogenase 1
O60218	CHEMBL5983	Aldo-keto reductase family 1 member B10
Q00534	CHEMBL2508	Cyclin-dependent kinase 6
P11802	CHEMBL331	Cyclin-dependent kinase 4
P62158	CHEMBL2164	Serine/threonine protein phosphatase PP1-alpha catalytic subunit
P16083	CHEMBL3959	Quinone reductase 2
P28062	CHEMBL5620	Proteasome subunit beta type-8
P48066	CHEMBL5208	GABA transporter 3
P48065	CHEMBL3715	Betaine transporter
Q16850	CHEMBL3849	Cytochrome P450 51
P15538	CHEMBL1908	Cytochrome P450 11B1
O95136	CHEMBL2955	Sphingosine 1-phosphate receptor Edg-5
Q99500	CHEMBL3892	Sphingosine 1-phosphate receptor Edg-3
O95977	CHEMBL3230	Sphingosine 1-phosphate receptor Edg-6
Q9H228	CHEMBL2274	Sphingosine 1-phosphate receptor Edg-8
P07478	CHEMBL3159	Trypsin II
P17787	CHEMBL1883	Neuronal acetylcholine receptor protein beta-2 subunit
Q16478	CHEMBL2675	Glutamate receptor ionotropic kainate 5
P39086	CHEMBL1918	Glutamate receptor ionotropic kainate 1
Q13003	CHEMBL3684	Glutamate receptor ionotropic kainate 3
Q13002	CHEMBL3683	Glutamate receptor ionotropic kainate 2
P28472	CHEMBL1847	GABA receptor beta-3 subunit
Q14289	CHEMBL5469	Protein tyrosine kinase 2 beta
P78329	CHEMBL3379	Cytochrome P450 4F2
Q13153	CHEMBL4600	Serine/threonine-protein kinase PAK 1
Q12884	CHEMBL4683	Fibroblast activation protein alpha
Q9UHL4	CHEMBL3976	Dipeptidyl peptidase II
Q4U2R8	CHEMBL1641347	Solute carrier family 22 member 6
Q13133	CHEMBL2808	LXR-alpha
Q15349	CHEMBL3906	Ribosomal protein S6 kinase alpha 2
P07288	CHEMBL2099	Prostate specific antigen
Q9HBH1	CHEMBL4647	Peptide deformylase mitochondrial
P04626	CHEMBL1824	Receptor protein-tyrosine kinase erbB-2
P09960	CHEMBL4618	Leukotriene A4 hydrolase
P48449	CHEMBL3593	Lanosterol synthase
P23470	CHEMBL4905	Receptor-type tyrosine-protein phosphatase gamma
P20839	CHEMBL1822	Inosine-5'-monophosphate dehydrogenase 1
P12268	CHEMBL2002	Inosine-5'-monophosphate dehydrogenase 2
P27361	CHEMBL3385	MAP kinase ERK1
P41240	CHEMBL2634	Tyrosine-protein kinase CSK
P04406	CHEMBL2284	Glyceraldehyde-3-phosphate dehydrogenase liver
P30988	CHEMBL1832	Calcitonin receptor
Q13255	CHEMBL3772	Metabotropic glutamate receptor 1
P35398	CHEMBL5868	Nuclear receptor ROR-alpha
P22102	CHEMBL3972	GAR transformylase
Q12852	CHEMBL1908389	Mitogen-activated protein kinase kinase kinase 12
Q8TCW9	CHEMBL5649	Prokineticin receptor 1
Q8NFJ6	CHEMBL5548	Prokineticin receptor 2
P23443	CHEMBL4501	Ribosomal protein S6 kinase 1
P53582	CHEMBL2474	Methionine aminopeptidase 1
Q9UHI8	CHEMBL5133	ADAMTS1
P42261	CHEMBL2009	Glutamate receptor ionotropic, AMPA 1
P11086	CHEMBL4617	Phenylethanolamine N-methyltransferase
P50613	CHEMBL3055	Cyclin-dependent kinase 7
P50750	CHEMBL3116	Cyclin-dependent kinase 9
Q05932	CHEMBL3171	Folylpoly-gamma-glutamate synthetase
P08263	CHEMBL3409	Glutathione S-transferase A1
P50225	CHEMBL1743291	Sulfotransferase 1A1
O15440	CHEMBL2046258	Multidrug resistance-associated protein 5
Q9P0X4	CHEMBL5558	Voltage-gated T-type calcium channel alpha-1I subunit
O14672	CHEMBL5028	ADAM10
P43003	CHEMBL3085	Excitatory amino acid transporter 1
P43005	CHEMBL2721	Excitatory amino acid transporter 3
Q13639	CHEMBL1875	Serotonin 4 (5-HT4) receptor
P16152	CHEMBL5586	Carbonyl reductase [NADPH] 1
Q96RJ0	CHEMBL5857	Trace amine-associated receptor 1
P37059	CHEMBL2789	Estradiol 17-beta-dehydrogenase 2
O60760	CHEMBL5879	Hematopoietic prostaglandin D synthase
Q9BZ11	CHEMBL6121	Disintegrin and metalloproteinase domain-containing protein 33
P05023	CHEMBL1807	Sodium/potassium-transporting ATPase alpha-1 chain
P50993	CHEMBL2331051	Palmitoyl-protein thioesterase 1
Q8TCC7	CHEMBL1641348	Solute carrier family 22 member 8
P35499	CHEMBL2072	Sodium channel protein type IV alpha subunit
Q13976	CHEMBL4273	cGMP-dependent protein kinase 1 beta
Q32MK0	CHEMBL4627	Myosin light chain kinase
Q13554	CHEMBL4121	CaM kinase II beta
P48729	CHEMBL2793	Casein kinase I alpha
Q96RR4	CHEMBL5284	CaM-kinase kinase beta
Q15746	CHEMBL2428	Myosin light chain kinase, smooth muscle
P09488	CHEMBL2081	Glutathione S-transferase Mu 1
P09211	CHEMBL3902	Glutathione S-transferase Pi
P28161	CHEMBL4589	Glutathione S-transferase Mu 2
Q8WTS6	CHEMBL5523	Histone-lysine N-methyltransferase SETD7
Q969S8	CHEMBL5103	Histone deacetylase 10
Q96DB2	CHEMBL3310	Histone deacetylase 11
P05164	CHEMBL2439	Myeloperoxidase
P37268	CHEMBL3338	Squalene synthetase
P00491	CHEMBL4338	Purine nucleoside phosphorylase
Q9UBS5	CHEMBL2064	GABA-B receptor 1
Q13698	CHEMBL3805	Voltage-gated L-type calcium channel alpha-1S subunit
P42262	CHEMBL4016	Glutamate receptor ionotropic, AMPA 2
P48058	CHEMBL3190	Glutamate receptor ionotropic, AMPA 4
Q9HAS3	CHEMBL5707	Solute carrier family 28 member 3
P14735	CHEMBL1293287	Insulin-degrading enzyme
P17707	CHEMBL4181	S-adenosylmethionine decarboxylase 1
Q15139	CHEMBL3863	Protein kinase C mu
P19801	CHEMBL2118	Diamine oxidase
P21673	CHEMBL4286	Spermidine/spermine N(1)-acetyltransferase 1
Q13126	CHEMBL4941	S-methyl-5-thioadenosine phosphorylase
Q99685	CHEMBL4191	Monoglyceride lipase
Q9UBX1	CHEMBL2517	Cathepsin F
Q9NSA0	CHEMBL2073677	Solute carrier family 22 member 11
P23919	CHEMBL4388	Thymidylate kinase
P05556	CHEMBL1905	Fibronectin receptor beta
P30530	CHEMBL4895	Tyrosine-protein kinase receptor UFO
P06213	CHEMBL1981	Insulin receptor
P04035	CHEMBL402	HMG-CoA reductase
Q13535	CHEMBL5024	Serine-protein kinase ATR
Q96EB6	CHEMBL4506	NAD-dependent deacetylase sirtuin 1
O95050	CHEMBL2131	Indolethylamine N-methyltransferase
Q9HCR9	CHEMBL2717	Phosphodiesterase 11A
P27986	CHEMBL2506	PI3-kinase p85-alpha subunit
P17516	CHEMBL4999	Aldo-keto reductase family 1 member C4
P47211	CHEMBL4894	Galanin receptor 1
O43603	CHEMBL3176	Galanin receptor 2
P50135	CHEMBL2190	Histamine N-methyltransferase
P09958	CHEMBL2611	Furin
P61073	CHEMBL2107	C-X-C chemokine receptor type 4
Q14832	CHEMBL2888	Metabotropic glutamate receptor 3
P48145	CHEMBL1293293	Neuropeptides B/W receptor type 1
Q05940	CHEMBL1893	Synaptic vesicular amine transporter
Q9Y2I1	CHEMBL3923	Nischarin
Q8TDS4	CHEMBL3785	Hydroxycarboxylic acid receptor 2
Q01064	CHEMBL4425	Phosphodiesterase 1B
Q96NT5	CHEMBL1795188	Proton-coupled folate transporter
P49354	CHEMBL271	Protein farnesyltransferase/geranylgeranyltransferase type I alpha subunit
Q92793	CHEMBL5747	CREB-binding protein
Q9NUW8	CHEMBL1075138	Tyrosyl-DNA phosphodiesterase 1
Q16099	CHEMBL2163180	Antithrombin
P04053	CHEMBL4810	Terminal deoxynucleotidyltransferase
P43490	CHEMBL1744525	Nicotinamide phosphoribosyltransferase
P30838	CHEMBL3578	Aldehyde dehydrogenase dimeric NADP-preferring
P15374	CHEMBL6195	Ubiquitin carboxyl-terminal hydrolase isozyme L3
O75676	CHEMBL3125	Ribosomal protein S6 kinase alpha 4
O75582	CHEMBL4237	Ribosomal protein S6 kinase alpha 5
Q16831	CHEMBL4811	Uridine phosphorylase 1
Q9UNQ0	CHEMBL5393	ATP-binding cassette sub-family G member 2
Q9UBT6	CHEMBL5365	DNA polymerase kappa
O95622	CHEMBL3189	Adenylate cyclase type V
Q9NPI1	CHEMBL3085622	Bromodomain-containing protein 7
P51787	CHEMBL1866	Voltage-gated potassium channel subunit Kv7.1
P11217	CHEMBL3526	Muscle glycogen phosphorylase
P14920	CHEMBL5485	D-amino-acid oxidase
P24593	CHEMBL2665	Insulin-like growth factor binding protein 5
Q13627	CHEMBL2292	Dual-specificity tyrosine-phosphorylation regulated kinase 1A
P51617	CHEMBL3357	Interleukin-1 receptor-associated kinase 1
Q15118	CHEMBL4766	Pyruvate dehydrogenase kinase isoform 1
Q96PY6	CHEMBL5855	Serine/threonine-protein kinase Nek1
Q9Y243	CHEMBL4816	Serine/threonine-protein kinase AKT3
Q96SB4	CHEMBL4375	Serine/threonine-protein kinase SRPK1
P10696	CHEMBL3402	Alkaline phosphatase placental-like
O14920	CHEMBL1991	Inhibitor of nuclear factor kappa B kinase beta subunit
P05186	CHEMBL5979	Alkaline phosphatase, tissue-nonspecific isozyme
Q14833	CHEMBL2736	Metabotropic glutamate receptor 4
O00222	CHEMBL3228	Metabotropic glutamate receptor 8
Q14831	CHEMBL3777	Metabotropic glutamate receptor 7
Q16853	CHEMBL3437	Amine oxidase, copper containing
Q16719	CHEMBL5100	Kynureninase
P05091	CHEMBL1935	Aldehyde dehydrogenase
Q92831	CHEMBL5500	Histone acetyltransferase PCAF
P26358	CHEMBL1993	DNA (cytosine-5)-methyltransferase 1
P06865	CHEMBL1250415	Beta-hexosaminidase subunit alpha
P13569	CHEMBL4051	Cystic fibrosis transmembrane conductance regulator
Q9UM07	CHEMBL6111	Protein-arginine deiminase type-4
P11166	CHEMBL2535	Glucose transporter
P42684	CHEMBL4014	Tyrosine-protein kinase ABL2
P11362	CHEMBL3650	Fibroblast growth factor receptor 1
Q05397	CHEMBL2695	Focal adhesion kinase 1
P15735	CHEMBL2349	Phosphorylase kinase gamma subunit 2
P51813	CHEMBL3834	Tyrosine-protein kinase BMX
P42681	CHEMBL4367	Tyrosine-protein kinase TXK
P42680	CHEMBL4246	Tyrosine-protein kinase TEC
P51451	CHEMBL2250	Tyrosine-protein kinase BLK
O94760	CHEMBL6036	N(G),N(G)-dimethylarginine dimethylaminohydrolase 1
P41440	CHEMBL4833	Folate transporter 1
Q9H4A4	CHEMBL2432	Aminopeptidase B
O43451	CHEMBL2074	Maltase-glucoamylase
O43318	CHEMBL5776	Mitogen-activated protein kinase kinase kinase 7
P19099	CHEMBL2722	Cytochrome P450 11B2
Q8N5Z0	CHEMBL2046259	Kynurenine/alpha-aminoadipate aminotransferase, mitochondrial
P15291	CHEMBL4384	Beta-1,4-galactosyltransferase 1
P55263	CHEMBL3589	Adenosine kinase
P04183	CHEMBL2883	Thymidine kinase, cytosolic
P32297	CHEMBL3068	Neuronal acetylcholine receptor subunit alpha-3
P02708	CHEMBL4808	Acetylcholine receptor protein alpha chain
Q9Y5L3	CHEMBL5049	Ectonucleoside triphosphate diphosphohydrolase 2
P43004	CHEMBL4973	Excitatory amino acid transporter 2
O76083	CHEMBL3535	Phosphodiesterase 9A
O00462	CHEMBL3903	Beta-mannosidase
P22692	CHEMBL2310	Insulin-like growth factor binding protein 4
P24592	CHEMBL2139	Insulin-like growth factor binding protein 6
P18065	CHEMBL3088	Insulin-like growth factor binding protein 2
P08833	CHEMBL4178	Insulin-like growth factor binding protein 1
Q86X55	CHEMBL5406	Histone-arginine methyltransferase CARM1
Q96S37	CHEMBL6120	Solute carrier family 22 member 12
P00326	CHEMBL3285	Alcohol dehydrogenase gamma chain
P08319	CHEMBL2990	Alcohol dehydrogenase class II
P40394	CHEMBL3867	Alcohol dehydrogenase class IV
P07327	CHEMBL1970	Alcohol dehydrogenase alpha chain
P00325	CHEMBL3284	Alcohol dehydrogenase beta chain
P80404	CHEMBL2044	Gamma-amino-N-butyrate transaminase
Q9Y463	CHEMBL5543	Dual specificity tyrosine-phosphorylation-regulated kinase 1B
P34981	CHEMBL1810	Thyrotropin-releasing hormone receptor
P11216	CHEMBL3856	Brain glycogen phosphorylase
P21817	CHEMBL1846	Ryanodine receptor 1
P04629	CHEMBL2815	Nerve growth factor receptor Trk-A
Q13443	CHEMBL5982	ADAM9
P40261	CHEMBL2346486	Nicotinamide N-methyltransferase
A8MPY1	CHEMBL3308978	Complement component 3a receptor 1, isoform CRA_a
Q9BZP6	CHEMBL1293197	Acidic mammalian chitinase
O43463	CHEMBL1795118	Histone-lysine N-methyltransferase SUV39H1
P10253	CHEMBL2608	Lysosomal alpha-glucosidase
O15244	CHEMBL1743122	Solute carrier family 22 member 2
P11172	CHEMBL5216	Uridine 5'-monophosphate synthase
O60779	CHEMBL3079	Thiamine transporter 1
P06746	CHEMBL2392	DNA polymerase beta
P25098	CHEMBL4079	G-protein coupled receptor kinase 2
Q15835	CHEMBL5607	Rhodopsin kinase
O43868	CHEMBL5780	Sodium/nucleoside cotransporter 2
O00337	CHEMBL5551	Sodium/nucleoside cotransporter 1
P09417	CHEMBL3730	Dihydropteridine reductase
O15303	CHEMBL4573	Metabotropic glutamate receptor 6
P32320	CHEMBL4502	Cytidine deaminase
P15169	CHEMBL4713	Carboxypeptidase N, catalytic subunit
Q99489	CHEMBL5887	D-aspartate oxidase
P13051	CHEMBL3277	Uracil-DNA glycosylase
Q14642	CHEMBL4243	Type I inositol-1,4,5-trisphosphate 5-phosphatase
Q93088	CHEMBL4328	Betaine--homocysteine S-methyltransferase 1
P12955	CHEMBL4185	Xaa-Pro dipeptidase
P00439	CHEMBL3076	Phenylalanine-4-hydroxylase
Q92820	CHEMBL2223	Gamma-glutamyl hydrolase
O75907	CHEMBL6009	Diacylglycerol O-acyltransferase 1
P23921	CHEMBL1830	Ribonucleoside-diphosphate reductase M1 chain
Q9GZT9	CHEMBL5697	Egl nine homolog 1
Q8WWR8	CHEMBL4174	Sialidase 4
P53602	CHEMBL4340	Mevalonate pyrophosphate decarboxylase
Q8NFI3	CHEMBL5172	Endo-beta-N-acetylglucosaminidase
P60174	CHEMBL4880	Triosephosphate isomerase
P14410	CHEMBL2748	Sucrase-isomaltase
Q14697	CHEMBL2519	Neutral alpha-glucosidase AB
O75936	CHEMBL2163175	Gamma-butyrobetaine dioxygenase
P04746	CHEMBL2045	Pancreatic alpha-amylase
P06280	CHEMBL2524	Alpha-galactosidase A
