# Supplementary material for: In-silico target prediction by ensemble chemogenomic model based on multi-scale information of chemical structures and protein sequences
Source: J Cheminform. 2023 Apr 23;15:48. doi: 10.1186/s13321-023-00720-0 (PMC10123967; doi:10.1186/s13321-023-00720-0)
Supplement: Supplementary file 4 — Additional file 4. External test sets and corresponding validation results. [file 13321_2023_720_MOESM4_ESM.xlsx]

## Sheet: PDSPKi
SMILES	InChiKeys	Uniprot	probability	rank
[N+H2](c1c2c(ccc1)CCCC2)C1=NCCN1	QQJLHRRUATVHED-UHFFFAOYSA-O	P41145	0.321943	245
[N+H2](c1c2c(ccc1)CCCC2)C1=NCCN1	QQJLHRRUATVHED-UHFFFAOYSA-O	P41143	0.0853369	743
[Si](C#CC1=CCC(N(CCCCn2nnc(-c3ccc(-c4ccccc4)cc3)c2)CCC)CC1)(C)(C)C	ULYGZZPDPDMBCC-UHFFFAOYSA-N	P35462	0.863414	5
[Si](C#CC1=CCC(N(CCCCNC(=O)c2ccc(-c3ccccc3)cc2)CCC)CC1)(C)(C)C	YVKJVUJRJJSJAZ-UHFFFAOYSA-N	P35462	0.924728	1
[Si](C#CC1=CCC(N(CCCCNC(=O)c2ccc(-c3ccccc3)cc2)CCC)CC1)(C)(C)C	YVKJVUJRJJSJAZ-UHFFFAOYSA-N	P21917	0.323721	323
[Si](O)(CCCN1CCCCC1)(c1ccccc1)C1CCCCC1	QTBCATBNRIYMPB-UHFFFAOYSA-N	P20309	0.591232	4
[Si](O)(CCCN1CCCCC1)(c1ccccc1)C1CCCCC1	QTBCATBNRIYMPB-UHFFFAOYSA-N	P11229	0.531355	27
[Si](O)(CCCN1CCCCC1)(c1ccccc1)C1CCCCC1	QTBCATBNRIYMPB-UHFFFAOYSA-N	P08173	0.489194	41
[Si](O)(CCCN1CCCCC1)(c1ccccc1)C1CCCCC1	QTBCATBNRIYMPB-UHFFFAOYSA-N	P08912	0.381437	121
[Si](O)(CN1CC[N+](C)(C)CC1)(c1ccccc1)C1CCCCC1	GBISIIAKUATURW-UHFFFAOYSA-N	P08172	0.658492	2
[Si](O)(CN1CC[N+](C)(C)CC1)(c1ccccc1)C1CCCCC1	GBISIIAKUATURW-UHFFFAOYSA-N	P20309	0.504643	21
[Si](O)(CN1CC[N+](C)(C)CC1)(c1ccccc1)C1CCCCC1	GBISIIAKUATURW-UHFFFAOYSA-N	P08173	0.467539	30
[Si](O)(CN1CC[N+](C)(C)CC1)(c1ccccc1)C1CCCCC1	GBISIIAKUATURW-UHFFFAOYSA-N	P08912	0.390082	56
Brc1[nH]c2c3c(ccc2)C2=CC(C(=O)NC4(C(C)C)C(=O)N5C(O)(O4)C4N(C(=O)C5CC(C)C)CCC4)CN(C)C2Cc13	OZVBMTJYIDMWIL-UHFFFAOYSA-N	P18825	0.968876	1
Brc1[nH]c2c3c(ccc2)C2=CC(C(=O)NC4(C(C)C)C(=O)N5C(O)(O4)C4N(C(=O)C5CC(C)C)CCC4)CN(C)C2Cc13	OZVBMTJYIDMWIL-UHFFFAOYSA-N	P28221	0.935837	3
Brc1[nH]c2c3c(ccc2)C2=CC(C(=O)NC4(C(C)C)C(=O)N5C(O)(O4)C4N(C(=O)C5CC(C)C)CCC4)CN(C)C2Cc13	OZVBMTJYIDMWIL-UHFFFAOYSA-N	P35348	0.930009	5
Brc1[nH]c2c3c(ccc2)C2=CC(C(=O)NC4(C(C)C)C(=O)N5C(O)(O4)C4N(C(=O)C5CC(C)C)CCC4)CN(C)C2Cc13	OZVBMTJYIDMWIL-UHFFFAOYSA-N	P08913	0.910856	7
Brc1[nH]c2c3c(ccc2)C2=CC(C(=O)NC4(C(C)C)C(=O)N5C(O)(O4)C4N(C(=O)C5CC(C)C)CCC4)CN(C)C2Cc13	OZVBMTJYIDMWIL-UHFFFAOYSA-N	P08908	0.908477	8
Brc1[nH]c2c3c(ccc2)C2=CC(C(=O)NC4(C(C)C)C(=O)N5C(O)(O4)C4N(C(=O)C5CC(C)C)CCC4)CN(C)C2Cc13	OZVBMTJYIDMWIL-UHFFFAOYSA-N	P18089	0.889496	9
Brc1[nH]c2c3c(ccc2)C2=CC(C(=O)NC4(C(C)C)C(=O)N5C(O)(O4)C4N(C(=O)C5CC(C)C)CCC4)CN(C)C2Cc13	OZVBMTJYIDMWIL-UHFFFAOYSA-N	P25100	0.908317	9
Brc1[nH]c2c3c(ccc2)C2=CC(C(=O)NC4(C(C)C)C(=O)N5C(O)(O4)C4N(C(=O)C5CC(C)C)CCC4)CN(C)C2Cc13	OZVBMTJYIDMWIL-UHFFFAOYSA-N	P35368	0.87039	23
Brc1[nH]c2c3c(ccc2)C2=CC(C(=O)NC4(C(C)C)C(=O)N5C(O)(O4)C4N(C(=O)C5CC(C)C)CCC4)CN(C)C2Cc13	OZVBMTJYIDMWIL-UHFFFAOYSA-N	P50406	0.840123	32
Brc1[nH]c2c3c(ccc2)C2=CC(C(=O)NC4(C(C)C)C(=O)N5C(O)(O4)C4N(C(=O)C5CC(C)C)CCC4)CN(C)C2Cc13	OZVBMTJYIDMWIL-UHFFFAOYSA-N	P41595	0.816104	42
Brc1[nH]c2c3c(ccc2)C2=CC(C(=O)NC4(C(C)C)C(=O)N5C(O)(O4)C4N(C(=O)C5CC(C)C)CCC4)CN(C)C2Cc13	OZVBMTJYIDMWIL-UHFFFAOYSA-N	P35462	0.689984	133
Brc1[nH]c2c3c(ccc2)C2=CC(C(=O)NC4(C(C)C)C(=O)N5C(O)(O4)C4N(C(=O)C5CC(C)C)CCC4)CN(C)C2Cc13	OZVBMTJYIDMWIL-UHFFFAOYSA-N	P14416	0.590284	248
Brc1c(OC)c(C(=O)NCC2N(CC)CCC2)c(OC)cc1	GUJRSXAPGDDABA-UHFFFAOYSA-N	P14416	0.672161	42
Brc1cc2c(nc(N3CCN(CC4Oc5c6c(nc(C)cc6)ccc5OC4)CC3)cc2)cc1	YSOKTSGCYIWLTN-UHFFFAOYSA-N	P08908	0.892274	1
Brc1ccc(CSc2sc(NC(=O)c3ccc(F)cc3)nn2)cc1	UEVPEEHDLTWCMS-UHFFFAOYSA-N	P00519	0.10051	718
Brc1ccc(-n2c(CC)c(C(=O)NC3C(O)CCCC3)nc2-c2c(Cl)cccc2)cc1	COJKTNQUODKGBZ-UHFFFAOYSA-N	P21554	0.854818	9
Brc1n(c(-c2c(Cl)cccc2)nc1C(=O)NC1C(O)CCCC1)-c1ccc(Cl)cc1	WUGVPGYVQXCPMU-UHFFFAOYSA-N	P21554	0.781591	5
C(=C)C[N+]12C3C(C4N(c5ccccc5)C5OCC=C6C7C5C5N(c8c(cccc8)C85C(N(C6)CC8)C7)C5OCC=C(C(C45)C3)C1)CC2	SQFWNWHBBKLBMR-UHFFFAOYSA-N	P36544	0.359396	318
C(=C)C[N+]12C3C4(c5c(N6C7OCC=C8C9C7C(N(c7ccccc7)C7OCC=C(C(C7C46)C3)C1)C1C([N+](CC=C)(C8)CC1)C9)cccc5)CC2	QHANGNNUHVLRLX-UHFFFAOYSA-N	P36544	0.336295	406
C(C)(c1c(C)c(C)ccc1)c1[nH]cnc1	CUHVIMMYOGQXCV-UHFFFAOYSA-N	P25100	0.927146	1
C(C)(c1c(C)c(C)ccc1)c1[nH]cnc1	CUHVIMMYOGQXCV-UHFFFAOYSA-N	P08913	0.830088	2
C(C)(c1c(C)c(C)ccc1)c1[nH]cnc1	CUHVIMMYOGQXCV-UHFFFAOYSA-N	P18825	0.780434	5
C(N1C(C)CN(c2nc3c(cc2)cccc3)CC1)C1Oc2c3c(nc(C)cc3)ccc2OC1	SZQOJBUUZPJIPU-UHFFFAOYSA-N	P08908	0.849057	5
C(N1c2c(Sc3c1cccc3)cccc2)C1C2CCN(C1)CC2	HOKDBMAJZXIPGC-UHFFFAOYSA-N	P11229	0.776563	4
C(N1c2c(Sc3c1cccc3)cccc2)C1C2CCN(C1)CC2	HOKDBMAJZXIPGC-UHFFFAOYSA-N	P35367	0.833383	5
C(N1c2c(Sc3c1cccc3)cccc2)C1C2CCN(C1)CC2	HOKDBMAJZXIPGC-UHFFFAOYSA-N	P20309	0.802011	8
C(N1c2c(Sc3c1cccc3)cccc2)C1C2CCN(C1)CC2	HOKDBMAJZXIPGC-UHFFFAOYSA-N	P08173	0.747451	16
C(N1c2c(Sc3c1cccc3)cccc2)C1C2CCN(C1)CC2	HOKDBMAJZXIPGC-UHFFFAOYSA-N	P08912	0.730842	21
C(N1c2c(Sc3c1cccc3)cccc2)C1C2CCN(C1)CC2	HOKDBMAJZXIPGC-UHFFFAOYSA-N	P08172	0.679395	36
C(N1CC=C(c2c3c([nH]c2)cccc3)CC1)C1Oc2c3c(nc(C)cc3)ccc2OC1	UIMJQPQEOBBSKO-UHFFFAOYSA-N	P08908	0.83875	15
C(N1CCN(c2nc3c(cc2)cccc3)CC1)C1Oc2c3c(nc(C)cc3)ccc2OC1	RFMFNQXLWCKMTN-UHFFFAOYSA-N	P08908	0.838367	1
C(N1CCN(c2nc3c(cc2)cccc3)CCC1)C1Oc2c3c(nc(C)cc3)ccc2OC1	KWZZWBAMWMYJDW-UHFFFAOYSA-N	P08908	0.812602	7
CCCCCCC(c1cc(O)c2c(c1)OC(C1C2CC(=CC1)CO)(C)C)(C)C	SSQJFGMEZBFMNV-UHFFFAOYSA-N	P21554	0.915599	1
ClC#CC1(O)CC2C(Cc3ccccc3)(c3c(cc(O)cc3)CC2)CC1	CNOAOQSZNOTZLQ-UHFFFAOYSA-N	P04150	0.917893	1
Clc1[nH]c2c3c(ccc2)C2C(N(C)CC(NC(=O)C(C)(C)C)C2)Cc13	QXOFQMUQMXGKGQ-UHFFFAOYSA-N	P14416	0.696709	146
Clc1[nH]c2c3c(ccc2)C2C(N(C)CC(NC(=O)C(C)(C)C)C2)Cc13	QXOFQMUQMXGKGQ-UHFFFAOYSA-N	P21917	0.55405	339
Clc1c(C(=O)N(CC(C)C)C2CNCC2)cc(Cl)cc1	UAOCSOBBQYATOV-UHFFFAOYSA-N	P31645	0.864392	2
Clc1c(C(=O)N(CC(C)C)C2CNCC2)ccc(Cl)c1	IDJLHSSQHKZAPT-UHFFFAOYSA-N	P31645	0.849029	2
Clc1c(C(=O)N(CC(C)C)C2CNCC2)ccc(Cl)c1	IDJLHSSQHKZAPT-UHFFFAOYSA-N	P23975	0.707181	16
Clc1c(C(=O)N(CC(C)C)C2CNCC2)ccc(F)c1	GZJJRCVIVJXCPO-UHFFFAOYSA-N	P31645	0.844366	2
Clc1c(C(F)(F)F)cccc1C(=O)N(CC(C)C)C1CNCC1	CCXVQWDBHGEOJC-UHFFFAOYSA-N	P31645	0.801424	5
Clc1c(C(N2CCC3(N(c4ccccc4)CN(CCC(C)C)C3=O)CC2)c2c(Cl)cccc2)cccc1	XCHMPVBATAQYON-UHFFFAOYSA-N	P41146	0.958096	1
Clc1c(C(N2CCC3(N(c4ccccc4)CN(CCNCC4CCCCC4)C3=O)CC2)c2c(Cl)cccc2)cccc1	AQGQQVZAISJFLE-UHFFFAOYSA-N	P41146	0.957383	1
Clc1c(C)c(C(=O)N(CC(C)C)C2CNCC2)ccc1	VJADHLVJCCCGKY-UHFFFAOYSA-N	P23975	0.754724	2
Clc1c(C)c(C(=O)N(CC(C)C)C2CNCC2)ccc1	VJADHLVJCCCGKY-UHFFFAOYSA-N	P31645	0.840434	3
Clc1c(C=CC(=O)NC23C45c6c(c(O)ccc6CC2N(C)CC4)OC5C(=O)CC3)cccc1	LIARQQBYTIYDLN-UHFFFAOYSA-N	P41143	0.969478	1
Clc1c(C=CC(=O)NC23C45c6c(c(O)ccc6CC2N(C)CC4)OC5C(=O)CC3)cccc1	LIARQQBYTIYDLN-UHFFFAOYSA-N	P35372	0.967413	2
Clc1c(C=CC(=O)NC23C45c6c(c(O)ccc6CC2N(C)CC4)OC5C(=O)CC3)cccc1	LIARQQBYTIYDLN-UHFFFAOYSA-N	P41145	0.952085	5
Clc1c(C=CC(=O)NCC2C3(OC)C4Oc5c(O)ccc6c5C54C(C(N(C)CC5)C6)(C2)CC3)cccc1	JBOQQMROLOTLHB-UHFFFAOYSA-N	P35372	0.987857	1
Clc1c(C=CC(=O)NCC2C3(OC)C4Oc5c(O)ccc6c5C54C(C(N(C)CC5)C6)(C2)CC3)cccc1	JBOQQMROLOTLHB-UHFFFAOYSA-N	P41143	0.955385	3
Clc1c(C=CC(=O)NCC2C3(OC)C4Oc5c(O)ccc6c5C54C(C(N(C)CC5)C6)(C2)CC3)cccc1	JBOQQMROLOTLHB-UHFFFAOYSA-N	P41145	0.949755	5
Clc1c(C=CC(=O)NCC2C3(OC)C4Oc5c(OC)ccc6c5C54C(C(N(C)CC5)C6)(C2)CC3)cccc1	MZOINCAZOJZJFT-UHFFFAOYSA-N	P35372	0.953984	1
Clc1c(C=CC(=O)NCC2C3(OC)C4Oc5c(OC)ccc6c5C54C(C(N(C)CC5)C6)(C2)CC3)cccc1	MZOINCAZOJZJFT-UHFFFAOYSA-N	P41145	0.899671	5
Clc1c(C=CC(=O)NCC2C3(OC)C4Oc5c(OC)ccc6c5C54C(C(N(C)CC5)C6)(C2)CC3)cccc1	MZOINCAZOJZJFT-UHFFFAOYSA-N	P41143	0.748206	108
Clc1c(C2(c3ccc(F)cc3)Oc3c(O2)cc(F)c(S(=O)(=O)N2CCOCC2)c3)ccc(Cl)c1	SQOVWXPWYAPARK-UHFFFAOYSA-N	P21554	0.517829	141
Clc1c(C2(c3ccc(F)cc3)Oc3c(O2)ccc(C(=O)N2CCOCC2)c3)ccc(Cl)c1	GNUDAIROHJOQGV-UHFFFAOYSA-N	P21554	0.419688	196
Clc1c(C2(c3ccc(OC)cc3)Oc3c(O2)cc(C(=O)N2CCCCC2)c(F)c3)ccc(Cl)c1	DQAAJRWQFIWYBX-UHFFFAOYSA-N	P21554	0.458203	160
Clc1c(-c2n(c(C(C)C)c(C(=O)NC3C(O)CCCC3)n2)-c2ccc(Cl)cc2)cccc1	DDVOZILSPMPULY-UHFFFAOYSA-N	P21554	0.921435	2
Clc1c(-c2n(c(C)c(C(=O)NC3C(O)CCCC3)n2)-c2ccc(Cl)cc2)cccc1	TXPKFNIFJFZBOS-UHFFFAOYSA-N	P21554	0.90462	3
Clc1c(-c2n(c(CC)c(C(=O)NC3C(O)CCCC3)n2)-c2ccc(Cl)cc2)cccc1	WMNURCXVCQHWLM-UHFFFAOYSA-N	P21554	0.909098	3
Clc1c(-c2n(c(CC)c(C(=O)NCCCCCCCNc3c4c(nc5c3CCCC5)cccc4)n2)-c2ccc(Cl)cc2)cccc1	IBNHPFJFQUFNTI-UHFFFAOYSA-N	P21554	0.877855	14
Clc1c(-c2n(c(CC)c(C(=O)NCCCCNc3c4c(nc5c3CCCC5)cccc4)n2)-c2ccc(Cl)cc2)cccc1	STWYWUGMZLRNAY-UHFFFAOYSA-N	P21554	0.862424	17
Clc1c(-c2n(c(CCC)c(C(=O)NC3C(O)CCCC3)n2)-c2ccc(Cl)cc2)cccc1	NCWAUMZDRVRELN-UHFFFAOYSA-N	P21554	0.890661	3
Clc1c(-c2n(c(CCCC)c(C(=O)NC3C(O)CCCC3)n2)-c2ccc(Cl)cc2)cccc1	RNJNGJSZUQEKDC-UHFFFAOYSA-N	P21554	0.860749	6
Clc1c(-c2n(-c3ccc(Cl)cc3)c3ncnc(N4CCC(NCC)(C(=O)C)CC4)c3n2)cccc1	KPNRQBFTHBJMRG-UHFFFAOYSA-N	P21554	0.921627	3
Clc1c(-c2n(-c3ccc(Cl)cc3)cc(C(=O)NC3C(O)c4c(cccc4)C3)n2)cccc1	BSYJXMRHTYHKRJ-UHFFFAOYSA-N	P21554	0.885023	3
Clc1c(-c2n(-c3ccc(Cl)cc3)cc(C(=O)NC3C(O)Cc4c3cccc4)n2)cccc1	AQLBSQIWQHCSHE-UHFFFAOYSA-N	P21554	0.880474	3
Clc1c(-c2n(-c3ccc(Cl)cc3)cc(C(=O)NC3C(O)CCC3)n2)cccc1	OWLDJASELBBGJT-UHFFFAOYSA-N	P21554	0.844923	6
Clc1c(-c2n(-c3ccc(Cl)cc3)cc(C(=O)NC3C(O)CCCC3)n2)cccc1	YANPAVHFFWLLEL-UHFFFAOYSA-N	P21554	0.896676	2
Clc1c(C2N(c3ccc(Cl)cc3)CC(C(=O)NC3CCC3)CC2)ccc(Cl)c1	BVGCJYLWSMDDMH-UHFFFAOYSA-N	P21554	0.693471	25
Clc1c(C2N(c3ccc(Cl)cc3)CC(C(=O)NC3CCCCC3)CC2)ccc(Cl)c1	OQSLHWUZEPBLOA-UHFFFAOYSA-N	P21554	0.720293	4
Clc1c(C2N(c3ccc(Cl)cc3)CC(C(=O)NCC(C)C)CC2)ccc(Cl)c1	VTFVYBYNSPOXNS-UHFFFAOYSA-N	P21554	0.619462	38
Clc1c(C2N(c3ccc(Cl)cc3)CC(C(=O)NCc3ccc(Cl)cc3)CC2)ccc(Cl)c1	QDLHWWNUZMPENW-UHFFFAOYSA-N	P21554	0.645712	28
Clc1c(C2N(c3ccc(Cl)cc3)CC(Cc3cc(F)c(F)cc3)CC2)ccc(Cl)c1	QSJYEDBNXXEBDB-UHFFFAOYSA-N	P21554	0.466628	43
Clc1c(C2N(c3ccc(Cl)cc3)CC(CCN)CC2)ccc(Cl)c1	CAJNWUOKIPMYSB-UHFFFAOYSA-N	P21554	0.590998	52
Clc1c(C2N(c3ccc(Cl)cc3)CC(CCNC(=O)C)CC2)ccc(Cl)c1	FIAGELNNSOFVJH-UHFFFAOYSA-N	P21554	0.657312	51
Clc1c(C2N(c3ccc(Cl)cc3)CC(CCNC(=O)c3ccc(C#N)cc3)CC2)ccc(Cl)c1	ZCIDLTUTIPFKDX-UHFFFAOYSA-N	P21554	0.83188	2
Clc1c(C2N(c3ccc(Cl)cc3)CC(CCNS(=O)(=O)c3ccc(C#N)cc3)CC2)ccc(Cl)c1	WFWBXXSAZDINNP-UHFFFAOYSA-N	P21554	0.860745	4
Clc1c(C2N(c3ccc(Cl)cc3)CC(CCNS(=O)(=O)c3cnccc3)CC2)ccc(Cl)c1	IUAHPWBBEWAHNB-UHFFFAOYSA-N	P21554	0.722331	18
Clc1c(C2N(c3ccc(Cl)cc3)CC(CN3CCN(C(=O)CC(C)(C)C)CC3)CC2)ccc(Cl)c1	WHGWQZZKOMMVQS-UHFFFAOYSA-N	P21554	0.750867	23
Clc1c(C2N(c3ccc(Cl)cc3)CC(CN3CCN(C(OC(C)(C)C)=O)CC3)CC2)ccc(Cl)c1	LAYRJSCDMHXVHX-UHFFFAOYSA-N	P21554	0.829871	2
Clc1c(C2N(c3ccc(Cl)cc3)CC(CN3CCN(CCC(C)(C)C)CC3)CC2)ccc(Cl)c1	HAXRXMINOCSQGA-UHFFFAOYSA-N	P21554	0.724459	8
Clc1c(C2N(c3ccc(Cl)cc3)CC(CN3CCN(S(=O)(=O)C4CC4)CC3)CC2)ccc(Cl)c1	XQPAWPWKIALBKU-UHFFFAOYSA-N	P21554	0.704145	30
Clc1c(C2N(c3ccc(Cl)cc3)CC(CNC(=O)c3ccc(C#N)cc3)CC2)ccc(Cl)c1	LXFIHJWTYGZELH-UHFFFAOYSA-N	P21554	0.814916	2
Clc1c(C2N(c3ccc(Cl)cc3)CC(CNS(=O)(=O)c3cnccc3)CC2)ccc(Cl)c1	CKDWQTGNXHIMNQ-UHFFFAOYSA-N	P21554	0.679991	32
Clc1c(C2N(c3ccc(Cl)cc3)CC(CNS(=O)(=O)CCC)CC2)ccc(Cl)c1	NUQRCEBDDFASAD-UHFFFAOYSA-N	P21554	0.658079	34
Clc1c(C2N(c3ccc(Cl)cc3)CC(S(=O)(=O)N3CCCCC3)CC2)ccc(Cl)c1	VDSGSYWIJMZIBT-UHFFFAOYSA-N	P21554	0.708633	6
Clc1c(C2N(c3ccc(Cl)cc3)CC(S(=O)(=O)NC3CCCCC3)CC2)ccc(Cl)c1	ITZYSOSIYSLLLF-UHFFFAOYSA-N	P21554	0.772375	3
Clc1c(C2N(c3ccc(Cl)cc3)CC(S(=O)(=O)NCC(C)C)CC2)ccc(Cl)c1	QLBXZSFNHXEXCN-UHFFFAOYSA-N	P21554	0.751492	5
Clc1c(C2Oc3c(c(O)cc(O)c3C(=O)C2)C2C(O)CN(C)CC2)cccc1	IFUXOVRDQZEGPB-UHFFFAOYSA-N	Q00535	0.145657	755
Clc1c(Cl)ccc(C(=O)N(CC(C)C)C2CNCC2)c1	ZMEHJZMEBDWMRH-UHFFFAOYSA-N	P31645	0.813526	3
Clc1c(Cl)ccc(C(=O)N(CC(C)C)C2CNCC2)c1	ZMEHJZMEBDWMRH-UHFFFAOYSA-N	P23975	0.75779	7
Clc1c(Cl)ccc(C2c3c(C(N)CC2)cccc3)c1	SRPXSILJHWNFMK-UHFFFAOYSA-N	P31645	0.440082	37
Clc1c(Cl)ccc(CC(=O)N(C)C2C(N3CCCC3)CC3(OCCC3)CC2)c1	NYKCGQQJNVPOLU-UHFFFAOYSA-N	P41145	0.719471	3
Clc1c(Cl)ccc(CC(=O)N(C)C2C(N3CCCC3)CC3(OCCC3)CC2)c1	NYKCGQQJNVPOLU-UHFFFAOYSA-N	P35372	0.101954	683
Clc1c(Cl)ccc(CC(=O)N2C3C(N4CCCC4)CCC(N(C(=O)OC)C3)C2)c1	OMVSGZSRXSCVQR-UHFFFAOYSA-N	P41145	0.578139	26
Clc1c(Cl)ccc(CC(=O)N2C3C(N4CCCC4)CCC(N(Cc4ccccc4)C3)C2)c1	PTOAIOGDLYUSHV-UHFFFAOYSA-N	P41145	0.492857	76
Clc1c(Cl)ccc(-n2c(-n3cccc3)c(C)c(C(=O)NC(C)C3CCCCC3)n2)c1	OIATXZGHHMKXBZ-UHFFFAOYSA-N	P21554	0.824011	26
Clc1c(Cl)ccc(-n2c(-n3cccc3)c(C)c(C(=O)NC(C)C3CCCCC3)n2)c1	OIATXZGHHMKXBZ-UHFFFAOYSA-N	P34972	0.752675	69
Clc1c(Cl)cccc1C(=O)N(C(CC)CC)C1CNCC1	PMZYRKGBQBCWOA-UHFFFAOYSA-N	P23975	0.818435	3
Clc1c(Cl)cccc1C(=O)N(C(CC)CC)C1CNCC1	PMZYRKGBQBCWOA-UHFFFAOYSA-N	P31645	0.766705	8
Clc1c(Cl)cccc1C(=O)N(C=1C=COCC=1)C1CNCC1	AUYQRPCINYAISL-UHFFFAOYSA-N	P23975	0.856668	2
Clc1c(Cl)cccc1C(=O)N(C=1C=COCC=1)C1CNCC1	AUYQRPCINYAISL-UHFFFAOYSA-N	P31645	0.848222	3
Clc1c(Cl)cccc1C(=O)N(c1ccccc1)C1CNCC1	IAPNVLHDPZOUSQ-UHFFFAOYSA-N	P23975	0.808574	2
Clc1c(Cl)cccc1C(=O)N(c1ccccc1)C1CNCC1	IAPNVLHDPZOUSQ-UHFFFAOYSA-N	P31645	0.733624	9
Clc1c(Cl)cccc1C(=O)N(C1CNCC1)C1CCCC1	MPGDFMOXIHFZSL-UHFFFAOYSA-N	P23975	0.830569	2
Clc1c(Cl)cccc1C(=O)N(C1CNCC1)C1CCCC1	MPGDFMOXIHFZSL-UHFFFAOYSA-N	P31645	0.788432	3
Clc1c(Cl)cccc1C(=O)N(CC(C)(C)C)C1CNCC1	GSMFLJBANXQXTM-UHFFFAOYSA-N	P31645	0.892222	2
Clc1c(Cl)cccc1C(=O)N(CC(C)(C)C)C1CNCC1	GSMFLJBANXQXTM-UHFFFAOYSA-N	P23975	0.801007	8
Clc1c(Cl)cccc1C(=O)N(CC(C)C)C1CNCC1	PIKCALBGLDBAKK-UHFFFAOYSA-N	P31645	0.912243	1
Clc1c(Cl)cccc1C(=O)N(CC(C)C)C1CNCC1	PIKCALBGLDBAKK-UHFFFAOYSA-N	P23975	0.745737	14
Clc1c(Cl)cccc1C(=O)N(CC(F)(F)F)C1CNCC1	IUTSKNRONKMGOS-UHFFFAOYSA-N	P23975	0.661268	4
Clc1c(Cl)cccc1C(=O)N(CC(F)(F)F)C1CNCC1	IUTSKNRONKMGOS-UHFFFAOYSA-N	P31645	0.700506	5
Clc1c(Cl)cccc1C(=O)N(CC)C1CNCC1	JSYQQBKBYKJHAO-UHFFFAOYSA-N	P31645	0.656776	2
Clc1c(Cl)cccc1C(=O)N(CCC)C1CNCC1	GAOZHRLCFIUCBN-UHFFFAOYSA-N	P23975	0.77942	2
Clc1c(Cl)cccc1C(=O)N(CCC)C1CNCC1	GAOZHRLCFIUCBN-UHFFFAOYSA-N	P31645	0.648144	19
Clc1c(Cl)cccc1C(=O)N(CCC1CC1)C1CNCC1	GZAWVIWERRSMCS-UHFFFAOYSA-N	P31645	0.847848	3
Clc1c(Cl)cccc1C(=O)N(CCC1CC1)C1CNCC1	GZAWVIWERRSMCS-UHFFFAOYSA-N	P23975	0.795843	6
Clc1c(Cl)cccc1CN(C(=O)C(C)C)C1CNCC1	RCMVHXAYSDWNBI-UHFFFAOYSA-N	P23975	0.815448	3
Clc1c(Cl)cccc1CN(C(=O)C(C)C)C1CNCC1	RCMVHXAYSDWNBI-UHFFFAOYSA-N	P31645	0.805368	4
Clc1c(F)c(C(=O)N(CC(C)C)C2CNCC2)ccc1	UWLXWGKTAMTBSF-UHFFFAOYSA-N	P31645	0.849089	3
Clc1c(F)ccc(Nc2ncnc3c2cc(NC(=O)C=C)cc3)c1	UIAARIUTYORWEV-UHFFFAOYSA-N	P04626	0.426815	258
Clc1c(F)ccc(Nc2ncnc3c2cc(NC(=O)C=C)cc3)c1	UIAARIUTYORWEV-UHFFFAOYSA-N	P00533	0.282051	470
Clc1c(F)cccc1C(=O)N(CC(C)C)C1CNCC1	KKHPGFXTXRPZGB-UHFFFAOYSA-N	P31645	0.868722	2
Clc1c(F)cccc1C(=O)N(CC(C)C)C1CNCC1	KKHPGFXTXRPZGB-UHFFFAOYSA-N	P23975	0.664199	25
Clc1c(-n2c(c(C)c(-c3ncn(C(C)(C)c4ccccc4)c3)n2)-c2ccc(Cl)cc2)ccc(Cl)c1	IHUJIWXYFXDLJI-UHFFFAOYSA-N	P21554	0.87762	1
Clc1c(OC)c(C(=O)NCC2N(CC)CCC2)c(O)c(CC)c1	AADCDMQTJNYOSS-UHFFFAOYSA-N	P35462	0.860155	7
Clc1c(OC)c(C(=O)NCC2N(CC)CCC2)c(O)c(CC)c1	AADCDMQTJNYOSS-UHFFFAOYSA-N	P14416	0.790864	26
Clc1c(OC)c(C(=O)NCC2N(CC)CCC2)c(O)c(CC)c1	AADCDMQTJNYOSS-UHFFFAOYSA-N	P21917	0.268244	626
Clc1c(OC)c(C(=O)NCC2N(CC)CCC2)c(O)c(Cl)c1	WAOQONBSWFLFPE-UHFFFAOYSA-N	P35462	0.818216	7
Clc1c(OC)c(C(=O)NCC2N(CC)CCC2)c(O)c(Cl)c1	WAOQONBSWFLFPE-UHFFFAOYSA-N	P14416	0.704899	34
Clc1cc(C(=O)N(CC(C)C)C2CNCC2)ccc1	CMNJEKBHBKVRME-UHFFFAOYSA-N	P31645	0.769491	3
Clc1cc(Cl)cc(C(=O)N(CC(C)C)C2CNCC2)c1	IECZTWNGAWLQAQ-UHFFFAOYSA-N	P31645	0.835376	2
Clc1cc(Cl)cc(C(=O)N(CC(C)C)C2CNCC2)c1	IECZTWNGAWLQAQ-UHFFFAOYSA-N	P23975	0.598733	36
Clc1cc(CSc2sc(NC(=O)c3ccc(Cl)cc3)nn2)ccc1	JHOCOYLYGFKRLD-UHFFFAOYSA-N	P00519	0.142968	576
Clc1cc(OCC(O)C=CC2C(CC=CCCCC(=O)O)C(O)CC2O)ccc1	VJGGHXVGBSZVMZ-UHFFFAOYSA-N	P43115	0.676985	10
Clc1cc(OCC(O)C=CC2C(CC=CCCCC(=O)O)C(O)CC2O)ccc1	VJGGHXVGBSZVMZ-UHFFFAOYSA-N	P43088	0.250415	334
Clc1cc2C(=CCCN(C)C)c3c(Sc2cc1)cccc3	WSPOMRSOLSGNFJ-UHFFFAOYSA-N	P35367	0.979316	1
Clc1cc2C(=CCCN(C)C)c3c(Sc2cc1)cccc3	WSPOMRSOLSGNFJ-UHFFFAOYSA-N	P11229	0.9393	3
Clc1cc2C(=CCCN(C)C)c3c(Sc2cc1)cccc3	WSPOMRSOLSGNFJ-UHFFFAOYSA-N	P20309	0.904408	8
Clc1cc2C(=CCCN(C)C)c3c(Sc2cc1)cccc3	WSPOMRSOLSGNFJ-UHFFFAOYSA-N	P08173	0.900329	9
Clc1cc2C(=CCCN(C)C)c3c(Sc2cc1)cccc3	WSPOMRSOLSGNFJ-UHFFFAOYSA-N	P21728	0.89837	10
Clc1cc2C(=CCCN(Cc3ccc(OCCCN4CCCCC4)cc3)C)c3c(Sc2cc1)cccc3	DSRXHDAICZGTCK-UHFFFAOYSA-N	Q9Y5N1	0.959641	1
Clc1cc2C(=CCCN(Cc3ccc(OCCCN4CCCCC4)cc3)C)c3c(Sc2cc1)cccc3	DSRXHDAICZGTCK-UHFFFAOYSA-N	P35462	0.871857	9
Clc1cc2C(=CCCN(Cc3ccc(OCCCN4CCCCC4)cc3)C)c3c(Sc2cc1)cccc3	DSRXHDAICZGTCK-UHFFFAOYSA-N	P14416	0.744744	74
Clc1cc2N(CCCN(CC)CC)c3c(Sc2cc1)cccc3	DBOUGBAQLIXZLV-UHFFFAOYSA-N	P14416	0.759377	18
Clc1cc2N(CCCN(CC)CC)c3c(Sc2cc1)cccc3	DBOUGBAQLIXZLV-UHFFFAOYSA-N	P35462	0.654821	55
Clc1cc2N(CCCN(CC)CC)c3c(Sc2cc1)cccc3	DBOUGBAQLIXZLV-UHFFFAOYSA-N	P21917	0.643434	62
Clc1cc2nc(C=Cc3cc(C(S)CCc4c(C(O)(C)C)cccc4)ccc3)ccc2cc1	WZQJFYIKVBTOGT-UHFFFAOYSA-N	Q9Y271	0.709919	10
Clc1cc2NC(N3CCNCC3)=C3C(=Nc2cc1)C=CC=C3	HESZUPIXRNZIOI-UHFFFAOYSA-N	P50406	0.862957	2
Clc1cc2NC(N3CCNCC3)=C3C(=Nc2cc1)C=CC=C3	HESZUPIXRNZIOI-UHFFFAOYSA-N	P35367	0.847396	3
Clc1cc2NC(N3CCNCC3)=C3C(=Nc2cc1)C=CC=C3	HESZUPIXRNZIOI-UHFFFAOYSA-N	P11229	0.827681	5
Clc1cc2NC(N3CCNCC3)=C3C(=Nc2cc1)C=CC=C3	HESZUPIXRNZIOI-UHFFFAOYSA-N	P41595	0.81029	6
Clc1cc2NC(N3CCNCC3)=C3C(=Nc2cc1)C=CC=C3	HESZUPIXRNZIOI-UHFFFAOYSA-N	P21917	0.763883	10
Clc1cc2NC(N3CCNCC3)=C3C(=Nc2cc1)C=CC=C3	HESZUPIXRNZIOI-UHFFFAOYSA-N	P28223	0.650138	35
Clc1ccc(C(=O)Nc2sc(SCc3cc(F)ccc3)nn2)cc1	YIGAJEDSJOASLF-UHFFFAOYSA-N	P12931	0.0617917	796
Clc1ccc(C(N2CCN(C)CC2)c2ccccc2)cc1	WFNAKBGANONZEQ-UHFFFAOYSA-N	P35367	0.737296	1
Clc1ccc(C(O)(C)C2C3(C)C(=Cc4c(-c5ccc(F)cc5)ncn4C3)CCC2)cc1	AKMUGEXFTSZYPE-UHFFFAOYSA-N	P04150	0.969945	1
Clc1ccc(C(OCCN(C)C)c2ncccc2)cc1	OJFSXZCBGQGRNV-UHFFFAOYSA-N	P35367	0.620932	2
Clc1ccc(C=2C(c3ccccc3)CN(C(=NS(=O)(=O)c3ccc(C#N)cc3)N)N=2)cc1	OQIBXTHHXDTIBJ-UHFFFAOYSA-N	P21554	0.770292	5
Clc1ccc(C=CC(=O)NC23C45c6c(c(O)ccc6CC2N(CC2CC2)CC4)OC5C(=O)CC3)cc1	RAURUSFBVQLAPW-UHFFFAOYSA-N	P35372	0.993285	1
Clc1ccc(C=CC(=O)NC23C45c6c(c(O)ccc6CC2N(CC2CC2)CC4)OC5C(=O)CC3)cc1	RAURUSFBVQLAPW-UHFFFAOYSA-N	P41145	0.992136	2
Clc1ccc(C=CC(=O)NC23C45c6c(c(O)ccc6CC2N(CC2CC2)CC4)OC5C(=O)CC3)cc1	RAURUSFBVQLAPW-UHFFFAOYSA-N	P41143	0.978571	3
Clc1ccc(C=CC(=O)NC23C45c6c(c(OC)ccc6CC2N(CC2CC2)CC4)OC5C(=O)CC3)cc1	LZSMGMMAKBCSRL-UHFFFAOYSA-N	P41145	0.987622	1
Clc1ccc(C=CC(=O)NC23C45c6c(c(OC)ccc6CC2N(CC2CC2)CC4)OC5C(=O)CC3)cc1	LZSMGMMAKBCSRL-UHFFFAOYSA-N	P35372	0.98049	2
Clc1ccc(C=CC(=O)NC23C45c6c(c(OC)ccc6CC2N(CC2CC2)CC4)OC5C(=O)CC3)cc1	LZSMGMMAKBCSRL-UHFFFAOYSA-N	P41143	0.85804	70
Clc1ccc(C=CC(=O)NCC2C3(OC)C4Oc5c(O)ccc6c5C54C(C(N(C)CC5)C6)(C2)CC3)cc1	ATSAUJUUMADFLJ-UHFFFAOYSA-N	P35372	0.98714	1
Clc1ccc(C=CC(=O)NCC2C3(OC)C4Oc5c(O)ccc6c5C54C(C(N(C)CC5)C6)(C2)CC3)cc1	ATSAUJUUMADFLJ-UHFFFAOYSA-N	P41143	0.946275	3
Clc1ccc(C=CC(=O)NCC2C3(OC)C4Oc5c(O)ccc6c5C54C(C(N(C)CC5)C6)(C2)CC3)cc1	ATSAUJUUMADFLJ-UHFFFAOYSA-N	P41145	0.933921	9
Clc1ccc(C=CC(=O)NCC2C3(OC)C4Oc5c(OC)ccc6c5C54C(C(N(C)CC5)C6)(C2)CC3)cc1	KODQXFPDEKACDT-UHFFFAOYSA-N	P35372	0.912503	1
Clc1ccc(C=CC(=O)OC23C45c6c(c(OC)ccc6CC2N(CC2CC2)CC4)OC5C(=O)CC3)cc1	ZSBVCLMPTVSADA-UHFFFAOYSA-N	P41145	0.919861	1
Clc1ccc(C=CC(=O)OC23C45c6c(c(OC)ccc6CC2N(CC2CC2)CC4)OC5C(=O)CC3)cc1	ZSBVCLMPTVSADA-UHFFFAOYSA-N	P35372	0.892246	2
Clc1ccc(C=CCNCC2C3(OC)C4Oc5c(O)ccc6c5C54C(C(N(C)CC5)C6)(C2)CC3)cc1	IPCUROXJWYEEMT-UHFFFAOYSA-N	P35372	0.978849	1
Clc1ccc(C=CCNCC2C3(OC)C4Oc5c(O)ccc6c5C54C(C(N(C)CC5)C6)(C2)CC3)cc1	IPCUROXJWYEEMT-UHFFFAOYSA-N	P41145	0.933067	10
Clc1ccc(C=CCNCC2C3(OC)C4Oc5c(O)ccc6c5C54C(C(N(C)CC5)C6)(C2)CC3)cc1	IPCUROXJWYEEMT-UHFFFAOYSA-N	P41143	0.907184	18
Clc1ccc(C=CCNCC2C3(OC)C4Oc5c(OC)ccc6c5C54C(C(N(C)CC5)C6)(C2)CC3)cc1	LODHFYXTHWDEIJ-UHFFFAOYSA-N	P35372	0.906212	1
Clc1ccc(C=CCNCC2C3(OC)C4Oc5c(OC)ccc6c5C54C(C(N(C)CC5)C6)(C2)CC3)cc1	LODHFYXTHWDEIJ-UHFFFAOYSA-N	P41145	0.828703	13
Clc1ccc(CC(C(NC(=O)C(Oc2ncc(C(F)(F)F)cc2)(C)C)C)c2cc(C#N)ccc2)cc1	QLYKJCMUNUWAGO-UHFFFAOYSA-N	P21554	0.749666	24
Clc1ccc(CN2c3c(cc(F)cc3)C3C2C(CC(=O)O)CCC3)cc1	USFMJLOJQLMDAA-UHFFFAOYSA-N	P21731	0.574478	29
Clc1ccc(N2C(c3ccc(Cl)cc3)CCC(Cc3cc(F)c(F)cc3)C2)cc1	DZOXGRZPPMWLSR-UHFFFAOYSA-N	P21554	0.292646	138
Clc1ccc(S(=O)(=O)NC(=NCCCCCCCNc2c3c(nc4c2CCCC4)cccc3)N2N=C(c3ccc(Cl)cc3)C(c3ccccc3)C2)cc1	REGUYCWTBDAZDP-UHFFFAOYSA-N	P21554	0.810058	19
Clc1ccc(S(=O)(=O)NC(=NCCCCNc2c3c(nc4c2CCCC4)cccc3)N2N=C(c3ccc(Cl)cc3)C(c3ccccc3)C2)cc1	DFQGASIMGBFSOR-UHFFFAOYSA-N	P21554	0.833233	14
Clc1sc(C(O)(C)C2C3(C)C(=Cc4c(-c5ccc(F)cc5)ncn4C3)CCC2)cc1	FBHBBILQSLGKPC-UHFFFAOYSA-N	P04150	0.985347	1
ClCCNC(=O)CCCC=CCC=CCC=CCC=CCCCCC	SCJNCDSAIRBRIA-UHFFFAOYSA-N	P21554	0.611993	21
ClCCNC(=O)CCCC=CCC=CCC=CCC=CCCCCC	SCJNCDSAIRBRIA-UHFFFAOYSA-N	P34972	0.413699	104
FC(F)(F)C(O)(C)C1C2(C)C(=Cc3c(-c4ccc(F)cc4)ncn3C2)CCC1	RHMNNJWCWCACTK-UHFFFAOYSA-N	P04150	0.968182	2
FC(F)(F)C(O)c1c(C=C2Oc3c(c(OC)c(O)cc3)-c3c2c2C(C)=CC(C)(C)Nc2cc3)scc1	MJQKPIOTILTXNU-UHFFFAOYSA-N	P04150	0.946018	1
FC(F)(F)c1c(F)cccc1C(=O)N(CC(C)C)C1CNCC1	JEEXCFPOFSQJAA-UHFFFAOYSA-N	P23975	0.7693	8
FC(F)(F)c1cc2C(=CCCN3CCN(CCO)CC3)c3c(Sc2cc1)cccc3	NJMYODHXAKYRHW-UHFFFAOYSA-N	P21728	0.876506	1
FC(F)(F)c1cc2C(=CCCN3CCN(CCO)CC3)c3c(Sc2cc1)cccc3	NJMYODHXAKYRHW-UHFFFAOYSA-N	P35367	0.86862	4
FC(F)(F)c1cc2C(=CCCN3CCN(CCO)CC3)c3c(Sc2cc1)cccc3	NJMYODHXAKYRHW-UHFFFAOYSA-N	P21918	0.82698	5
FC(F)(F)c1cc2C(=CCCN3CCN(CCO)CC3)c3c(Sc2cc1)cccc3	NJMYODHXAKYRHW-UHFFFAOYSA-N	P28223	0.8004	10
FC(F)(F)c1cc2C(=CCCN3CCN(CCO)CC3)c3c(Sc2cc1)cccc3	NJMYODHXAKYRHW-UHFFFAOYSA-N	P35462	0.76243	20
FC(F)(F)c1cc2C(=CCCN3CCN(CCO)CC3)c3c(Sc2cc1)cccc3	NJMYODHXAKYRHW-UHFFFAOYSA-N	P14416	0.737126	25
FC(F)(F)c1cc2C(=CCCN3CCN(CCO)CC3)c3c(Sc2cc1)cccc3	NJMYODHXAKYRHW-UHFFFAOYSA-N	P21917	0.572101	106
FC(F)(F)c1cc2C(N3CCN(CCO)CC3)CC(c3ccc(F)cc3)c2cc1	JSBWGXQXCRYYTG-UHFFFAOYSA-N	P35462	0.442601	96
FC(F)(F)c1cc2C(N3CCN(CCO)CC3)CC(c3ccc(F)cc3)c2cc1	JSBWGXQXCRYYTG-UHFFFAOYSA-N	P21917	0.376363	154
FC(F)(F)c1cc2C(N3CCN(CCO)CC3)CC(c3ccc(F)cc3)c2cc1	JSBWGXQXCRYYTG-UHFFFAOYSA-N	P14416	0.365628	174
FC(F)(F)c1cc2N(CCCN3CCN(CCOC(=O)CCCCCC)CC3)c3c(Sc2cc1)cccc3	LRWSFOSWNAQHHW-UHFFFAOYSA-N	P35348	0.82508	2
FC(F)(F)c1cc2N(CCCN3CCN(CCOC(=O)CCCCCC)CC3)c3c(Sc2cc1)cccc3	LRWSFOSWNAQHHW-UHFFFAOYSA-N	P35462	0.698522	10
FC(F)(F)c1ccc(OC(CCN)c2ccccc2)cc1	WIQRCHMSJFFONW-UHFFFAOYSA-N	P31645	0.666776	2
FC(F)(F)c1ccc(OC(CCN)c2ccccc2)cc1	WIQRCHMSJFFONW-UHFFFAOYSA-N	P28335	0.149683	273
FC(F)(F)c1ccc(OC(CCNCCCCCN2C(=O)C3C(C(c4cc(OC)c(OC)cc4)=N2)CC=CC3)c2ccccc2)cc1	QXJNTMSGRQZRFO-UHFFFAOYSA-N	P31645	0.0969192	774
FC12C3(C)C(=CC(=O)C=C3)CCC1C1C(C)(C(O)(C(=O)CO)C(C)C1)CC2O	UREBDLICKHMUKA-UHFFFAOYSA-N	P04150	0.915282	1
FC12C3(C)C(=CC(=O)C=C3)CCC1C1C(C)(C(O)(C(=O)CO)C(C)C1)CC2O	UREBDLICKHMUKA-UHFFFAOYSA-N	P08235	0.46232	81
Fc1c(C(=O)N2CCCCC2)cc2OC(c3ccccc3)(c3ccccc3)Oc2c1	XTESHPWNXCEONX-UHFFFAOYSA-N	P21554	0.279238	262
Fc1c(C(=O)N2CCOCC2)cc2OC(c3ccccc3)(c3ccccc3)Oc2c1	ZAQILESACFCOBN-UHFFFAOYSA-N	P21554	0.226964	375
Fc1c(C(NOCCN(C)C)=CC=C2C=CC(=O)C=C2)cccc1	SCCRXWFKHMCECA-UHFFFAOYSA-N	P28223	0.789812	6
Fc1c(C(NOCCN(C)C)=CC=C2C=CC(=O)C=C2)cccc1	SCCRXWFKHMCECA-UHFFFAOYSA-N	P28335	0.65317	28
Fc1c(C)c(C(=O)N(CC(C)C)C2CNCC2)ccc1	NFOLOYSQMPQIMO-UHFFFAOYSA-N	P23975	0.762844	10
Fc1c(C)c(C(=O)N(CC(C)C)C2CNCC2)ccc1	NFOLOYSQMPQIMO-UHFFFAOYSA-N	P31645	0.729899	14
Fc1c(C2(c3c(F)cc(F)cc3)Oc3c(O2)cc(C(=O)N2CCC(F)(F)CC2)c(F)c3)ccc(F)c1	YTHMRYNWHQGSRZ-UHFFFAOYSA-N	P21554	0.50327	167
Fc1c(C2(c3c(F)cc(F)cc3)Oc3c(O2)cc(C(=O)N2CCCCC2)c(F)c3)ccc(F)c1	SJMBODNIXZRCSX-UHFFFAOYSA-N	P21554	0.420048	251
Fc1c(C2(c3c(F)cc(F)cc3)Oc3c(O2)cc(C(=O)N2CCOCC2)c(F)c3)ccc(F)c1	IPGGXACUBFSSHA-UHFFFAOYSA-N	P21554	0.347447	334
Fc1c2c(c(O)cc1)CC(N(CCC)CCC)CC2	FNKBVTBXFLSTPB-UHFFFAOYSA-N	P08908	0.524948	45
Fc1c2OC(C3C=C(C)CCC3)c3c4C(C)=CC(C)(C)Nc4ccc3-c2cc(F)c1	NNEGFNICKYKFDF-UHFFFAOYSA-N	P06401	0.966266	1
Fc1c2OC(C3C=CCCC3)c3c4C(C)=CC(C)(C)Nc4ccc3-c2cc(F)c1	NMWDBIDJPRRXIY-UHFFFAOYSA-N	P06401	0.95046	1
Fc1c2OC(C3C4C(C)(O4)CCC3)c3c4C(C)=CC(C)(C)Nc4ccc3-c2cc(F)c1	ZQAXPAQOUWPHMI-UHFFFAOYSA-N	P06401	0.862898	5
Fc1c2OCC(N(CC3Cc4c5c([nH]c4CC3)ccc(F)c5)CC3CC3)Cc2c(C(=O)N)cc1	RBRHSYULRVRCBX-UHFFFAOYSA-N	P08908	0.905035	1
Fc1c2OCC(N(CCC)CC3Cc4c5c([nH]c4CC3)ccc(F)c5)Cc2c(C(=O)N)cc1	UFSULTLEIKMZQU-UHFFFAOYSA-N	P08908	0.922061	3
Fc1c2OCC(NCC3Cc4c5c([nH]c4CC3)ccc(F)c5)Cc2c(C(=O)N)cc1	HRBJVYYIBYQKRV-UHFFFAOYSA-N	P08908	0.885448	6
Fc1cc(CC(O)(C2OCCNC2)C2CCCC2)c(OC)cc1	RKSAEPSMCMRCOK-UHFFFAOYSA-N	P23975	0.687518	19
Fc1cc2c([nH]c3c2CC(CCNCC2Oc4c(OC2)c2c(NC(=O)C2)cc4)CC3)cc1	CBHNJIKFZUSAPH-UHFFFAOYSA-N	P31645	0.837651	31
Fc1cc2c([nH]c3c2CC(CNCC2Oc4c(OC2)c2c(NC(=O)C2)cc4)CC3)cc1	SDLSVMUKJMMARH-UHFFFAOYSA-N	P31645	0.883575	16
Fc1cc2c([nH]c3c2CCC(CCCNCC2Oc4c(OC2)c2c(NC(=O)C2)cc4)C3)cc1	OTCAUALNGZOKLN-UHFFFAOYSA-N	P31645	0.823387	42
Fc1cc2c([nH]c3c2CCC(CNCC2Oc4c(OC2)c2c(NC(=O)C2)cc4)C3)cc1	STBOGIYRSOVWPV-UHFFFAOYSA-N	P31645	0.846661	42
Fc1cc2C(=Cc3c(C)c(C(=O)NCCN(CC)CC)c(C)[nH]3)C(=O)Nc2cc1	WINHZLLDWRZWRT-UHFFFAOYSA-N	P35968	0.856005	1
Fc1cc2C(=Cc3c(C)c(C(=O)NCCN(CC)CC)c(C)[nH]3)C(=O)Nc2cc1	WINHZLLDWRZWRT-UHFFFAOYSA-N	P35916	0.811395	3
Fc1cc2C(=Cc3c(C)c(C(=O)NCCN(CC)CC)c(C)[nH]3)C(=O)Nc2cc1	WINHZLLDWRZWRT-UHFFFAOYSA-N	P09619	0.810869	4
Fc1cc2C(=Cc3c(C)c(C(=O)NCCN(CC)CC)c(C)[nH]3)C(=O)Nc2cc1	WINHZLLDWRZWRT-UHFFFAOYSA-N	P36888	0.314716	316
Fc1cc2c(CCCN(CCC)C3COc4c(c(C(=O)N)ccc4)C3)c[nH]c2cc1	FTFDKAXJKYPQQO-UHFFFAOYSA-N	P08908	0.872564	5
Fc1cc2c(nc(N3CCN(CC4Oc5c6c(nc(C)cc6)ccc5OC4)CC3)cc2)cc1	NRGWSNZJBSMIMP-UHFFFAOYSA-N	P08908	0.824234	6
Fc1cc2c(nc(N3CCN(CC4Oc5c6c(nc(C)cc6)ccc5OC4)CCC3)cc2)cc1	SQHSEMNAFSWYMB-UHFFFAOYSA-N	P08908	0.81348	18
Fc1cc2-c3c(O)c(O)ccc3CC3N(CCC)CCc(c23)c1	TVIUJNLDORXPPC-UHFFFAOYSA-N	P35462	0.734647	10
Fc1cc2-c3c(O)c(O)ccc3CC3N(CCC)CCc(c23)c1	TVIUJNLDORXPPC-UHFFFAOYSA-N	P14416	0.534935	98
Fc1cc2N(CCCCC)C=C(C(=O)NC(C)c3ccccc3)C(=O)c2cc1	YHGUWSTYRLHMRJ-UHFFFAOYSA-N	P34972	0.68259	32
Fc1cc2N(CCCCC)C=C(C(=O)NC(C)c3ccccc3)C(=O)c2cc1	YHGUWSTYRLHMRJ-UHFFFAOYSA-N	P21554	0.384703	321
Fc1ccc(C(=O)CCCN2CC=C(N3C(=O)Nc4c3cccc4)CC2)cc1	RMEDXOLNCUSCGS-UHFFFAOYSA-N	P14416	0.862183	4
Fc1ccc(C(=O)CCCN2CC=C(N3C(=O)Nc4c3cccc4)CC2)cc1	RMEDXOLNCUSCGS-UHFFFAOYSA-N	P21917	0.745028	24
Fc1ccc(C(=O)CCCN2CCC(N3C(=O)Nc4c3cccc4)CC2)cc1	FEBOTPHFXYHVPL-UHFFFAOYSA-N	P14416	0.743369	15
Fc1ccc(C(=O)CCCN2CCC(N3C(=O)Nc4c3cccc4)CC2)cc1	FEBOTPHFXYHVPL-UHFFFAOYSA-N	P21917	0.662826	38
Fc1ccc(C(=O)Nc2cc3c(C4CCN(CC=CCN5CCC(c6c7c([nH]c6)ccc(NC(=O)c6ccc(F)cc6)c7)CC5)CC4)c[nH]c3cc2)cc1	BGZWMDBRYUGTKF-UHFFFAOYSA-N	P28221	0.883402	15
Fc1ccc(C(=O)Nc2cc3c(C4CCN(CCCCCCCCCCCN5CCC(c6c7c([nH]c6)ccc(NC(=O)c6ccc(F)cc6)c7)CC5)CC4)c[nH]c3cc2)cc1	BDDIKRUDYSMKIW-UHFFFAOYSA-N	P28221	0.765531	33
Fc1ccc(C(=O)Nc2cc3c(C4CCN(CCCCCCCCCCN5CCC(c6c7c([nH]c6)ccc(NC(=O)c6ccc(F)cc6)c7)CC5)CC4)c[nH]c3cc2)cc1	YSVHRLXDIVLSIZ-UHFFFAOYSA-N	P28221	0.765276	31
Fc1ccc(C(=O)Nc2cc3c(C4CCN(CCCCCCCCCCN5CCC(c6c7c([nH]c6)ccc(NC(=O)c6ccc(F)cc6)c7)CC5)CC4)c[nH]c3cc2)cc1	YSVHRLXDIVLSIZ-UHFFFAOYSA-N	P28222	0.525561	245
Fc1ccc(C(=O)Nc2cc3c(C4CCN(CCCCCCCCCN5CCC(c6c7c([nH]c6)ccc(NC(=O)c6ccc(F)cc6)c7)CC5)CC4)c[nH]c3cc2)cc1	MYHIERWDBFTJDQ-UHFFFAOYSA-N	P28221	0.774436	32
Fc1ccc(C(=O)Nc2cc3c(C4CCN(CCCCCCCN5CCC(c6c7c([nH]c6)ccc(NC(=O)c6ccc(F)cc6)c7)CC5)CC4)c[nH]c3cc2)cc1	HXPLFONFARJCJA-UHFFFAOYSA-N	P28221	0.775518	36
Fc1ccc(C(=O)Nc2cc3c(C4CCN(CCCCCCCN5CCC(c6c7c([nH]c6)ccc(NC(=O)c6ccc(F)cc6)c7)CC5)CC4)c[nH]c3cc2)cc1	HXPLFONFARJCJA-UHFFFAOYSA-N	P28222	0.531679	267
Fc1ccc(C(=O)Nc2cc3c(C4CCN(CCCCCCN5CCC(c6c7c([nH]c6)ccc(NC(=O)c6ccc(F)cc6)c7)CC5)CC4)c[nH]c3cc2)cc1	JPLSQDNMMRTFKV-UHFFFAOYSA-N	P28221	0.77126	33
Fc1ccc(C(=O)Nc2cc3c(C4CCN(CCCCCCN5CCC(c6c7c([nH]c6)ccc(NC(=O)c6ccc(F)cc6)c7)CC5)CC4)c[nH]c3cc2)cc1	JPLSQDNMMRTFKV-UHFFFAOYSA-N	P28222	0.532071	263
Fc1ccc(C(=O)Nc2cc3c(C4CCN(CCCN5CCC(c6c7c([nH]c6)ccc(NC(=O)c6ccc(F)cc6)c7)CC5)CC4)c[nH]c3cc2)cc1	PZZMVKASPNMPKJ-UHFFFAOYSA-N	P28221	0.699017	70
Fc1ccc(C(=O)Nc2cc3c(C4CCN(CCOCCOCCN5CCC(c6c7c([nH]c6)ccc(NC(=O)c6ccc(F)cc6)c7)CC5)CC4)c[nH]c3cc2)cc1	OQTOMPQRGYCCES-UHFFFAOYSA-N	P28221	0.793903	23
Fc1ccc(C(=O)Nc2cc3c(C4CCN(CCOCCOCCN5CCC(c6c7c([nH]c6)ccc(NC(=O)c6ccc(F)cc6)c7)CC5)CC4)c[nH]c3cc2)cc1	OQTOMPQRGYCCES-UHFFFAOYSA-N	P28222	0.567487	193
Fc1ccc(C(=O)Nc2cc3c(C4CCN(CCOCCOCCOCCN5CCC(c6c7c([nH]c6)ccc(NC(=O)c6ccc(F)cc6)c7)CC5)CC4)c[nH]c3cc2)cc1	WBNRIXDAXMDBDQ-UHFFFAOYSA-N	P28221	0.79752	16
Fc1ccc(C(=O)Nc2cc3c(C4CCN(CCOCCOCCOCCN5CCC(c6c7c([nH]c6)ccc(NC(=O)c6ccc(F)cc6)c7)CC5)CC4)c[nH]c3cc2)cc1	WBNRIXDAXMDBDQ-UHFFFAOYSA-N	P28222	0.566134	176
Fc1ccc(C(N2CCN(CCCC3ON=C(c4cc(OC)c(OC)cc4)C3)CC2)c2ccc(F)cc2)cc1	PBLLZSMBTAPYBH-UHFFFAOYSA-N	P35462	0.886847	1
Fc1ccc(C(O)(C)C2C3(C)C(=Cc4c(-c5ccc(F)cc5)ncn4C3)CCC2)cc1	BRLSNZSPWLBFLZ-UHFFFAOYSA-N	P04150	0.976878	1
Fc1ccc(C(O)(C)C2C3(C)C(=Cc4n(-c5ccc(F)cc5)ncc4C3)CCC2)cc1	IPYQHDGIOUODBE-UHFFFAOYSA-N	P04150	0.975932	1
Fc1ccc(C(O)C2C3(C)C(=Cc4c(-c5ccc(F)cc5)ncn4C3)CCC2)cc1	YXQPDNYJXVGIES-UHFFFAOYSA-N	P04150	0.975241	1
Fc1ccc(C2=C(c3ccncc3)NC(=C3C=CC(=O)C=C3)N2)cc1	NJNKPVPFGLGHPA-UHFFFAOYSA-N	Q16539	0.579273	44
Fc1ccc(C2=C(c3ccncc3)NC(=C3C=CC(=O)C=C3)N2)cc1	NJNKPVPFGLGHPA-UHFFFAOYSA-N	P53779	0.116017	661
Fc1ccc(C2C(C(=O)OC)C3N(C)C(C2)CC3)cc1	QUSLQENMLDRCTO-UHFFFAOYSA-N	Q01959	0.775639	4
Fc1ccc(C2C(C(=O)OC)C3N(C)C(C2)CC3)cc1	QUSLQENMLDRCTO-UHFFFAOYSA-N	P34972	0.452846	148
Fc1ccc(C2C(COc3cc4OCOc4cc3)CNCC2)cc1	AHOUBRCZNHFOSL-UHFFFAOYSA-N	P31645	0.691507	10
Fc1ccc(C2C(COc3cc4OCOc4cc3)CNCC2)cc1	AHOUBRCZNHFOSL-UHFFFAOYSA-N	P20309	0.645845	18
Fc1ccc(-c2ncn3c2C=C2C(C)(C(C(O)(C)c4c(C)cccc4)CCC2)C3)cc1	LSQYYAVMYBZCPY-UHFFFAOYSA-N	P04150	0.978988	1
Fc1ccc(-c2ncn3c2C=C2C(C)(C(C(O)(C)c4c(C)ccs4)CCC2)C3)cc1	UUGJKSUOOIUEHL-UHFFFAOYSA-N	P04150	0.980457	1
Fc1ccc(-c2ncn3c2C=C2C(C)(C(C(O)(C)c4cc(C#N)ccc4)CCC2)C3)cc1	IKXOBEWAISCCOS-UHFFFAOYSA-N	P04150	0.98387	1
Fc1ccc(-c2ncn3c2C=C2C(C)(C(C(O)(C)c4cc(C)ccc4)CCC2)C3)cc1	PZXDYRZHRISNBO-UHFFFAOYSA-N	P04150	0.978555	1
Fc1ccc(-c2ncn3c2C=C2C(C)(C(C(O)(C)C4CC4)CCC2)C3)cc1	BNACLTNZCKWBBX-UHFFFAOYSA-N	P04150	0.977942	1
Fc1ccc(-c2ncn3c2C=C2C(C)(C(C(O)(C)c4ccc(C#N)cc4)CCC2)C3)cc1	IENLGDURJWOKSY-UHFFFAOYSA-N	P04150	0.970579	2
Fc1ccc(-c2ncn3c2C=C2C(C)(C(C(O)(C)c4ccccc4)CCC2)C3)cc1	AQSSOHCJSACXEG-UHFFFAOYSA-N	P04150	0.967871	1
Fc1ccc(-c2ncn3c2C=C2C(C)(C(C(O)(C)C4CCCCC4)CCC2)C3)cc1	VKMOUZMRRMPZAB-UHFFFAOYSA-N	P04150	0.987366	1
Fc1ccc(-c2ncn3c2C=C2C(C)(C(C(O)(C)c4ccncc4)CCC2)C3)cc1	WXYPXNYCWKYRQT-UHFFFAOYSA-N	P04150	0.972511	1
Fc1ccc(-c2ncn3c2C=C2C(C)(C(C(O)(C)C4CCOCC4)CCC2)C3)cc1	XIEBKQNZRFBICJ-UHFFFAOYSA-N	P04150	0.982638	1
Fc1ccc(-c2ncn3c2C=C2C(C)(C(C(O)(C)c4cnccc4)CCC2)C3)cc1	XLURXWJLPIJEJT-UHFFFAOYSA-N	P04150	0.978032	2
Fc1ccc(-c2ncn3c2C=C2C(C)(C(C(O)(C)c4cscc4)CCC2)C3)cc1	VPZJTZXCPYAMHY-UHFFFAOYSA-N	P04150	0.988584	1
Fc1ccc(-c2ncn3c2C=C2C(C)(C(C(O)(C)c4ncccc4)CCC2)C3)cc1	GZRLYBKRWQKXFO-UHFFFAOYSA-N	P04150	0.977612	1
Fc1ccc(-c2ncn3c2C=C2C(C)(C(C(O)(C)c4sc(C)cc4)CCC2)C3)cc1	ZDVQXHDMHSUXJJ-UHFFFAOYSA-N	P04150	0.989124	1
Fc1ccc(-c2ncn3c2C=C2C(C)(C(C(O)(C)c4sccc4)CCC2)C3)cc1	VQXYALIFGGOXRU-UHFFFAOYSA-N	P04150	0.98195	1
Fc1ccc(-c2ncn3c2C=C2C(C)(C(C(O)(C)c4sccn4)CCC2)C3)cc1	GVBOTHWKQLHFHQ-UHFFFAOYSA-N	P04150	0.98394	1
Fc1ccc(-c2ncn3c2C=C2C(C)(C(C(O)(CC(C)C)C)CCC2)C3)cc1	FVNUALGZXXEUEP-UHFFFAOYSA-N	P04150	0.979765	1
Fc1ccc(-c2ncn3c2C=C2C(C)(C(C(O)(CC=C)C)CCC2)C3)cc1	FBQILQSOCPDASN-UHFFFAOYSA-N	P04150	0.979112	1
Fc1ccc(-c2ncn3c2C=C2C(C)(C(C(O)(CCc4ccccc4)C)CCC2)C3)cc1	ZRYRCGNOGWVLFU-UHFFFAOYSA-N	P04150	0.983121	1
Fc1ccc(-c2ncn3c2C=C2C(C)(C(C(O)(CCCC)C)CCC2)C3)cc1	PGLJJNSAIGTCHX-UHFFFAOYSA-N	P04150	0.977348	1
Fc1ccc(-c2ncn3c2C=C2C(C)(C(C(OC)(C)c4sccc4)CCC2)C3)cc1	DQSFCOKHCJUZSN-UHFFFAOYSA-N	P04150	0.986468	1
Fc1ccc(CC(O)(C)C2C3(C)C(=Cc4c(-c5ccc(F)cc5)ncn4C3)CCC2)cc1	WURAKPAOMDMLLY-UHFFFAOYSA-N	P04150	0.981398	1
Fc1ccc(-n2ncc3c2C=C2C(C)(C(C(O)(C)c4cscc4)CCC2)C3)cc1	ZYRBSUDYHJGRMJ-UHFFFAOYSA-N	P04150	0.990918	1
Fc1ccc(-n2ncc3c2C=C2C(C)(C(C(O)c4c5c(sc4)cccc5)CCC2)C3)cc1	GSBXDPQKEHNRQR-UHFFFAOYSA-N	P04150	0.993842	1
Fc1ccc(-n2ncc3c2C=C2C(C)(C(C(O)CC=C)CCC2)C3)cc1	QELYUNHSBLBUDL-UHFFFAOYSA-N	P04150	0.969331	2
Ic1c(S(=O)(=O)CC)cc(C(=O)NCC2N(CC3CC3)CCC2)c(OC)c1	QICCKJBXMXZXJQ-UHFFFAOYSA-N	P35462	0.841022	6
Ic1c(S(=O)(=O)CC)cc(C(=O)NCC2N(CC3CC3)CCC2)c(OC)c1	QICCKJBXMXZXJQ-UHFFFAOYSA-N	P14416	0.496347	202
Ic1cc(Cl)c(NC2=[N+H]CCN2)c(Cl)c1	HSRPTPAPMBHRRJ-UHFFFAOYSA-O	Q9Y2I1	0.907323	1
Ic1cc(OC)c(OC)c(C(=O)NCC2N(CC)CCC2)c1	APNNSBJHVTUORL-UHFFFAOYSA-N	P14416	0.810701	14
Ic1ccc(CCNC(SCCCc2[nH]cnc2)N)cc1	UWFACTDPNOOPFV-UHFFFAOYSA-N	Q9Y5N1	0.922795	4
Ic1ccc(CCNC(SCCCc2[nH]cnc2)N)cc1	UWFACTDPNOOPFV-UHFFFAOYSA-N	Q9H3N8	0.870692	5
N#Cc1cc2c(nc(N3CC(C)N(CC4Oc5c6c(nc(C)cc6)ccc5OC4)CC3)cc2)cc1	SCHNMRACMXDCIP-UHFFFAOYSA-N	P08908	0.865967	9
N#Cc1cc2c(nc(N3CCN(CC4Oc5c6c(nc(C)cc6)ccc5OC4)CC3)cc2)cc1	AIBSVCNXTNBLRF-UHFFFAOYSA-N	P08908	0.795032	5
N#Cc1cc2c(nc(N3CCN(CC4Oc5c6c(nc(C)cc6)ccc5OC4)CCC3)cc2)cc1	DMSWKGQIPVEMFF-UHFFFAOYSA-N	P08908	0.806086	4
N(=Nc1ccc(NC)cc1)c1cc2scnc2cc1	HYOWJSJJAVEHTC-UHFFFAOYSA-N	P50406	0.506822	19
N(=Nc1ccc(NC)cc1)c1cc2scnc2cc1	HYOWJSJJAVEHTC-UHFFFAOYSA-N	P46098	0.476365	24
N(=Nc1ccc(NC)cc1)c1cc2scnc2cc1	HYOWJSJJAVEHTC-UHFFFAOYSA-N	P43115	0.264707	172
N(=Nc1ccc(NC)cc1)c1cc2scnc2cc1	HYOWJSJJAVEHTC-UHFFFAOYSA-N	P08908	0.159676	354
N(=Nc1ccc(NC)cc1)c1cc2scnc2cc1	HYOWJSJJAVEHTC-UHFFFAOYSA-N	P35408	0.158427	358
N(=Nc1ccc(NC)cc1)c1cc2scnc2cc1	HYOWJSJJAVEHTC-UHFFFAOYSA-N	P21918	0.114748	484
N(=Nc1ccc(NC)cc1)c1cc2scnc2cc1	HYOWJSJJAVEHTC-UHFFFAOYSA-N	P28566	0.0545866	702
N(c1nc(C2CN(CCC3Oc4c(OC3)cccc4)CCC2)ccn1)C1CC1	VXCQRJMZNAHDSU-UHFFFAOYSA-N	P08908	0.879302	3
N(CCC)(CCC)CCc1c2c([nH]c1)cccc2	BOOQTIHIKDDPRW-UHFFFAOYSA-N	P08908	0.395243	72
N(CCC=C1c2c(OCc3c1cccc3)cccc2)(C)C	ODQWQRRAPPTVAG-UHFFFAOYSA-N	P35367	0.912032	1
N(CCC=C1c2c(OCc3c1cccc3)cccc2)(C)C	ODQWQRRAPPTVAG-UHFFFAOYSA-N	P11229	0.876552	3
N(CCC=C1c2c(OCc3c1cccc3)cccc2)(C)C	ODQWQRRAPPTVAG-UHFFFAOYSA-N	P31645	0.825402	5
N(CCC=C1c2c(OCc3c1cccc3)cccc2)(C)C	ODQWQRRAPPTVAG-UHFFFAOYSA-N	P20309	0.822967	6
N(CCC=C1c2c(OCc3c1cccc3)cccc2)(C)C	ODQWQRRAPPTVAG-UHFFFAOYSA-N	P08912	0.817691	7
N(CCC=C1c2c(OCc3c1cccc3)cccc2)(C)C	ODQWQRRAPPTVAG-UHFFFAOYSA-N	P08173	0.723971	18
N1(c2c3OCCOc3ccc2)CCN(C2Cc3c(cccc3)C2)CC1	QJPPEMXOOWNICQ-UHFFFAOYSA-N	P08908	0.750955	3
NC(Cc1[nH]cnc1)C	XNQIOISZPFVUFG-UHFFFAOYSA-N	Q9Y5N1	0.826899	2
Nc1nc2c(cn1)CC1N(CCC)CCCC1C2	TUFADSGTJUOBEH-UHFFFAOYSA-N	P35462	0.57575	20
Nc1nc2c(cn1)CC1N(CCC)CCCC1C2	TUFADSGTJUOBEH-UHFFFAOYSA-N	P21917	0.510518	38
O(C#C)c1c(OC)c-2c(OC(CC=C)c3c4C(C)=CC(C)(C)Nc4ccc-23)cc1	WHIJULNQSGWLDI-UHFFFAOYSA-N	P04150	0.917376	1
O(C#N)c1c(OC)c-2c(OC(CC=C)c3c4C(C)=CC(C)(C)Nc4ccc-23)cc1	VMLKBVXDJAFFDO-UHFFFAOYSA-N	P04150	0.922304	1
O(C(c1ccccc1)c1ccccc1)C1CCN(C)CC1	OWQUZNMMYNAXSL-UHFFFAOYSA-N	P35367	0.598277	7
O(C(c1ccccc1)C1OCCNC1)c1c(OC)cccc1	MZGJHBJKODTIQM-UHFFFAOYSA-N	P23975	0.82009	1
O(C)C12C(C(O)(C(C)(C)C)C)CC3(C45c6c(c(O)ccc6CC3N(CC3CC3)CC4)OC15)CC2	RMRJXGBAOAMLHD-UHFFFAOYSA-N	P41145	0.991218	1
O(C)C12C(C(O)(C(C)(C)C)C)CC3(C45c6c(c(O)ccc6CC3N(CC3CC3)CC4)OC15)CC2	RMRJXGBAOAMLHD-UHFFFAOYSA-N	P35372	0.970168	2
O(C)C12C(C(O)(C(C)(C)C)C)CC3(C45c6c(c(O)ccc6CC3N(CC3CC3)CC4)OC15)CC2	RMRJXGBAOAMLHD-UHFFFAOYSA-N	P41143	0.964086	5
O(C)C12C(C(O)(CCC)C)CC3(C45c6c(c(O)ccc6CC3N(C)CC4)OC15)CC2	BRTSNYPDACNMIP-UHFFFAOYSA-N	P41145	0.893986	4
O(C)C12C(CNCC=Cc3ccccc3)CC3(C45c6c(c(O)ccc6CC3N(C)CC4)OC15)CC2	XYKPUZDBFYADTM-UHFFFAOYSA-N	P35372	0.973551	1
O(C)C12C(CNCC=Cc3ccccc3)CC3(C45c6c(c(O)ccc6CC3N(C)CC4)OC15)CC2	XYKPUZDBFYADTM-UHFFFAOYSA-N	P41145	0.922795	10
O(C)C12C(CNCC=Cc3ccccc3)CC3(C45c6c(c(O)ccc6CC3N(C)CC4)OC15)CC2	XYKPUZDBFYADTM-UHFFFAOYSA-N	P41143	0.867962	37
O(C)c1c(-c2c(C#CC3(O)C4(C)C(C5C(c6c(cc(O)cc6)CC5)CC4)CC3)c3c([nH]2)cccc3)cccc1	XKLGAAZXQPUGGQ-UHFFFAOYSA-N	P03372	0.887293	9
O(C)c1c(CC(N)C)cc(OC)c(CC)c1	HXJKWPGVENNMCC-UHFFFAOYSA-N	P28223	0.755505	2
O(C)c1c(O)ccc2c1CN1C(c3c(cc(OC)c(O)c3)CC1)C2	JKPISQIIWUONPB-UHFFFAOYSA-N	P21918	0.742891	8
O(C)c1c(O)ccc2c1CN1C(c3c(cc(OC)c(O)c3)CC1)C2	JKPISQIIWUONPB-UHFFFAOYSA-N	P21728	0.616955	48
O(C)c1c(O)ccc2OC(=Cc3c(C(=CCC)C)ccs3)c3c4C(C)=CC(C)(C)Nc4ccc3-c12	CAVTYMQSFAIXRJ-UHFFFAOYSA-N	P04150	0.986995	1
O(C)c1c(O)ccc2OC(=Cc3c(C(=CCC)C)ccs3)c3c4C(C)=CC(C)(C)Nc4ccc3-c12	CAVTYMQSFAIXRJ-UHFFFAOYSA-N	P08235	0.842734	16
O(C)c1c(O)ccc2OC(=Cc3c(C(=CCC)C)ccs3)c3c4C(C)=CC(C)(C)Nc4ccc3-c12	CAVTYMQSFAIXRJ-UHFFFAOYSA-N	P06401	0.732451	71
O(C)c1c(O)ccc2OC(=Cc3c(C(=NO)C)ccs3)c3c4C(C)=CC(C)(C)Nc4ccc3-c12	KAAJYBMWABCTAG-UHFFFAOYSA-N	P04150	0.984658	1
O(C)c1c(O)ccc2OC(=Cc3c(C(=NO)C)ccs3)c3c4C(C)=CC(C)(C)Nc4ccc3-c12	KAAJYBMWABCTAG-UHFFFAOYSA-N	P08235	0.704661	77
O(C)c1c(O)ccc2OC(=Cc3c(C(O)C)ccs3)c3c4C(C)=CC(C)(C)Nc4ccc3-c12	QBUKAFSEUHGMMX-UHFFFAOYSA-N	P04150	0.952184	1
O(C)c1c(O)ccc2OC(=Cc3c(CO)ccs3)c3c4C(C)=CC(C)(C)Nc4ccc3-c12	QQGISFDJEJMKIL-UHFFFAOYSA-N	P04150	0.967691	1
O(C)c1c2c(C(C)C(N(CCC)CCC)C=C2)ccc1	YNNTVNSZMGTKJL-UHFFFAOYSA-N	P35462	0.569072	19
O(C)c1c2c(C(C)C(N(CCC)CCC)C=C2)ccc1	YNNTVNSZMGTKJL-UHFFFAOYSA-N	P14416	0.550244	23
O(C)c1c2c(C(C)C(N(CCC)CCC)C=C2)ccc1	YNNTVNSZMGTKJL-UHFFFAOYSA-N	P21917	0.301112	198
O(C)c1c2OC3C4(c2ccc1)C(CN(C)CC4)CCC3	JVIMGZUQAPMHLS-UHFFFAOYSA-N	P35372	0.240894	248
O(C)c1c2OC3C4(c2ccc1)C(CN(CC1CC1)CC4)CCC3	GGRHHMUDPLWGFI-UHFFFAOYSA-N	P41145	0.416398	66
O(C)c1c2OC3C4(c2ccc1)C(CN(CC1CC1)CC4)CCC3	GGRHHMUDPLWGFI-UHFFFAOYSA-N	P35372	0.325811	145
O(C)c1c2OC3C4(c2ccc1)C(CN(CCc1ccccc1)CC4)CCC3	HVQROFSHEXGBAM-UHFFFAOYSA-N	P35372	0.438288	94
O(C)c1c2OC3C4(OC)C(CNCC=Cc5ccccc5)CC5(C63c2c(cc1)CC5N(C)CC6)CC4	JLGLWPIHBBGNAU-UHFFFAOYSA-N	P35372	0.914319	1
O(C)c1c2OC3C4(OC)C(CNCC=Cc5ccccc5)CC5(C63c2c(cc1)CC5N(C)CC6)CC4	JLGLWPIHBBGNAU-UHFFFAOYSA-N	P41145	0.81771	15
O(C)c1cc2c(C(O)C3N4CC(C=C)C(C3)CC4)ccnc2cc1	LOUPRKONTZGTKE-UHFFFAOYSA-N	P08172	0.763489	6
O(C)c1cc2-c3c(N)cccc3CC3N(C)CCc(c23)c1	RHZAGARGKYFZJB-UHFFFAOYSA-N	P21728	0.391597	159
O(C)c1cc2N(CC(CN(C)C)C)c3c(Sc2cc1)cccc3	VRQVVMDWGGWHTJ-UHFFFAOYSA-N	P35367	0.837199	3
O(C)c1ccc(CC(NCC(O)c2c3c(c(O)cc2)NC(=O)C=C3)C)cc1	IHOXNOQMRZISPV-UHFFFAOYSA-N	P07550	0.598382	42
O(CC(O)CNC1C2CC3CC1CC(C2)C3)c1c2c([nH]cc2)ccc1	YBHDYSORKFCAGR-UHFFFAOYSA-N	P08908	0.774236	5
O(CC)c1c(CC(N2CCNCC2)c2ccccc2)cccc1	CVFBVSUFNWOPLD-UHFFFAOYSA-N	P23975	0.875653	1
O(CC)c1c(CC(N2CCNCC2)c2ccccc2)cccc1	CVFBVSUFNWOPLD-UHFFFAOYSA-N	P31645	0.72949	6
O(CC)c1c(N2CCN(CCCC3ON=C(c4cc(OC)c(OC)cc4)C3)CC2)cccc1	BUSRXNBLQQVZCO-UHFFFAOYSA-N	P35462	0.922174	1
O(Cc1c(C=C2Oc3c(c(OC)c(O)cc3)-c3c2c2C(C)=CC(C)(C)Nc2cc3)scc1)C	UZNBZDTUBTWOBU-UHFFFAOYSA-N	P04150	0.951594	1
O(Cc1c(C=C2Oc3c(c(OC)c(O)cc3)-c3c2c2C(C)=CC(C)(C)Nc2cc3)scc1)C	UZNBZDTUBTWOBU-UHFFFAOYSA-N	P08235	0.632627	76
O(Cc1c(C2CC2)cccc1)C1=NCCN1	UFTDWENCKFGQDO-UHFFFAOYSA-N	Q9Y2I1	0.598866	6
O(CC1C(c2ccccc2)CCN(C)C1)c1ccc(OC)cc1	OJSFTALXCYKKFQ-UHFFFAOYSA-N	P11229	0.34622	65
O(CC1C(c2ccccc2)CCN(C)C1)c1ccc(OC)cc1	OJSFTALXCYKKFQ-UHFFFAOYSA-N	P31645	0.292746	126
O(CCCc1ccccc1)C12C34c5c(c(O)ccc5CC1N(CC1CC1)CC3)OC4C(=O)CC2	KOXWKZKLXNZQAO-UHFFFAOYSA-N	P41145	0.963941	1
O(CCCc1ccccc1)C12C34c5c(c(O)ccc5CC1N(CC1CC1)CC3)OC4C(=O)CC2	KOXWKZKLXNZQAO-UHFFFAOYSA-N	P35372	0.958438	2
O(CCCc1ccccc1)C12C34c5c(c(O)ccc5CC1N(CC1CC1)CC3)OC4C(=O)CC2	KOXWKZKLXNZQAO-UHFFFAOYSA-N	P41143	0.849747	15
O(CCCN1C(C)COCC1)c1cc2c(C(c3ccc(OC)cc3)CN(C)C2)cc1	DIMAAAZZSSXDEH-UHFFFAOYSA-N	P31645	0.934762	1
O(CCCN1C(C)COCC1)c1cc2c(C(c3ccc(OC)cc3)CN(C)C2)cc1	DIMAAAZZSSXDEH-UHFFFAOYSA-N	Q9Y5N1	0.882199	2
O(CCCN1CCCCC1)c1ccc(CN(CCCC23c4c(cccc4)C(c4c2cccc4)CC3)C)cc1	AQQFXOLTZFTABW-UHFFFAOYSA-N	Q9Y5N1	0.853271	2
O(CCCN1CCCCC1)c1ccc(CN(CCCC23c4c(cccc4)C(c4c2cccc4)CC3)C)cc1	AQQFXOLTZFTABW-UHFFFAOYSA-N	P35367	0.495034	132
O(N=C(C)c1c(C=C2Oc3c(c(OC)c(O)cc3)-c3c2c2C(C)=CC(C)(C)Nc2cc3)scc1)C	XTLUPLYDVHOHSW-UHFFFAOYSA-N	P04150	0.977261	1
O(N=C(C)c1c(C=C2Oc3c(c(OC)c(O)cc3)-c3c2c2C(C)=CC(C)(C)Nc2cc3)scc1)C	XTLUPLYDVHOHSW-UHFFFAOYSA-N	P08235	0.839973	16
O=[N+]([O-])c1c(C=CC(=O)NCC2C3(OC)C4Oc5c(OC)ccc6c5C54C(C(N(C)CC5)C6)(C2)CC3)cccc1	FMABZRUGTFUOAV-UHFFFAOYSA-N	P35372	0.944085	1
O=[N+]([O-])c1c(C=CC(=O)NCC2C3(OC)C4Oc5c(OC)ccc6c5C54C(C(N(C)CC5)C6)(C2)CC3)cccc1	FMABZRUGTFUOAV-UHFFFAOYSA-N	P41145	0.903033	3
O=[N+]([O-])c1cc(C2C(C(=O)OCCCN3CCC(c4ccccc4)(c4ccccc4)CC3)=C(C)NC(C)=C2C(=O)OC)ccc1	SVJMLYUFVDMUHP-UHFFFAOYSA-N	P35348	0.977262	1
O=[N+]([O-])c1cc(C2C34C56c7c(c(OC)ccc7CC3N(C)CC5)OC6C(OC)(C=C4)C2)ccc1	VWQZGDTVUHHSDR-UHFFFAOYSA-N	P41145	0.447258	159
O=[N+]([O-])c1cc2c(nc(N3CCN(CC4Oc5c6c(nc(C)cc6)ccc5OC4)CC3)cc2)cc1	KRIGTODSZRNOTC-UHFFFAOYSA-N	P08908	0.721034	17
O=[N+]([O-])c1ccc(C=CC(=O)NCC2C3(OC)C4Oc5c(O)ccc6c5C54C(C(N(C)CC5)C6)(C2)CC3)cc1	JNSXETCCDYBEEE-UHFFFAOYSA-N	P35372	0.986506	1
O=[N+]([O-])c1ccc(C=CC(=O)NCC2C3(OC)C4Oc5c(O)ccc6c5C54C(C(N(C)CC5)C6)(C2)CC3)cc1	JNSXETCCDYBEEE-UHFFFAOYSA-N	P41145	0.933564	5
O=[N+]([O-])c1ccc(C=CC(=O)NCC2C3(OC)C4Oc5c(O)ccc6c5C54C(C(N(C)CC5)C6)(C2)CC3)cc1	JNSXETCCDYBEEE-UHFFFAOYSA-N	P41143	0.755897	113
O=[N+]([O-])c1ccc(C=CC(=O)NCC2C3(OC)C4Oc5c(OC)ccc6c5C54C(C(N(C)CC5)C6)(C2)CC3)cc1	PJWLZVHHANRDDX-UHFFFAOYSA-N	P35372	0.911449	1
O=[N+]([O-])c1ccc(C=CC(=O)NCC2C3(OC)C4Oc5c(OC)ccc6c5C54C(C(N(C)CC5)C6)(C2)CC3)cc1	PJWLZVHHANRDDX-UHFFFAOYSA-N	P41145	0.777763	16
O=C([O-])C(N)CCC(=O)O	WHUUTDBJXJRKMK-UHFFFAOYSA-M	Q16099	0.996488	1
O=C(C(C)C)C12C(=O)C(CC=C(C)C)=C(O)C(CC=C(C)C)(C1=O)CC(CC=C(C)C)C2(CCC=C(C)C)C	KGSZHKRKHXOAMG-UHFFFAOYSA-N	O75469	0.829823	1
O=C(C(N(C(=O)C1N(C(=O)C(N)Cc2ccc(O)cc2)CCC1)C)Cc1ccccc1)N1C(C(=O)N)CCC1	JAKBYSTWCHUQOK-UHFFFAOYSA-N	P35372	0.326237	215
O=C(C)C1C2(C)C(C3C(C4(C)C(=CC(=O)CC4)CC3)CC2)CC1	RJKFOVLPORLFTN-UHFFFAOYSA-N	P06401	0.708178	4
O=C(C=Cc1c(C)cccc1)N1CC2C3(OC)C4Oc5c(O)ccc6c5C54C(C=C3)(C(N(C)CC5)C6)C2C1	KMRLAXVKJZMFFJ-UHFFFAOYSA-N	P35372	0.920451	1
O=C(C=Cc1c(C)cccc1)N1CC2C3(OC)C4Oc5c(O)ccc6c5C54C(C=C3)(C(N(C)CC5)C6)C2C1	KMRLAXVKJZMFFJ-UHFFFAOYSA-N	P41145	0.811816	19
O=C(C=Cc1c(C)cccc1)N1CC2C3(OC)C4Oc5c(O)ccc6c5C54C(C=C3)(C(N(C)CC5)C6)C2C1	KMRLAXVKJZMFFJ-UHFFFAOYSA-N	P41143	0.794395	23
O=C(C=Cc1c(-c2ccccc2)nn2c1C=CC=C2)N1C(CCO)CCCC1	OPLOPFHUHFGKMJ-UHFFFAOYSA-N	P30542	0.354109	268
O=C(C=Cc1ccc(C)cc1)N1CC2C3(OC)C4Oc5c(O)ccc6c5C54C(C=C3)(C(N(C)CC5)C6)C2C1	IQUJPSZZBAYWMS-UHFFFAOYSA-N	P35372	0.925016	1
O=C(C=Cc1ccc(C)cc1)N1CC2C3(OC)C4Oc5c(O)ccc6c5C54C(C=C3)(C(N(C)CC5)C6)C2C1	IQUJPSZZBAYWMS-UHFFFAOYSA-N	P41143	0.81289	24
O=C(C=Cc1ccc(C)cc1)N1CC2C3(OC)C4Oc5c(O)ccc6c5C54C(C=C3)(C(N(C)CC5)C6)C2C1	IQUJPSZZBAYWMS-UHFFFAOYSA-N	P41145	0.804175	27
O=C(c1c(C)n2C(CN3CCOCC3)COc3c2c1ccc3)c1c2c(ccc1)cccc2	HQVHOQAKMCMIIM-UHFFFAOYSA-N	P34972	0.803204	8
O=C(c1c(C)n2C(CN3CCOCC3)COc3c2c1ccc3)c1c2c(ccc1)cccc2	HQVHOQAKMCMIIM-UHFFFAOYSA-N	P21554	0.530445	142
O=C(CN(CC(=O)N1c2ncccc2NC(=O)c2c1cccc2)CCCCCCN(CCCCCCCCN(CCCCCCNCC(=O)N1c2ncccc2NC(=O)c2c1cccc2)C)C)N1c2ncccc2NC(=O)c2c1cccc2	YUJOQEAGGUIMED-UHFFFAOYSA-N	P08172	0.866921	1
O=C(CN(CC(=O)N1c2ncccc2NC(=O)c2c1cccc2)CCCCCCN(CCCCCCCCN(CCCCCCNCC(=O)N1c2ncccc2NC(=O)c2c1cccc2)C)C)N1c2ncccc2NC(=O)c2c1cccc2	YUJOQEAGGUIMED-UHFFFAOYSA-N	P20309	0.845257	2
O=C(CN(CC(=O)N1c2ncccc2NC(=O)c2c1cccc2)CCCCCCN(CCCCCCCCN(CCCCCCNCC(=O)N1c2ncccc2NC(=O)c2c1cccc2)C)C)N1c2ncccc2NC(=O)c2c1cccc2	YUJOQEAGGUIMED-UHFFFAOYSA-N	P08173	0.727935	6
O=C(CN(CC(=O)N1c2ncccc2NC(=O)c2c1cccc2)CCCCCCN(CCCCCCCCN(CCCCCCNCC(=O)N1c2ncccc2NC(=O)c2c1cccc2)C)C)N1c2ncccc2NC(=O)c2c1cccc2	YUJOQEAGGUIMED-UHFFFAOYSA-N	P11229	0.734646	10
O=C(CO)C1(O)C2(C)C(C3C(C4(C)C(=CC(=O)C=C4)CC3)C(O)C2)CC1	OIGNJSKKLXVSLS-UHFFFAOYSA-N	P04150	0.912014	1
O=C(CO)C1(O)C2(C)C(C3C(C4(C)C(=CC(=O)CC4)CC3)C(O)C2)CC1	JYGXADMDTFJGBT-UHFFFAOYSA-N	P04150	0.895837	1
O=C(N(C)C1C(N2CCCC2)CC2(OCCC2)CC1)Cc1c2c(occ2)ccc1	JMBYBVLCYODBJQ-UHFFFAOYSA-N	P41145	0.866148	4
O=C(N(C)C1C(N2CCCC2)CC2(OCCC2)CC1)Cc1c2c(occ2)ccc1	JMBYBVLCYODBJQ-UHFFFAOYSA-N	P35372	0.433286	308
O=C(N(CC(C)C)C1CNCC1)c1c(C(C)C)cccc1	WUTRVCAUFFQVGX-UHFFFAOYSA-N	P23975	0.688848	3
O=C(N(CC)CC)c1ccc(C(N2C(C)CN(CC=C)C(C)C2)c2cc(O)ccc2)cc1	LBLDMHBSVIVJPM-UHFFFAOYSA-N	P41143	0.886483	2
O=C(N(CC)CC)c1ccc(C(N2C(C)CN(CC=C)C(C)C2)c2cc(O)ccc2)cc1	LBLDMHBSVIVJPM-UHFFFAOYSA-N	P41145	0.605441	102
O=C(N(CC)CC)c1ccc(C(N2C(C)CN(CC=C)C(C)C2)c2cc(O)ccc2)cc1	LBLDMHBSVIVJPM-UHFFFAOYSA-N	P35372	0.197126	691
O=C(N(CC)CC)NC1C=C2c3c4c([nH]cc4CC2N(C)C1)ccc3	BKRGVLQUQGGVSM-UHFFFAOYSA-N	P28221	0.97526	2
O=C(N(CC)CC)NC1C=C2c3c4c([nH]cc4CC2N(C)C1)ccc3	BKRGVLQUQGGVSM-UHFFFAOYSA-N	P28335	0.944001	4
O=C(N(CC)CC)NC1C=C2c3c4c([nH]cc4CC2N(C)C1)ccc3	BKRGVLQUQGGVSM-UHFFFAOYSA-N	P35348	0.937334	5
O=C(N(CC)CC)NC1C=C2c3c4c([nH]cc4CC2N(C)C1)ccc3	BKRGVLQUQGGVSM-UHFFFAOYSA-N	P08908	0.931756	7
O=C(N(CC)CC)NC1C=C2c3c4c([nH]cc4CC2N(C)C1)ccc3	BKRGVLQUQGGVSM-UHFFFAOYSA-N	P35368	0.929089	8
O=C(N(CC)CC)NC1C=C2c3c4c([nH]cc4CC2N(C)C1)ccc3	BKRGVLQUQGGVSM-UHFFFAOYSA-N	P08913	0.915514	9
O=C(N(CC)CC)NC1C=C2c3c4c([nH]cc4CC2N(C)C1)ccc3	BKRGVLQUQGGVSM-UHFFFAOYSA-N	P28222	0.898496	19
O=C(N(CC)CC)NC1C=C2c3c4c([nH]cc4CC2N(C)C1)ccc3	BKRGVLQUQGGVSM-UHFFFAOYSA-N	P41595	0.890587	22
O=C(N(CC)CC)NC1C=C2c3c4c([nH]cc4CC2N(C)C1)ccc3	BKRGVLQUQGGVSM-UHFFFAOYSA-N	P18089	0.88938	25
O=C(N(CC)CC)NC1C=C2c3c4c([nH]cc4CC2N(C)C1)ccc3	BKRGVLQUQGGVSM-UHFFFAOYSA-N	P35462	0.874388	34
O=C(N(CC)CC)NC1C=C2c3c4c([nH]cc4CC2N(C)C1)ccc3	BKRGVLQUQGGVSM-UHFFFAOYSA-N	P14416	0.835715	69
O=C(N(CC)CC)NC1C=C2c3c4c([nH]cc4CC2N(C)C1)ccc3	BKRGVLQUQGGVSM-UHFFFAOYSA-N	P08588	0.796778	103
O=C(N(CC)CC)NC1C=C2c3c4c([nH]cc4CC2N(C)C1)ccc3	BKRGVLQUQGGVSM-UHFFFAOYSA-N	P28223	0.466331	562
O=C(N(CC)CC)NC1CN(C)C2C(c3c4c([nH]cc4C2)ccc3)C1	JOAHPSVPXZTVEP-UHFFFAOYSA-N	P28221	0.943784	2
O=C(N(CC)CC)NC1CN(C)C2C(c3c4c([nH]cc4C2)ccc3)C1	JOAHPSVPXZTVEP-UHFFFAOYSA-N	P41595	0.928054	3
O=C(N(CC)CC)NC1CN(C)C2C(c3c4c([nH]cc4C2)ccc3)C1	JOAHPSVPXZTVEP-UHFFFAOYSA-N	P18825	0.900262	7
O=C(N(CC)CC)NC1CN(C)C2C(c3c4c([nH]cc4C2)ccc3)C1	JOAHPSVPXZTVEP-UHFFFAOYSA-N	P21918	0.883261	10
O=C(N(Cc1c(OC)cccc1)c1c(Oc2ccccc2)cccc1)C	BQEBXBPAKJNHQZ-UHFFFAOYSA-N	P41145	0.435228	31
O=C(N(Cc1ccccc1)C)C(NC(=O)C1N(C(=O)c2c3c(n(C)c2)cccc3)CC(O)C1)Cc1cc2c(cc1)cccc2	BFNKQTIJVFGCKQ-UHFFFAOYSA-N	P25103	0.855269	4
O=C(N)C(c1ccccc1)(c1ccccc1)C1CN(CCc2cc3c(OCC3)cc2)CC1	HXGBXQDTNZMWGS-UHFFFAOYSA-N	P20309	0.846023	3
O=C(N)C(c1ccccc1)(c1ccccc1)C1CN(CCc2cc3c(OCC3)cc2)CC1	HXGBXQDTNZMWGS-UHFFFAOYSA-N	P11229	0.791951	5
O=C(N)C(c1ccccc1)(c1ccccc1)C1CN(CCc2cc3c(OCC3)cc2)CC1	HXGBXQDTNZMWGS-UHFFFAOYSA-N	P08172	0.811365	7
O=C(N)C(c1ccccc1)(c1ccccc1)C1CN(CCc2cc3c(OCC3)cc2)CC1	HXGBXQDTNZMWGS-UHFFFAOYSA-N	P08173	0.795932	10
O=C(N)C(c1ccccc1)(c1ccccc1)C1CN(CCc2cc3c(OCC3)cc2)CC1	HXGBXQDTNZMWGS-UHFFFAOYSA-N	P08912	0.744171	28
O=C(N)C1(N2CCCCC2)CCN(CCCN2c3c(cccc3)CCc3c2cccc3)CC1	NWPJLRSCSQHPJV-UHFFFAOYSA-N	P35462	0.566603	29
O=C(N)C1(N2CCCCC2)CCN(CCCN2c3c(cccc3)CCc3c2cccc3)CC1	NWPJLRSCSQHPJV-UHFFFAOYSA-N	P14416	0.325132	230
O=C(N)c1c(O)c2c(cc1)CC1[N+](CC3CC3)(C)CCC32C1(O)CCC(=O)C3	ATCVVCBJNHXIEX-UHFFFAOYSA-O	P35372	0.909609	1
O=C(N)c1c(O)c2c(cc1)CC1[N+](CC3CC3)(C)CCC32C1(O)CCC(=O)C3	ATCVVCBJNHXIEX-UHFFFAOYSA-O	P41145	0.823084	3
O=C(N)c1c(O)c2c(cc1)CC1N(C)CCC32C1CCC(=O)C3	KIBALXBELNWKRK-UHFFFAOYSA-N	P35372	0.919147	1
O=C(N)c1c(O)c2c(cc1)CC1N(C)CCC32C1CCC(=O)C3	KIBALXBELNWKRK-UHFFFAOYSA-N	P41145	0.754521	8
O=C(N)c1c(O)c2c(cc1)CC1N(C)CCC32C1CCC(=O)C3	KIBALXBELNWKRK-UHFFFAOYSA-N	P41143	0.574773	81
O=C(N)c1c(O)c2c(cc1)CC1N(CC3CC3)CCC32C1(O)Cc1c2c([nH]c1C3)cccc2	SYDFANRJNFCVKV-UHFFFAOYSA-N	P41143	0.886326	5
O=C(N)c1c(O)c2c(cc1)CC1N(CC3CC3)CCC32C1(O)Cc1c2c([nH]c1C3)cccc2	SYDFANRJNFCVKV-UHFFFAOYSA-N	P41145	0.911536	7
O=C(N)c1c(O)c2c(cc1)CC1N(CC3CC3)CCC32C1(O)Cc1c2c([nH]c1C3)cccc2	SYDFANRJNFCVKV-UHFFFAOYSA-N	P35372	0.905568	9
O=C(N)c1c(O)c2c(cc1)CC1N(CC3CC3)CCC32C1(O)CCC(=O)C3	RYIDHLJADOKWFM-UHFFFAOYSA-N	P35372	0.977389	1
O=C(N)c1c(O)c2c(cc1)CC1N(CC3CC3)CCC32C1(O)CCC(=O)C3	RYIDHLJADOKWFM-UHFFFAOYSA-N	P41145	0.950978	2
O=C(N)c1c(O)c2c(cc1)CC1N(CC3CC3)CCC32C1(O)CCC(=O)C3	RYIDHLJADOKWFM-UHFFFAOYSA-N	P41143	0.768402	30
O=C(N)c1c(O)c2c(cc1)CC1N(CC3CC3)CCC32C1(O)CCCC3	XMMYBZHHAZNWDZ-UHFFFAOYSA-N	P35372	0.96657	1
O=C(N)c1c(O)c2c(cc1)CC1N(CC3CC3)CCC32C1(O)CCCC3	XMMYBZHHAZNWDZ-UHFFFAOYSA-N	P41145	0.935669	2
O=C(N)c1c(O)c2c(cc1)CC1N(CC3CC3)CCC32C1(O)CCCC3	XMMYBZHHAZNWDZ-UHFFFAOYSA-N	P41143	0.849797	13
O=C(N)c1c(O)c2c(cc1)CC1N(CC3CCC3)CCC32C1(O)CCC(O)C3	NWIALXFYKPFWTR-UHFFFAOYSA-N	P35372	0.982627	1
O=C(N)c1c(O)c2c(cc1)CC1N(CC3CCC3)CCC32C1(O)CCC(O)C3	NWIALXFYKPFWTR-UHFFFAOYSA-N	P41145	0.974732	2
O=C(N)c1c(O)c2c(cc1)CC1N(CC3CCC3)CCC32C1(O)CCC(O)C3	NWIALXFYKPFWTR-UHFFFAOYSA-N	P41143	0.823971	36
O=C(N)c1c2OC3C(=C)CCC4(O)C53c2c(cc1)CC4N(CC1CC1)CC5	VTWNPJUAXNDVSF-UHFFFAOYSA-N	P41145	0.972313	1
O=C(N)c1c2OC3C(=C)CCC4(O)C53c2c(cc1)CC4N(CC1CC1)CC5	VTWNPJUAXNDVSF-UHFFFAOYSA-N	P35372	0.954796	2
O=C(N)c1c2OC3C(=C)CCC4(O)C53c2c(cc1)CC4N(CC1CC1)CC5	VTWNPJUAXNDVSF-UHFFFAOYSA-N	P41143	0.728168	67
O=C(N)c1c2OC3C(=O)CCC4(O)C53c2c(cc1)CC4[N+](CC1CC1)(C)CC5	HRLBITJBWAMBFC-UHFFFAOYSA-O	P35372	0.890828	1
O=C(N)c1c2OC3C(=O)CCC4(O)C53c2c(cc1)CC4N(CC=C)CC5	NMCHQXWAEXPBIO-UHFFFAOYSA-N	P35372	0.937284	1
O=C(N)c1c2OC3C(=O)CCC4(O)C53c2c(cc1)CC4N(CC=C)CC5	NMCHQXWAEXPBIO-UHFFFAOYSA-N	P41145	0.915551	2
O=C(N)c1c2OC3C(=O)CCC4(O)C53c2c(cc1)CC4N(CC1CC1)CC5	QAICPHMNUHNDMC-UHFFFAOYSA-N	P35372	0.967377	1
O=C(N)c1c2OC3C(=O)CCC4(O)C53c2c(cc1)CC4N(CC1CC1)CC5	QAICPHMNUHNDMC-UHFFFAOYSA-N	P41145	0.940243	2
O=C(N)c1c2OC3C(=O)CCC4C53c2c(cc1)CC4N(C)CC5	BSIMUCFMGOYWKP-UHFFFAOYSA-N	P35372	0.854784	1
O=C(N)c1c2OC3C(=O)CCC4C53c2c(cc1)CC4N(C)CC5	BSIMUCFMGOYWKP-UHFFFAOYSA-N	P41145	0.757353	3
O=C(N)c1c2OC3C(O)C=CC4C53c2c(cc1)CC4N(CC=C)CC5	UHTVVDCKOSRQTI-UHFFFAOYSA-N	P35372	0.926526	1
O=C(N)c1c2OC3C(O)C=CC4C53c2c(cc1)CC4N(CC=C)CC5	UHTVVDCKOSRQTI-UHFFFAOYSA-N	P41145	0.856543	7
O=C(N)c1c2OC3C(O)CCC4(O)C53c2c(cc1)CC4N(CC1CC1)CC5	YQOPEESTHCLTGK-UHFFFAOYSA-N	P35372	0.974103	1
O=C(N)c1c2OC3C(O)CCC4(O)C53c2c(cc1)CC4N(CC1CC1)CC5	YQOPEESTHCLTGK-UHFFFAOYSA-N	P41145	0.958128	2
O=C(N)c1c2OC3C(O)CCC4(O)C53c2c(cc1)CC4N(CC1CCC1)CC5	FCWIXGWALZNKAB-UHFFFAOYSA-N	P35372	0.97031	1
O=C(N)c1c2OC3C(O)CCC4(O)C53c2c(cc1)CC4N(CC1CCC1)CC5	FCWIXGWALZNKAB-UHFFFAOYSA-N	P41145	0.959634	2
O=C(N)c1c2OC3C4(OC)C(C(O)(C(C)(C)C)C)CC5(C63c2c(cc1)CC5N(CC1CC1)CC6)CC4	PNSGSIISNKYAEX-UHFFFAOYSA-N	P41145	0.991348	1
O=C(N)c1c2OC3C4(OC)C(C(O)(C(C)(C)C)C)CC5(C63c2c(cc1)CC5N(CC1CC1)CC6)CC4	PNSGSIISNKYAEX-UHFFFAOYSA-N	P35372	0.97304	2
O=C(N)c1c2OC3C4(OC)C(C(O)(C(C)(C)C)C)CC5(C63c2c(cc1)CC5N(CC1CC1)CC6)CC4	PNSGSIISNKYAEX-UHFFFAOYSA-N	P41143	0.826159	45
O=C(N)c1c2OC3c4[nH]c5c(c4CC4(O)C63c2c(cc1)CC4N(CC1CC1)CC6)cccc5	GXKIGKDMKQQKJN-UHFFFAOYSA-N	P41143	0.772914	19
O=C(N)c1c2OC3c4[nH]c5c(c4CC4(O)C63c2c(cc1)CC4N(CC1CC1)CC6)cccc5	GXKIGKDMKQQKJN-UHFFFAOYSA-N	P41145	0.772724	20
O=C(N)c1c2OC3c4[nH]c5c(c4CC4(O)C63c2c(cc1)CC4N(CC1CC1)CC6)cccc5	GXKIGKDMKQQKJN-UHFFFAOYSA-N	P35372	0.72583	31
O=C(N)c1c2OC3C45C(O)(C(N(CC6CC6)CC4)Cc(c25)cc1)CC1C3NC2C3Oc4c(C(=O)N)ccc5c4C43C(O)(C(N(CC3CC3)CC4)C5)CC12	JVDIYRCPKNTHHT-UHFFFAOYSA-N	P41145	0.899016	5
O=C(N)c1c2OC3C45C(O)(C(N(CC6CC6)CC4)Cc(c25)cc1)CCC3	BCCCNPNAGFNEMJ-UHFFFAOYSA-N	P35372	0.948454	1
O=C(N)c1c2OC3C45C(O)(C(N(CC6CC6)CC4)Cc(c25)cc1)CCC3	BCCCNPNAGFNEMJ-UHFFFAOYSA-N	P41145	0.945923	2
O=C(N)c1cc(C2(O)C(CN(C)C)CCCC2)ccc1	HMYGNTXDYGVULQ-UHFFFAOYSA-N	P35372	0.670522	4
O=C(N)c1cc2c(cc1)CC1N(CC3CCC3)CCC32C1(O)CCCC3	OUOLOWFYQLLGNP-UHFFFAOYSA-N	P35372	0.962775	1
O=C(N)c1cc2c(cc1)CC1N(CC3CCC3)CCC32C1(O)CCCC3	OUOLOWFYQLLGNP-UHFFFAOYSA-N	P41145	0.94132	2
O=C(N)c1cc2c(cc1)CC1N(CC3CCC3)CCC32C1(O)CCCC3	OUOLOWFYQLLGNP-UHFFFAOYSA-N	P41143	0.589772	175
O=C(N)c1cc2c(nc(N3CCN(CC4Oc5c6c(nc(C)cc6)ccc5OC4)CC3)cc2)cc1	XLBQSSZFTNCULY-UHFFFAOYSA-N	P08908	0.810708	9
O=C(N)c1cc2C3(C)C(C)C(N(CC=C(C)C)CC3)Cc2cc1	ASEDTRKYKLTHTA-UHFFFAOYSA-N	P35372	0.825403	3
O=C(N)c1cc2C3(C)C(C)C(N(CC=C(C)C)CC3)Cc2cc1	ASEDTRKYKLTHTA-UHFFFAOYSA-N	P41145	0.692973	24
O=C(N1CCCCC1)c1cc2OC(c3ccccc3)(c3ccccc3)Oc2cc1	WFUDPWLCEJSWBC-UHFFFAOYSA-N	P21554	0.137752	460
O=C(N1CCCCC1)c1ncc2OC(c3ccccc3)(c3ccccc3)Oc2c1	AGWFBLXHVMWDGS-UHFFFAOYSA-N	P21554	0.324898	207
O=C(N1CCOCC1)c1cc2OC(c3ccccc3)(c3ccccc3)Oc2cc1	YTGUIZSEZJBJRX-UHFFFAOYSA-N	P21554	0.116979	557
O=C(NC(C(=O)N1C(C(=O)N2CCCCC2)(C=O)CCCC1)C(C=C)C)C(NC(=O)C1N(C(=O)C(N)Cc2[nH]cnc2)CCC1)Cc1c2c([nH]c1)cccc2	QHUGACUEEILSLD-UHFFFAOYSA-N	P30559	0.858124	23
O=C(NC(C(=O)NCC(=O)N)C(C)C)C(NC(=O)C(NC(=O)C(NC(=O)C(NC(=O)C(N)Cc1ccc(O)cc1)C)Cc1ccccc1)CC(=O)O)C(C)C	CJAORFIPPWIGPG-UHFFFAOYSA-N	P35372	0.363199	165
O=C(NC(C(=O)NCC(=O)N)C(C)C)C(NC(=O)C(NC(=O)C(NC(=O)C(NC(=O)C(N)Cc1ccc(O)cc1)C)Cc1ccccc1)CC(=O)O)C(C)C	CJAORFIPPWIGPG-UHFFFAOYSA-N	P41143	0.308384	243
O=C(NC(C(=O)NCC(=O)N)C(C)C)C(NC(=O)C(NC(=O)C(NC(=O)C(NC(=O)C(N)Cc1ccc(O)cc1)C)Cc1ccccc1)CCC(=O)O)C(C)C	NUNBRHVOPFWRRG-UHFFFAOYSA-N	P41143	0.310493	307
O=C(NC(C)c1ccccc1)C=1C(=O)c2c(N(CCCCC)C=1)cc(N1CCCC1)cc2	PZISZCAOGDXBMN-UHFFFAOYSA-N	P34972	0.708109	21
O=C(NC(C)c1ccccc1)C=1C(=O)c2c(N(CCCCC)C=1)cc(OCC)cc2	SXPVDGWPWSEXTJ-UHFFFAOYSA-N	P34972	0.772773	14
O=C(NC(CO)CC)C1C=C2c3c4c(n(C)cc4CC2N(C)C1)ccc3	KPJZHOPZRAFDTN-UHFFFAOYSA-N	P41595	0.904961	4
O=C(NC(CO)CC)C1C=C2c3c4c(n(C)cc4CC2N(C)C1)ccc3	KPJZHOPZRAFDTN-UHFFFAOYSA-N	P28221	0.904946	5
O=C(NC(CO)CC)C1C=C2c3c4c(n(C)cc4CC2N(C)C1)ccc3	KPJZHOPZRAFDTN-UHFFFAOYSA-N	P28335	0.873643	17
O=C(NC(CO)CC)C1C=C2c3c4c(n(C)cc4CC2N(C)C1)ccc3	KPJZHOPZRAFDTN-UHFFFAOYSA-N	P30939	0.865166	22
O=C(NC(CO)CC)C1C=C2c3c4c(n(C)cc4CC2N(C)C1)ccc3	KPJZHOPZRAFDTN-UHFFFAOYSA-N	P28223	0.859895	28
O=C(NC(CO)CC)C1C=C2c3c4c(n(C)cc4CC2N(C)C1)ccc3	KPJZHOPZRAFDTN-UHFFFAOYSA-N	P34969	0.85118	33
O=C(NC(CO)CC)C1C=C2c3c4c(n(C)cc4CC2N(C)C1)ccc3	KPJZHOPZRAFDTN-UHFFFAOYSA-N	P18825	0.816687	49
O=C(NC(CO)CC)C1C=C2c3c4c(n(C)cc4CC2N(C)C1)ccc3	KPJZHOPZRAFDTN-UHFFFAOYSA-N	P08908	0.801042	64
O=C(NC(CO)CC)C1C=C2c3c4c(n(C)cc4CC2N(C)C1)ccc3	KPJZHOPZRAFDTN-UHFFFAOYSA-N	P28222	0.739823	119
O=C(NC)c1cc2c(C(CCN3CCN(c4ccc(OC)cc4)CC3)OCC2)cc1	UDLSEQDYARNKTL-UHFFFAOYSA-N	P28221	0.620162	21
O=C(NC1(C)C(=O)N2C(O)(O1)C1N(C(=O)C2Cc2ccccc2)CCC1)C1C=C2c3c4c([nH]cc4CC2N(C)C1)ccc3	XCGSFFUVFURLIX-UHFFFAOYSA-N	P08908	0.832425	5
O=C(NC1(C)C(=O)N2C(O)(O1)C1N(C(=O)C2Cc2ccccc2)CCC1)C1C=C2c3c4c([nH]cc4CC2N(C)C1)ccc3	XCGSFFUVFURLIX-UHFFFAOYSA-N	P28221	0.853475	7
O=C(NC1(C)C(=O)N2C(O)(O1)C1N(C(=O)C2Cc2ccccc2)CCC1)C1C=C2c3c4c([nH]cc4CC2N(C)C1)ccc3	XCGSFFUVFURLIX-UHFFFAOYSA-N	P18089	0.804277	18
O=C(NC1(C)C(=O)N2C(O)(O1)C1N(C(=O)C2Cc2ccccc2)CCC1)C1C=C2c3c4c([nH]cc4CC2N(C)C1)ccc3	XCGSFFUVFURLIX-UHFFFAOYSA-N	P50406	0.638573	105
O=C(NC12CC3CC(C1)CC(C2)C3)C=1C(=O)c2c(N(CCCCC)C=1)ccc(C=Cc1ccc(OC)cc1)c2	HJPRUFSAUYPGHI-UHFFFAOYSA-N	P34972	0.912616	1
O=C(NC1C(C)(C)SSC(C)(C)C(C(=O)O)NC(=O)C(Cc2ccccc2)NC(=O)CNC1=O)C(N)Cc1ccc(O)cc1	MCMMCRYPQBNCPH-UHFFFAOYSA-N	P41143	0.719216	20
O=C(NC1C(O)C1)CCCC=CCC=CCC=CCC=CCCCCC	LZHCSJBKBARIFQ-UHFFFAOYSA-N	P21554	0.657991	13
O=C(NC1C2Oc3c(O)ccc4c3C32C(O)(C(N(CC2CC2)CC3)C4)CC1)CC1C(O)C(O)C(O)C(CO)O1	WHVZIWQDQZCJNA-UHFFFAOYSA-N	P35372	0.955112	1
O=C(NC1C2Oc3c(O)ccc4c3C32C(O)(C(N(CC2CC2)CC3)C4)CC1)CC1C(O)C(O)C(O)C(CO)O1	WHVZIWQDQZCJNA-UHFFFAOYSA-N	P41145	0.938988	2
O=C(NC1C2Oc3c(O)ccc4c3C32C(O)(C(N(CC2CC2)CC3)C4)CC1)CC1C(O)C(O)C(O)C(CO)O1	WHVZIWQDQZCJNA-UHFFFAOYSA-N	P41143	0.633371	112
O=C(NC1C2Oc3c(O)ccc4c3C32C(O)(C(N(CC2CC2)CC3)C4)CC1)CC1C(OCc2ccccc2)C(OCc2ccccc2)C(OCc2ccccc2)C(COCc2ccccc2)O1	KGKDHOIIHVUPEU-UHFFFAOYSA-N	P41145	0.967157	1
O=C(NC1C2Oc3c(O)ccc4c3C32C(O)(C(N(CC2CC2)CC3)C4)CC1)CC1C(OCc2ccccc2)C(OCc2ccccc2)C(OCc2ccccc2)C(COCc2ccccc2)O1	KGKDHOIIHVUPEU-UHFFFAOYSA-N	P35372	0.966453	2
O=C(NC1C2Oc3c(O)ccc4c3C32C(O)(C(N(CC2CC2)CC3)C4)CC1)CC1C(OCc2ccccc2)C(OCc2ccccc2)C(OCc2ccccc2)C(COCc2ccccc2)O1	KGKDHOIIHVUPEU-UHFFFAOYSA-N	P41143	0.825871	39
O=C(Nc1cc2c(C3CCN(C)CC3)c[nH]c2cc1)CCCCCCCCCCCCCC(=O)Nc1cc2c(C3CCN(C)CC3)c[nH]c2cc1	WGAOUQYJBXVTHD-UHFFFAOYSA-N	P28221	0.918998	1
O=C(Nc1cc2c(C3CCN(C)CC3)c[nH]c2cc1)CCCCCCCCCCCCCC(=O)Nc1cc2c(C3CCN(C)CC3)c[nH]c2cc1	WGAOUQYJBXVTHD-UHFFFAOYSA-N	P28222	0.892268	3
O=C(Nc1cc2c(C3CCN(C)CC3)c[nH]c2cc1)CCCCCCCCCCCCCCC(=O)Nc1cc2c(C3CCN(C)CC3)c[nH]c2cc1	GLFGPLGRTXDESE-UHFFFAOYSA-N	P28221	0.917019	1
O=C(Nc1cc2c(C3CCN(C)CC3)c[nH]c2cc1)CCCCCCCCCCCCCCC(=O)Nc1cc2c(C3CCN(C)CC3)c[nH]c2cc1	GLFGPLGRTXDESE-UHFFFAOYSA-N	P28222	0.891405	3
O=C(Nc1ccc(C#N)cc1)COc1ccc(-c2[nH]c3C(=O)N(CCC)C(=O)N(CCC)c3c2)cc1	BECUPSZIIZFXCR-UHFFFAOYSA-N	P29275	0.969378	1
O=C(Nc1sccn1)C1(C)C2c3c(C(C#N)(c4c2cccc4)C1)cccc3	KNTPSJWEFWVLCP-UHFFFAOYSA-N	P04150	0.94962	1
O=C(NCC)C1C(O)C(O)C(n2c3nc(C#CCCCC)nc(N)c3nc2)O1	FDEACFAXFCKCHZ-UHFFFAOYSA-N	P30542	0.679098	43
O=C(NCC)C1C(O)C(O)C(n2c3nc(C#CCCCC)nc(N)c3nc2)O1	FDEACFAXFCKCHZ-UHFFFAOYSA-N	P29274	0.483032	175
O=C(NCC1C2(OC)C3Oc4c(O)ccc5c4C43C(C(N(C)CC4)C5)(C1)CC2)C=Cc1c(C)cccc1	UTZGXQJYZFJMQA-UHFFFAOYSA-N	P35372	0.982955	1
O=C(NCC1C2(OC)C3Oc4c(O)ccc5c4C43C(C(N(C)CC4)C5)(C1)CC2)C=Cc1c(C)cccc1	UTZGXQJYZFJMQA-UHFFFAOYSA-N	P41143	0.942967	7
O=C(NCC1C2(OC)C3Oc4c(O)ccc5c4C43C(C(N(C)CC4)C5)(C1)CC2)C=Cc1c(C)cccc1	UTZGXQJYZFJMQA-UHFFFAOYSA-N	P41145	0.941045	10
O=C(NCC1C2(OC)C3Oc4c(O)ccc5c4C43C(C(N(C)CC4)C5)(C1)CC2)C=Cc1ccc(C)cc1	HVJSRTWEAYGCPN-UHFFFAOYSA-N	P35372	0.981789	1
O=C(NCC1C2(OC)C3Oc4c(O)ccc5c4C43C(C(N(C)CC4)C5)(C1)CC2)C=Cc1ccc(C)cc1	HVJSRTWEAYGCPN-UHFFFAOYSA-N	P41143	0.908496	16
O=C(NCC1C2(OC)C3Oc4c(O)ccc5c4C43C(C(N(C)CC4)C5)(C1)CC2)C=Cc1ccc(C)cc1	HVJSRTWEAYGCPN-UHFFFAOYSA-N	P41145	0.908346	17
O=C(NCC1C2(OC)C3Oc4c(O)ccc5c4C43C(C(N(C)CC4)C5)(C1)CC2)C=Cc1ccccc1	PRPILDKNAGXNHG-UHFFFAOYSA-N	P35372	0.983895	1
O=C(NCC1C2(OC)C3Oc4c(O)ccc5c4C43C(C(N(C)CC4)C5)(C1)CC2)C=Cc1ccccc1	PRPILDKNAGXNHG-UHFFFAOYSA-N	P41143	0.937039	5
O=C(NCC1C2(OC)C3Oc4c(O)ccc5c4C43C(C(N(C)CC4)C5)(C1)CC2)C=Cc1ccccc1	PRPILDKNAGXNHG-UHFFFAOYSA-N	P41145	0.934404	6
O=C(NCC1C2(OC)C3Oc4c(OC)ccc5c4C43C(C(N(C)CC4)C5)(C1)CC2)C=Cc1c(C)cccc1	RIURPOJYJOVIKD-UHFFFAOYSA-N	P35372	0.944619	1
O=C(NCC1C2(OC)C3Oc4c(OC)ccc5c4C43C(C(N(C)CC4)C5)(C1)CC2)C=Cc1c(C)cccc1	RIURPOJYJOVIKD-UHFFFAOYSA-N	P41145	0.88124	9
O=C(NCC1C2(OC)C3Oc4c(OC)ccc5c4C43C(C(N(C)CC4)C5)(C1)CC2)C=Cc1c(C)cccc1	RIURPOJYJOVIKD-UHFFFAOYSA-N	P41143	0.76247	59
O=C(NCC1C2(OC)C3Oc4c(OC)ccc5c4C43C(C(N(C)CC4)C5)(C1)CC2)C=Cc1c(OC)cccc1	DJZCBLWYODYYBU-UHFFFAOYSA-N	P35372	0.938354	1
O=C(NCC1C2(OC)C3Oc4c(OC)ccc5c4C43C(C(N(C)CC4)C5)(C1)CC2)C=Cc1c(OC)cccc1	DJZCBLWYODYYBU-UHFFFAOYSA-N	P41145	0.840162	5
O=C(NCC1C2(OC)C3Oc4c(OC)ccc5c4C43C(C(N(C)CC4)C5)(C1)CC2)C=Cc1c(OC)cccc1	DJZCBLWYODYYBU-UHFFFAOYSA-N	P41143	0.655737	118
O=C(NCC1C2(OC)C3Oc4c(OC)ccc5c4C43C(C(N(C)CC4)C5)(C1)CC2)C=Cc1ccc(C)cc1	FLLNTYIXKCHHQH-UHFFFAOYSA-N	P35372	0.902839	1
O=C(NCC1C2(OC)C3Oc4c(OC)ccc5c4C43C(C(N(C)CC4)C5)(C1)CC2)C=Cc1ccc(OC)cc1	ULMSSZRDKGYCJJ-UHFFFAOYSA-N	P35372	0.891347	1
O=C(NCC1C2(OC)C3Oc4c(OC)ccc5c4C43C(C(N(C)CC4)C5)(C1)CC2)C=Cc1ccccc1	ZHTZIUSLOIZPHL-UHFFFAOYSA-N	P35372	0.941398	1
O=C(NCC1C2(OC)C3Oc4c(OC)ccc5c4C43C(C(N(C)CC4)C5)(C1)CC2)C=Cc1ccccc1	ZHTZIUSLOIZPHL-UHFFFAOYSA-N	P41145	0.854177	6
O=C(NCC1C2(OC)C3Oc4c(OC)ccc5c4C43C(C(N(C)CC4)C5)(C1)CC2)C=Cc1ccccc1	ZHTZIUSLOIZPHL-UHFFFAOYSA-N	P41143	0.657613	122
O=C(NCc1ccncc1)c1cc2c(C3(Cc4ccccc4)C(CC(O)(C#CC)CC3)CC2)cc1	JGLXEUNGCCJCDK-UHFFFAOYSA-N	P04150	0.934487	1
O=C(NCCCCCNc1c2c(nc3c1CCCC3)cccc2)C1N(CCNc2c3c(nc4c2CCCC4)cccc3)CCC1	SQVWHOMDKZAUNJ-UHFFFAOYSA-N	P22303	0.599551	88
O=C(NCCCCN1CCN(c2c(OC)cccc2)CC1)C=Cc1c(OC)cccc1	MGOGLRASNXTNEH-UHFFFAOYSA-N	P35462	0.959883	1
O=C(NCCNc1c2c(nc3c1CCCC3)cccc2)C(N)CCC(=O)NCCNc1c2c(nc3c1CCCC3)cccc2	PPRVWSJTHRIDNG-UHFFFAOYSA-N	P22303	0.620238	37
O=C(NCCO)C(N(C(=O)CNC(=O)C(NC(=O)C(N)Cc1ccc(O)cc1)C)C)Cc1ccccc1	HPZJMUBDEAMBFI-UHFFFAOYSA-N	P35372	0.401506	137
O=C(NCCO)CCCC=CCC=CCC=CCC=CCCCCC	LGEQQWMQCRIYKG-UHFFFAOYSA-N	P21554	0.369434	61
O=C(NN=C1C2Oc3c(O)ccc4c3C32C(O)(C(N(CC=C)CC3)C4)CC1)c1ccccc1	AKXCFAYOTIEFOH-UHFFFAOYSA-N	P35372	0.931866	5
O=C(NN=C1C2Oc3c(O)ccc4c3C32C(O)(C(N(CC=C)CC3)C4)CC1)c1ccccc1	AKXCFAYOTIEFOH-UHFFFAOYSA-N	P41143	0.923311	6
O=C(NN=C1C2Oc3c(O)ccc4c3C32C(O)(C(N(CC=C)CC3)C4)CC1)c1ccccc1	AKXCFAYOTIEFOH-UHFFFAOYSA-N	P41145	0.9064	8
O=C(NNCC1C(CC=CCCCC(=O)O)C2OC1CC2)Nc1ccccc1	RJNDVCNWVBWHLY-UHFFFAOYSA-N	P21731	0.882472	2
O=C(O)C(C=CC=C(C)C1C(CC(=O)O)C(C(=O)O)NC1)C	VZFRNCSOCOPNDB-UHFFFAOYSA-N	Q16099	0.575381	36
O=C(O)C(N)CCC(=O)O	WHUUTDBJXJRKMK-UHFFFAOYSA-N	O00222	0.0837622	297
O=C(O)C(N)CN1C(=O)NC(=O)O1	ASNFTDCKZKHJSW-UHFFFAOYSA-N	Q16099	0.617763	2
O=C(O)C(NC(=O)C(NC(=O)C(NC(=O)CNC(=O)C(NC(=O)C(N)Cc1ccc(O)cc1)CO)Cc1ccccc1)CC(C)C)C(O)C	PKSODCLCMBUCPW-UHFFFAOYSA-N	P35372	0.449313	89
O=C(O)C(NC(=O)C(NC(=O)C(NC(=O)CNC(=O)C(NC(=O)C(N)Cc1ccc(O)cc1)CO)Cc1ccccc1)CC(C)C)C(O)C	PKSODCLCMBUCPW-UHFFFAOYSA-N	P41143	0.346742	210
O=C(O)C=Cc1ccc(Oc2c(c(C3CC3)cc3c2ccc(O)c3)-c2ccccc2)cc1	WLCNMXHJDTTWKE-UHFFFAOYSA-N	P03372	0.782226	5
O=C(O)C=Cc1ccc(Oc2c(c(C3CC3)cc3c2ccc(O)c3)-c2ccccc2)cc1	WLCNMXHJDTTWKE-UHFFFAOYSA-N	Q92731	0.779846	7
O=C(O)C=Cc1ccc(Oc2c(c(CC(C)C)cc3c2ccc(O)c3)-c2ccccc2)cc1	MMFRVJDOHBKSPA-UHFFFAOYSA-N	P03372	0.589093	26
O=C(O)C=Cc1ccc(Oc2c(c(CC(C)C)cc3c2ccc(O)c3)-c2ccccc2)cc1	MMFRVJDOHBKSPA-UHFFFAOYSA-N	Q92731	0.567138	31
O=C(O)C=Cc1ccc(Oc2c(c(CCCC)cc3c2ccc(O)c3)-c2ccccc2)cc1	VQVMRAKFGMGHHR-UHFFFAOYSA-N	Q92731	0.686153	17
O=C(O)C=Cc1ccc(Oc2c(c(CCCC)cc3c2ccc(O)c3)-c2ccccc2)cc1	VQVMRAKFGMGHHR-UHFFFAOYSA-N	P03372	0.638314	27
O=C(O)C=Cc1ccc(Oc2c(c(CCCCC)cc3c2ccc(O)c3)-c2ccccc2)cc1	AUURCJRXNDZHEQ-UHFFFAOYSA-N	Q92731	0.693462	25
O=C(O)C=Cc1ccc(Oc2c(c(CCCCC)cc3c2ccc(O)c3)-c2ccccc2)cc1	AUURCJRXNDZHEQ-UHFFFAOYSA-N	P03372	0.664875	38
O=C(O)CC1C(C(=O)O)NCC1C(=C)C	VLSMHEGGTFMBBZ-UHFFFAOYSA-N	Q16099	0.652522	5
O=C(O)CCC=CCCC1C(N2CCCCC2)C(O)CC1OCc1ccc(-c2ccccc2)cc1	GQGRDYWMOPRROR-UHFFFAOYSA-N	P21731	0.778792	6
O=C(O)CCc1ccc(CCNc2nc(N)c3ncn(C4C(O)C(O)C(C(=O)NCC)O4)c3n2)cc1	PAOANWZGLPPROA-UHFFFAOYSA-N	P29274	0.560004	102
O=C(O)CCCC(O)C=CC=CC=CC(O)CC=CCCCCC	VNYSSYRCGWBHLG-UHFFFAOYSA-N	Q15722	0.86235	1
O=C(O)CCCC(O)C=CC=CC=CC(O)CC=CCCCCC	VNYSSYRCGWBHLG-UHFFFAOYSA-N	Q9NPC1	0.323125	113
O=C(O)CCCC=C1CC2C(C=CC(O)C(CC#CC)C)C(O)CC2C1	HIFJCPQKFCZDDL-UHFFFAOYSA-N	P34995	0.83169	5
O=C(O)CCCC=C1CC2C(C=CC(O)C(CC#CC)C)C(O)CC2C1	HIFJCPQKFCZDDL-UHFFFAOYSA-N	P43119	0.795998	8
O=C(O)CCCC=C1CC2C(C=CC(O)C(CC#CC)C)C(O)CC2C1	HIFJCPQKFCZDDL-UHFFFAOYSA-N	P43115	0.661419	32
O=C(O)CCCC=C1CC2C(C=CC(O)CCCCC)C(O)CC2C1	XZFRIPGNUQRGPI-UHFFFAOYSA-N	P43115	0.580588	18
O=C(O)CCCC=C1CC2C(C=CC(O)CCCCC)C(O)CC2C1	XZFRIPGNUQRGPI-UHFFFAOYSA-N	P34995	0.474262	48
O=C(O)CCCC=CCC1C(=O)CC(O)C1C=CC(O)CCCCC	XEYBRNLFEZDVAW-UHFFFAOYSA-N	P43116	0.705141	4
O=C(O)CCCC=CCC1C(=O)CC(O)C1C=CC(O)CCCCC	XEYBRNLFEZDVAW-UHFFFAOYSA-N	P35408	0.708358	10
O=C(O)CCCC=CCC1C(=O)CC(O)C1C=CC(O)CCCCC	XEYBRNLFEZDVAW-UHFFFAOYSA-N	P34995	0.653007	17
O=C(O)CCCC=CCC1C(C=CC(O)CCCCC)C(O)CC1O	PXGPLTODNUVGFL-UHFFFAOYSA-N	P43115	0.613449	4
O=C(O)CCCC=CCC1C(C=CC(O)CCCCC)C(O)CC1O	PXGPLTODNUVGFL-UHFFFAOYSA-N	P43088	0.158634	431
O=C(O)CCCC=CCC1C(C=CC(O)CCCCC)C2OCC1C2	LQANGKSBLPMBTJ-UHFFFAOYSA-N	P21731	0.957816	1
O=C(O)CCCCCCC1N(CCC(O)C2CCCCC2)C(=O)NC1=O	ZIDQIOZJEJFMOH-UHFFFAOYSA-N	Q13258	0.311486	211
O=C(O)COc1c(C2C(C(=O)O)C(c3cc4OCOc4cc3)c3c2cc(OCCC)cc3)ccc(OC)c1	UUAVCCWBNUITBB-UHFFFAOYSA-N	P25101	0.952795	1
O=C(O)COc1c(C2C(C(=O)O)C(c3cc4OCOc4cc3)c3c2cc(OCCC)cc3)ccc(OC)c1	UUAVCCWBNUITBB-UHFFFAOYSA-N	P24530	0.664904	61
O=C(OC(C)(C)C)NC(C(=O)NCCNc1c2c(nc3c1CCCC3)cccc2)CCC(=O)NCCNc1c2c(nc3c1CCCC3)cccc2	SDWNZYRDLZAVEZ-UHFFFAOYSA-N	P22303	0.467515	180
O=C(OC(C)c1c2nc3c(c(C(=O)O)ccc3)nc2ccc1)C(OC)CO	OSEDIRANPWGFRX-UHFFFAOYSA-N	P28223	0.316492	209
O=C(OC(COC(=O)NCCCCCCCCCCCCCCCCCC)COCCCC[n+]1cscc1)OC	IJVVLBWSYSTOTP-UHFFFAOYSA-O	P25105	0.349247	62
O=C(OC)C1C(O)CCC2C1CC1N(C2)CCc2c3c([nH]c12)cccc3	BLGXFZZNTVWLAY-UHFFFAOYSA-N	P18825	0.836215	1
O=C(OC)C1C(O)CCC2C1CC1N(C2)CCc2c3c([nH]c12)cccc3	BLGXFZZNTVWLAY-UHFFFAOYSA-N	P30939	0.733281	4
O=C(OC)C1C(O)CCC2C1CC1N(C2)CCc2c3c([nH]c12)cccc3	BLGXFZZNTVWLAY-UHFFFAOYSA-N	P08913	0.737746	10
O=C(OC)C1C(O)CCC2C1CC1N(C2)CCc2c3c([nH]c12)cccc3	BLGXFZZNTVWLAY-UHFFFAOYSA-N	P28221	0.694449	18
O=C(OC)C1C(O)CCC2C1CC1N(C2)CCc2c3c([nH]c12)cccc3	BLGXFZZNTVWLAY-UHFFFAOYSA-N	P18089	0.631575	49
O=C(OC)C1C(O)CCC2C1CC1N(C2)CCc2c3c([nH]c12)cccc3	BLGXFZZNTVWLAY-UHFFFAOYSA-N	P41595	0.621403	56
O=C(OC)C1C(O)CCC2C1CC1N(C2)CCc2c3c([nH]c12)cccc3	BLGXFZZNTVWLAY-UHFFFAOYSA-N	P28222	0.505079	138
O=C(OC1(C(=O)C)C2(C)C(C3C(C4(C)C(C(C)C3)=CC(=O)CC4)CC2)CC1)C	PSGAAPLEWMOORI-UHFFFAOYSA-N	P06401	0.696552	14
O=C(OC12C34c5c(c(OC)ccc5CC1N(CC1CC1)CC3)OC4C(=O)CC2)C=Cc1ccc(C)cc1	TUZQURVIVXHNQP-UHFFFAOYSA-N	P41145	0.892277	1
O=C(OC12C34c5c(c(OC)ccc5CC1N(CC1CC1)CC3)OC4C(=O)CC2)C=Cc1ccc(C)cc1	TUZQURVIVXHNQP-UHFFFAOYSA-N	P35372	0.799418	4
O=C(OC12C34c5c(c(OC)ccc5CC1N(CC1CC1)CC3)OC4C(=O)CC2)C=Cc1ccccc1	WGDLNMCFJZEUHA-UHFFFAOYSA-N	P41145	0.8928	2
O=C(OC12C34c5c(c(OC)ccc5CC1N(CC1CC1)CC3)OC4C(=O)CC2)C=Cc1ccccc1	WGDLNMCFJZEUHA-UHFFFAOYSA-N	P35372	0.83616	5
O=C(Oc1c2OC3C(=O)CCC4(O)C53c2c(cc1)CC4N(CC=C)CC5)CCCCCCCCC(=O)Oc1cc2c(cc1)CC1N(CC3CCC3)CCC32C1CCCC3	HJZFHFVNSCRUMR-UHFFFAOYSA-N	P41145	0.978661	1
O=C(Oc1c2OC3C(=O)CCC4(O)C53c2c(cc1)CC4N(CC=C)CC5)CCCCCCCCC(=O)Oc1cc2c(cc1)CC1N(CC3CCC3)CCC32C1CCCC3	HJZFHFVNSCRUMR-UHFFFAOYSA-N	P35372	0.904722	8
O=C(Oc1c2OC3C(=O)CCC4(O)C53c2c(cc1)CC4N(CC=C)CC5)CCCCCCCCC(=O)Oc1cc2c(cc1)CC1N(CC3CCC3)CCC32C1CCCC3	HJZFHFVNSCRUMR-UHFFFAOYSA-N	P41143	0.645998	177
O=C(Oc1c2OC3C(=O)CCC4(O)C53c2c(cc1)CC4N(CC1CC1)CC5)CCCCCCCCC(=O)Oc1cc2c(cc1)CC1N(CC3CCC3)CCC32C1CCCC3	VOTCBKOYCAMWBJ-UHFFFAOYSA-N	P41145	0.985855	1
O=C(Oc1c2OC3C(=O)CCC4(O)C53c2c(cc1)CC4N(CC1CC1)CC5)CCCCCCCCC(=O)Oc1cc2c(cc1)CC1N(CC3CCC3)CCC32C1CCCC3	VOTCBKOYCAMWBJ-UHFFFAOYSA-N	P35372	0.869591	10
O=C(Oc1c2OC3C(=O)CCC4(O)C53c2c(cc1)CC4N(CC1CC1)CC5)CCCCCCCCC(=O)Oc1cc2c(cc1)CC1N(CC3CCC3)CCC32C1CCCC3	VOTCBKOYCAMWBJ-UHFFFAOYSA-N	P41143	0.595723	166
O=C(Oc1c2OC3C(O)CCC4(O)C53c2c(cc1)CC4N(CC1CCC1)CC5)CCCCCCCCC(=O)Oc1cc2c(cc1)CC1N(CC3CCC3)CCC32C1CCCC3	RKPUOYPULMDEJF-UHFFFAOYSA-N	P41145	0.950708	1
O=C(Oc1c2OC3C(O)CCC4(O)C53c2c(cc1)CC4N(CC1CCC1)CC5)CCCCCCCCC(=O)Oc1cc2c(cc1)CC1N(CC3CCC3)CCC32C1CCCC3	RKPUOYPULMDEJF-UHFFFAOYSA-N	P35372	0.781885	10
O=C(Oc1c2OC3C(O)CCC4(O)C53c2c(cc1)CC4N(CC1CCC1)CC5)CCCCCCCCC(=O)Oc1cc2c(cc1)CC1N(CC3CCC3)CCC32C1CCCC3	RKPUOYPULMDEJF-UHFFFAOYSA-N	P41143	0.472059	260
O=C(Oc1cc2c(CC)c3c(nc2cc1)C=1N(C(=O)C2=C(C(O)(CC)C(=O)OC2)C=1)C3)N1CCC(N2CCCCC2)CC1	UWKQSNNFCGGAFS-UHFFFAOYSA-N	P22303	0.871956	10
O=C(OC1CC2N(C)C(C1)CC2)c1c2c([nH]c1)cccc2	ZNRGQMMCGHDTEI-UHFFFAOYSA-N	P46098	0.912458	1
O=C(OC1CC2N(C)C(C1)CC2)N1C(=O)Nc2c1cc(OC)cc2	HKBNGEJJECJLOW-UHFFFAOYSA-N	Q13639	0.646187	61
O=C(OCC(OC)COC(=O)NCCCCCCCCCCCCCCCCCC)N(C(=O)C)Cc1[n+](CC)cccc1	LSUANMYXNFBGDT-UHFFFAOYSA-O	P25105	0.180954	404
O=C(OCC12C3C(OC)C4(O)C5(O)C6C(OC)C(C(OC)C5)CC6C3(C(OC)CC1)C4N(CC)C2)c1c(N2C(=O)C(C)CC2=O)cccc1	XLTANAWLDBYGFU-UHFFFAOYSA-N	P36544	0.335705	512
O=C1C(=Cc2ccccc2)CC2(O)C34c5c(c(O)ccc5CC2N(CC2CC2)CC3)OC14	WXOUFNFMPVMGFZ-UHFFFAOYSA-N	P35372	0.950211	1
O=C1C(=Cc2ccccc2)CC2(O)C34c5c(c(O)ccc5CC2N(CC2CC2)CC3)OC14	WXOUFNFMPVMGFZ-UHFFFAOYSA-N	P41145	0.921517	3
O=C1C(=Cc2ccccc2)CC2(O)C34c5c(c(O)ccc5CC2N(CC2CC2)CC3)OC14	WXOUFNFMPVMGFZ-UHFFFAOYSA-N	P41143	0.90731	4
O=C1C(C#CC2(O)C3(C)C(C4C(c5c(cc(O)cc5)CC4)CC3)CC2)=C(c2ccccc2)Oc2c1cccc2	CGUPKHDRJRJHOD-UHFFFAOYSA-N	P03372	0.839899	21
O=C1C(c2ccccc2)(C2CCN(Cc3ccccc3)CC2)CCC(=O)N1	LQQIVYSCPWCSSD-UHFFFAOYSA-N	P08172	0.345945	100
O=C1C(OC2C(O)C(O)C(O)C(COC3C(O)C(O)C(O)C(C)O3)O2)=C(c2cc(O)c(O)cc2)Oc2c1c(O)cc(O)c2	IKGXIBQEEMLURG-UHFFFAOYSA-N	P08912	0.359283	223
O=C1C=C2C(=C3C(c4ccc(N(C)C)cc4)CC4(C)C(O)(C#CC)CCC4C3CC2)CC1	VKHAHZOOUSRJNA-UHFFFAOYSA-N	P04150	0.981049	1
O=C1C=C2C(Cc3ccc(C)cc3)(C3=CCC4(C)C(O)(C#CC)CCC4C3CC2)CC1	NSUUUQRFPXZFLI-UHFFFAOYSA-N	P04150	0.987075	1
O=C1C2(CC3(O)C45c6c(c(O)ccc6CC3N(C)CC4)OC15)Cc1c(cccc1)C2	YJWDKWRVFJZBCJ-UHFFFAOYSA-N	P35372	0.809541	6
O=C1C2(CC3(O)C45c6c(c(O)ccc6CC3N(C)CC4)OC15)Cc1c(cccc1)C2	YJWDKWRVFJZBCJ-UHFFFAOYSA-N	P41143	0.7939	9
O=C1c2c(c(C#CC3(O)C4(C)C(C5C(c6c(cc(O)cc6)CC5)CC4)CC3)ccc2)OC(c2ccccc2)=C1	WZEMDLKZTPOYPH-UHFFFAOYSA-N	P03372	0.853235	28
O=C1c2c(C3(CC)C(C)C1N(CC1CC1)CC3)cc(O)cc2	SEJUQQOPVAUETF-UHFFFAOYSA-N	P41145	0.874375	2
O=C1c2c(C3(CC)C(C)C1N(CC1CC1)CC3)cc(O)cc2	SEJUQQOPVAUETF-UHFFFAOYSA-N	P41143	0.806116	3
O=C1c2c(C3(CC)C(C)C1N(CC1CC1)CC3)cc(O)cc2	SEJUQQOPVAUETF-UHFFFAOYSA-N	P35372	0.797221	18
O=C1c2c(O)cc(O)c(-c3c(O)ccc(C=4Oc5c(c(O)cc(O)c5)C(=O)C=4)c3)c2OC(c2ccc(O)cc2)=C1	YUSWMAULDXZHPY-UHFFFAOYSA-N	P41143	0.310827	94
O=C1C2Oc3c(O)ccc4c3C32C(C(N(C)CC3)C4)CC1	WVLOADHCBXTIJK-UHFFFAOYSA-N	P35372	0.830448	1
O=C1C2Oc3c(O)ccc4c3C32C(C(N(C)CC3)C4)CC1	WVLOADHCBXTIJK-UHFFFAOYSA-N	P41145	0.654002	25
O=C1C2Oc3c(O)ccc4c3C32C(C(N(C)CC3)C4)CC1	WVLOADHCBXTIJK-UHFFFAOYSA-N	P41143	0.623759	37
O=C1C2Oc3c(O)ccc4c3C32C(O)(C([N+](CC2CC2)(C)CC3)C4)CC1	JVLBPIPGETUEET-UHFFFAOYSA-O	P35372	0.918837	1
O=C1C2Oc3c(O)ccc4c3C32C(O)(C([N+](CC2CC2)(C)CC3)C4)CC1	JVLBPIPGETUEET-UHFFFAOYSA-O	P41145	0.722773	4
O=C1CC2C(Cc3ccccc3)(c3c(cc(O)cc3)CC2)CC1	RMPXVMMQXKFIHM-UHFFFAOYSA-N	P04150	0.559209	3
O=C1N(C)C(C)C(=O)NC(Cc2ccc(O)cc2)C(=O)NC(Cc2c3c([nH]c2)cccc3)C(=O)NC(CCCCN)C(=O)NC(C(C)C)C(=O)NC1Cc1ccccc1	NPJIOCBFOAHEDO-UHFFFAOYSA-N	P30874	0.683617	38
O=C1N(C)C(C)C(=O)NC(Cc2ccc(O)cc2)C(=O)NC(Cc2c3c([nH]c2)cccc3)C(=O)NC(CCCCN)C(=O)NC(C(C)C)C(=O)NC1Cc1ccccc1	NPJIOCBFOAHEDO-UHFFFAOYSA-N	P32745	0.127513	774
O=C1N(C)C(C)C(=O)NC(Cc2ccc(O)cc2)C(=O)NC(Cc2c3c([nH]c2)cccc3)C(=O)NC(CCCCN)C(=O)NC(C(C)C)C(=O)NC1Cc1ccccc1	NPJIOCBFOAHEDO-UHFFFAOYSA-N	P35346	0.104934	805
O=C1N(CCC)C(=O)c2[nH]c(C34C5CC(C3)CC(C4)C5)nc2N1C	FAABLZQVCINVOV-UHFFFAOYSA-N	P30542	0.567469	77
O=C1N(CCCCN2CCN(c3nsc4c3cccc4)CC2)C(=O)C2C1CCCC2	FBVFZWUMDDXLLG-UHFFFAOYSA-N	P21917	0.734049	42
O=C1N(CCCCN2CCN(c3nsc4c3cccc4)CC2)C(=O)C2C1CCCC2	FBVFZWUMDDXLLG-UHFFFAOYSA-N	P14416	0.713762	48
O=C1Nc2c(c3OCC(CN4C5CC(Cc6cc7NC(=O)CCc7cc6)CC4CC5)Oc3cc2)C1	DZVJBZTUTCHLSB-UHFFFAOYSA-N	P31645	0.893644	9
O=C1Nc2c(c3OCC(CN4C5CC(Cc6cc7NC(=O)CCc7cc6)CC4CC5)Oc3cc2)C1	DZVJBZTUTCHLSB-UHFFFAOYSA-N	P14416	0.769978	56
O=C1Nc2c(c3OCC(CN4CC5C(Cc6cc7NC(=O)CCc7cc6)C(C4)CC5)Oc3cc2)C1	OTEFKTISRAMNKM-UHFFFAOYSA-N	P31645	0.928841	6
O=C1Nc2c(c3OCC(CN4CC5C(Cc6cc7NC(=O)CCc7cc6)C(C4)CC5)Oc3cc2)C1	OTEFKTISRAMNKM-UHFFFAOYSA-N	P14416	0.834864	28
O=C1Nc2c(c3OCC(CN4CCC(Cc5cc6NC(=O)CCc6cc5)CC4)Oc3cc2)C1	VJQGVOVLQSAUIL-UHFFFAOYSA-N	P31645	0.894473	6
O=C1Nc2c(c3OCC(CN4CCC(Cc5cc6NC(=O)CCc6cc5)CC4)Oc3cc2)C1	VJQGVOVLQSAUIL-UHFFFAOYSA-N	P14416	0.725914	76
O=C1Nc2c(c3OCC(CN4CCC(Oc5cc6NC(=O)CCc6cc5)CC4)Oc3cc2)C1	AYQVGSWWMXHYHH-UHFFFAOYSA-N	P31645	0.86221	17
O=C1Nc2c(c3OCC(CN4CCC(Oc5cc6NC(=O)CCc6cc5)CC4)Oc3cc2)C1	AYQVGSWWMXHYHH-UHFFFAOYSA-N	P14416	0.786941	43
O=C1Nc2c(O)ccc(C(O)CNC3Cc4c(cc(CC)c(CC)c4)C3)c2C=C1	QZZUEBNBZAPZLX-UHFFFAOYSA-N	P07550	0.380218	285
O=C1NCc2c3c4n(C5(C)C(OC)C(NC)CC(O5)n5c4c(c4c5cccc4)c12)c1c3cccc1	HKSZLNNOFSGOKW-UHFFFAOYSA-N	Q07912	0.788286	17
O=C1NCc2c3c4n(C5(C)C(OC)C(NC)CC(O5)n5c4c(c4c5cccc4)c12)c1c3cccc1	HKSZLNNOFSGOKW-UHFFFAOYSA-N	O60674	0.77564	22
O=C1NCc2c3c4n(C5(C)C(OC)C(NC)CC(O5)n5c4c(c4c5cccc4)c12)c1c3cccc1	HKSZLNNOFSGOKW-UHFFFAOYSA-N	Q9UQB9	0.691598	55
O=C1NCc2c3c4n(C5(C)C(OC)C(NC)CC(O5)n5c4c(c4c5cccc4)c12)c1c3cccc1	HKSZLNNOFSGOKW-UHFFFAOYSA-N	O14965	0.656994	77
O=C1NCc2c3c4n(C5(C)C(OC)C(NC)CC(O5)n5c4c(c4c5cccc4)c12)c1c3cccc1	HKSZLNNOFSGOKW-UHFFFAOYSA-N	P11309	0.651222	84
O=C1NCc2c3c4n(C5(C)C(OC)C(NC)CC(O5)n5c4c(c4c5cccc4)c12)c1c3cccc1	HKSZLNNOFSGOKW-UHFFFAOYSA-N	O96013	0.594485	131
O=C1NCc2c3c4n(C5(C)C(OC)C(NC)CC(O5)n5c4c(c4c5cccc4)c12)c1c3cccc1	HKSZLNNOFSGOKW-UHFFFAOYSA-N	Q9P1W9	0.563505	172
O=C1NCc2c3c4n(C5(C)C(OC)C(NC)CC(O5)n5c4c(c4c5cccc4)c12)c1c3cccc1	HKSZLNNOFSGOKW-UHFFFAOYSA-N	P09619	0.553522	181
O=NN(CCCC)C	PKTSCJXWLVREKX-UHFFFAOYSA-N	P21554	0.0361201	523
OC(C=Cc1nc(CC(O)CCCCO)ccc1)CC=CCCCCC	JNBOAUIJLDEICX-UHFFFAOYSA-N	Q15722	0.53866	29
OC(CN1CC2C(CC)(c3c(O2)ccc(O)c3)CC1)c1ccccc1	IWQGUHXUWMPTNL-UHFFFAOYSA-N	P35372	0.512234	63
OC(CNC)CN1c2c(cccc2)CCc2c1cccc2	MPEVJCKYRIDFRP-UHFFFAOYSA-N	P23975	0.92397	1
OC1(C(C)(C)C)CC2N(CC3c4c2cccc4CCc2c3cccc2)CC1	ZZJYIKPMDIWRSN-UHFFFAOYSA-N	P35462	0.911376	1
OC1(C(C)(C)C)CC2N(CC3c4c2cccc4CCc2c3cccc2)CC1	ZZJYIKPMDIWRSN-UHFFFAOYSA-N	P21728	0.835872	16
OC1(C(C)(C)C)CC2N(CC3c4c2cccc4CCc2c3cccc2)CC1	ZZJYIKPMDIWRSN-UHFFFAOYSA-N	P28223	0.792398	24
OC1(C(C)(C)C)CC2N(CC3c4c2cccc4CCc2c3cccc2)CC1	ZZJYIKPMDIWRSN-UHFFFAOYSA-N	P14416	0.770409	33
OC1(C(C)(C)C)CC2N(CC3c4c2cccc4CCc2c3cccc2)CC1	ZZJYIKPMDIWRSN-UHFFFAOYSA-N	P21918	0.768674	34
OC1(C(C)(C)C)CC2N(CC3c4c2cccc4CCc2c3cccc2)CC1	ZZJYIKPMDIWRSN-UHFFFAOYSA-N	P21917	0.521806	273
OC1(C)c2c(N(c3c(C)cccc3)c3c(C(O)(C)C1)cccc3)cccc2	YBDIBILKFQGESG-UHFFFAOYSA-N	P25100	0.463994	21
OC1(C)c2c(N(c3c(C)cccc3)c3c(C(O)(C)C1)cccc3)cccc2	YBDIBILKFQGESG-UHFFFAOYSA-N	P35348	0.420472	27
OC1(C)c2c(N(c3c(C)cccc3)c3c(C(O)(C)C1)cccc3)cccc2	YBDIBILKFQGESG-UHFFFAOYSA-N	P35368	0.230848	188
OC1(C)c2c(N(c3c(C)cccc3)c3c(C(O)(C)C1)cccc3)cccc2	YBDIBILKFQGESG-UHFFFAOYSA-N	P14416	0.106496	515
Oc1c(C)c(CC2=[N+H]CCN2)c(C)cc1C(C)(C)C	WYWIFABBXFUGLM-UHFFFAOYSA-O	Q9Y2I1	0.652488	5
Oc1c(-c2c(C#CC3(O)C4(C)C(C5C(c6c(cc(O)cc6)CC5)CC4)CC3)c3c([nH]2)cccc3)cccc1	SDVRCFWEHKTVLD-UHFFFAOYSA-N	P03372	0.80022	81
Oc1c(CC(N2CCNCC2)c2ccccc2)cccc1	SBKGLFTUHHUCII-UHFFFAOYSA-N	P31645	0.705467	1
Oc1c(CC(N2CCNCC2)c2ccccc2)cccc1	SBKGLFTUHHUCII-UHFFFAOYSA-N	P23975	0.776551	3
Oc1c(O)cc2c(c1)CC(N(CCC)CCC)CC2	YNJJGTRJAAGQAD-UHFFFAOYSA-N	P35462	0.621838	4
Oc1c(O)cc2c(c1)CC(N(CCC)CCC)CC2	YNJJGTRJAAGQAD-UHFFFAOYSA-N	P14416	0.389716	71
Oc1c(O)ccc2C(CN)OC(C34CC5CC(C3)CC(C4)C5)Cc12	QLJOSZATCBCBDR-UHFFFAOYSA-N	P21728	0.538993	37
Oc1c(O)ccc2c1-c1c3c(cc(-c4ccc(O)cc4)c1)CCN(C)C3C2	IEYKUJATGFZIHM-UHFFFAOYSA-N	P14416	0.523848	141
Oc1c(O)ccc2c1-c1c3c(ccc1)CCN(C)C3C2	VMWNQDUVQKEIOC-UHFFFAOYSA-N	P18825	0.783637	1
Oc1c(O)ccc2c1-c1c3c(ccc1)CCN(C)C3C2	VMWNQDUVQKEIOC-UHFFFAOYSA-N	P25100	0.6754	6
Oc1c(O)ccc2c1-c1c3c(ccc1)CCN(C)C3C2	VMWNQDUVQKEIOC-UHFFFAOYSA-N	P18089	0.65444	11
Oc1c(O)ccc2c1-c1c3c(ccc1)CCN(C)C3C2	VMWNQDUVQKEIOC-UHFFFAOYSA-N	P35462	0.532966	33
Oc1c(O)ccc2c1-c1c3c(ccc1)CCN(C)C3C2	VMWNQDUVQKEIOC-UHFFFAOYSA-N	P14416	0.454038	74
Oc1c(O)ccc2c1-c1c3c(ccc1)CCN(C)C3C2	VMWNQDUVQKEIOC-UHFFFAOYSA-N	P21917	0.433113	91
Oc1c(O)ccc2c1-c1c3c(ccc1)CCN(CCC)C3C2	BTGAJCKRXPNBFI-UHFFFAOYSA-N	P14416	0.601407	40
Oc1c2OC3C(=NN=C4C5Oc6c(O)ccc7c6C65C(O)(C(N(CC=C)CC6)C7)CC4)CCC4(O)C53c2c(cc1)CC4N(CC=C)CC5	AJPSBXJNFJCCBI-UHFFFAOYSA-N	P41145	0.890519	5
Oc1c2OC3C(=NN=C4C5Oc6c(O)ccc7c6C65C(O)(C(N(CC=C)CC6)C7)CC4)CCC4(O)C53c2c(cc1)CC4N(CC=C)CC5	AJPSBXJNFJCCBI-UHFFFAOYSA-N	P35372	0.874491	15
Oc1c2OC3C(=NN=C4C5Oc6c(O)ccc7c6C65C(O)(C(N(CC=C)CC6)C7)CC4)CCC4(O)C53c2c(cc1)CC4N(CC=C)CC5	AJPSBXJNFJCCBI-UHFFFAOYSA-N	P41143	0.841792	31
Oc1c2OC3C(O)C=CC4C53c2c(cc1)CC4N(CC=C)CC5	UIQMVEYFGZJHCZ-UHFFFAOYSA-N	P35372	0.883355	3
Oc1c2OC3C(O)C=CC4C53c2c(cc1)CC4N(CC=C)CC5	UIQMVEYFGZJHCZ-UHFFFAOYSA-N	P41145	0.796316	7
Oc1c2OC3C(O)CCC4(O)C53c2c(cc1)CC4N(CC1CC1)CC5	JLVNEHKORQFVQJ-UHFFFAOYSA-N	P35372	0.94347	1
Oc1c2OC3C(O)CCC4(O)C53c2c(cc1)CC4N(CC1CC1)CC5	JLVNEHKORQFVQJ-UHFFFAOYSA-N	P41145	0.909413	3
Oc1c2OC3C(O)CCC4(O)C53c2c(cc1)CC4N(CC1CC1)CC5	JLVNEHKORQFVQJ-UHFFFAOYSA-N	P41143	0.660372	59
Oc1c2OC3C(O)CCC4(O)C53c2c(cc1)CC4N(CC1CCC1)CC5	NETZHAKZCGBWSS-UHFFFAOYSA-N	P35372	0.931272	1
Oc1c2OC3C(O)CCC4(O)C53c2c(cc1)CC4N(CC1CCC1)CC5	NETZHAKZCGBWSS-UHFFFAOYSA-N	P41145	0.890376	3
Oc1c2OC3C(O)CCC4C53c2c(cc1)CC4N(C)CC5	IJVCSMSMFSCRME-UHFFFAOYSA-N	P35372	0.797923	2
Oc1c2OC3C(O)CCC4C53c2c(cc1)CC4N(C)CC5	IJVCSMSMFSCRME-UHFFFAOYSA-N	P41145	0.513213	92
Oc1c2OC3C4(c2ccc1)C(CN(C)CC4)CCC3	MMWJAJXGSUFPKC-UHFFFAOYSA-N	P41143	0.287955	304
Oc1c2OC3C4(c2ccc1)C(CN(CC1CC1)CC4)CCC3	SQZBAUUHDXMUTO-UHFFFAOYSA-N	P41143	0.710429	31
Oc1c2OC3c4[nH]c5c(c4CC4(O)C63c2c(cc1)CC(C1CC1)N(C4)CC6)CC1(O)C23c4c(c(O)ccc4CC(C4CC4)N(C1)CC2)OC53	GYEXSFKLGQBRBJ-UHFFFAOYSA-N	P35372	0.77286	17
Oc1c2OC3c4[nH]c5c(c4CC4(O)C63c2c(cc1)CC(C1CC1)N(C4)CC6)CC1(O)C23c4c(c(O)ccc4CC(C4CC4)N(C1)CC2)OC53	GYEXSFKLGQBRBJ-UHFFFAOYSA-N	P41145	0.702586	49
Oc1c2OC3c4[nH]c5c(c4CC4(O)C63c2c(cc1)CC(C1CC1)N(C4)CC6)CC1(O)C23c4c(c(O)ccc4CC(C4CC4)N(C1)CC2)OC53	GYEXSFKLGQBRBJ-UHFFFAOYSA-N	P41143	0.681627	58
Oc1c2OC3c4[nH]c5c(c4CC4(O)C63c2c(cc1)CC4N(CC1CC1)CC6)CC1(O)C23c4c(c(O)ccc4CC1N(CC1CC1)CC2)OC53	APSUXPSYBJVPPS-UHFFFAOYSA-N	P41145	0.8983	2
Oc1c2OC3c4[nH]c5c(c4CC4(O)C63c2c(cc1)CC4N(CC1CC1)CC6)CC1(O)C23c4c(c(O)ccc4CC1N(CC1CC1)CC2)OC53	APSUXPSYBJVPPS-UHFFFAOYSA-N	P35372	0.80844	6
Oc1c2OC3c4[nH]c5c(c4CC4(O)C63c2c(cc1)CC4N(CC1CC1)CC6)CC1(O)C23c4c(c(O)ccc4CC1N(CC1CC1)CC2)OC53	APSUXPSYBJVPPS-UHFFFAOYSA-N	P41143	0.736736	32
Oc1c2OC3c4[nH]c5c(c4CC4(O)C63c2c(cc1)CC4N(CC1CC1)CC6)cccc5	WIYUZYBFCWCCQJ-UHFFFAOYSA-N	P41143	0.861464	2
Oc1c2OC3c4[nH]c5c(c4CC4(O)C63c2c(cc1)CC4N(CC1CC1)CC6)cccc5	WIYUZYBFCWCCQJ-UHFFFAOYSA-N	P35372	0.749975	4
Oc1c2OC3c4[nH]c5c(c4CC4(O)C63c2c(cc1)CC4N(CC1CC1)CC6)cccc5	WIYUZYBFCWCCQJ-UHFFFAOYSA-N	P41145	0.684105	31
Oc1c2OC3C45C(O)(C(N(CC6CC6)CC4)Cc(c25)cc1)CCC3	XBPQMXFKKJADMC-UHFFFAOYSA-N	P41145	0.923574	1
Oc1c2OC3C45C(O)(C(N(CC6CC6)CC4)Cc(c25)cc1)CCC3	XBPQMXFKKJADMC-UHFFFAOYSA-N	P35372	0.913975	2
Oc1c2OC3C45C(O)(C(N(CC6CC6)CC4)Cc(c25)cc1)CCC3	XBPQMXFKKJADMC-UHFFFAOYSA-N	P41143	0.750029	30
Oc1cc([N+H](CC2=NCCN2)c2ccc(C)cc2)ccc1	MRBDMNSDAVCSSF-UHFFFAOYSA-O	Q9Y2I1	0.708302	17
Oc1cc(C2(O)C(CN(C)C)CCCC2)ccc1	UWJUQVWARXYRCG-UHFFFAOYSA-N	P35372	0.456921	39
Oc1cc(CCN(CCC)CCc2cc(O)ccc2)ccc1	RVXNTMVFBHOIKH-UHFFFAOYSA-N	P35462	0.363721	130
Oc1cc(CCN(CCC)CCc2cc(O)ccc2)ccc1	RVXNTMVFBHOIKH-UHFFFAOYSA-N	P14416	0.293844	234
Oc1cc2c(C3(Cc4ccccc4)C(CC(O)(C#CC)CC3)CC2)cc1	WDSPVCXWXOIFRA-UHFFFAOYSA-N	P04150	0.930374	1
Oc1cc2c(cc1)CC1N(C)CCC32C1CCCC3	JAQUASYNZVUNQP-UHFFFAOYSA-N	P35372	0.762775	9
Oc1cc2c(cc1)CC1N(C)CCC32C1CCCC3	JAQUASYNZVUNQP-UHFFFAOYSA-N	P41145	0.661565	39
Oc1cc2c(cc1)CC1N(C)CCC32C1CCCC3	JAQUASYNZVUNQP-UHFFFAOYSA-N	P41143	0.500944	192
Oc1cc2c(cc1)CC1N(CC3CC3)CCC32C1CCCC3	NLBUEDSBXVNAPB-UHFFFAOYSA-N	P41145	0.906147	1
Oc1cc2c(cc1)CC1N(CC3CC3)CCC32C1CCCC3	NLBUEDSBXVNAPB-UHFFFAOYSA-N	P35372	0.830486	7
Oc1cc2c(cc1)CC1N(CC3CC3)CCC32C1CCCC3	NLBUEDSBXVNAPB-UHFFFAOYSA-N	P41143	0.80254	15
Oc1cc2c(cc1)CC1N(CC3CCC3)CCC32C1(O)CCCC3	IFKLAQQSCNILHL-UHFFFAOYSA-N	P41145	0.931729	1
Oc1cc2c(cc1)CC1N(CC3CCC3)CCC32C1(O)CCCC3	IFKLAQQSCNILHL-UHFFFAOYSA-N	P35372	0.930765	2
Oc1cc2c(cc1)CC1N(CC3CCC3)CCC32C1(O)CCCC3	IFKLAQQSCNILHL-UHFFFAOYSA-N	P41143	0.584552	184
Oc1cc2c(cc1)CC1N(CC3CCC3)CCC32C1C(C)CC(=C)C3	AZJPPZHRNFQRRE-UHFFFAOYSA-N	P35372	0.758494	29
Oc1cc2c(cc1)CC1N(CC3CCC3)CCC32C1CCCC3	YSTAPDGDOHWKQR-UHFFFAOYSA-N	P41145	0.963825	1
Oc1cc2c(cc1)CC1N(CC3CCC3)CCC32C1CCCC3	YSTAPDGDOHWKQR-UHFFFAOYSA-N	P35372	0.934101	2
Oc1cc2c(cc1)CC1N(CC3CCC3)CCC32C1CCCC3	YSTAPDGDOHWKQR-UHFFFAOYSA-N	P41143	0.743327	35
Oc1cc2C3(C)C(C)C(N(C)CC3)Cc2cc1	YGSVZRIZCHZUHB-UHFFFAOYSA-N	P35372	0.632111	8
Oc1cc2C3(C)C(C)C(N(C)CC3)Cc2cc1	YGSVZRIZCHZUHB-UHFFFAOYSA-N	P41145	0.507937	42
Oc1cc2C3(C)C(C)C(N(CC=C(C)C)CC3)Cc2cc1	VOKSWYLNZZRQPF-UHFFFAOYSA-N	P41145	0.774901	14
Oc1cc2C3(C)C(C)C(N(CC=C(C)C)CC3)Cc2cc1	VOKSWYLNZZRQPF-UHFFFAOYSA-N	P35372	0.755469	19
Oc1cc2C3(C)C(C)C(N(CC=C(C)C)CC3)Cc2cc1	VOKSWYLNZZRQPF-UHFFFAOYSA-N	P41143	0.591514	84
Oc1cc2C3(CC)C(Oc2cc1)CN(C)CC3	WYHZNSRQYYJYTK-UHFFFAOYSA-N	P35372	0.355419	110
Oc1cc2C3(CC)C(Oc2cc1)CN(CCc1ccccc1)CC3	GZBURIYLLVULIF-UHFFFAOYSA-N	P35372	0.594372	29
Oc1cc2C3(CC)C(Oc2cc1)CN(CCc1ccccc1)CC3	GZBURIYLLVULIF-UHFFFAOYSA-N	P41143	0.450394	125
Oc1cc2C3(CC)C(Oc2cc1)CN(CCc1ccccc1)CC3	GZBURIYLLVULIF-UHFFFAOYSA-N	P41145	0.163473	609
Oc1cc2C3(CC)C(Oc2cc1)CNCC3	QJJMTVYVGDVVPA-UHFFFAOYSA-N	P35372	0.39157	97
OCC1=CCC2C(C)(C)Oc3c(c(O)cc(C(CCCCCC)(C)C)c3)C2C1	SSQJFGMEZBFMNV-UHFFFAOYSA-N	P34972	0.914822	2
OCC1C(O)C(O)C(n2c3ncnc(NC4CCCC4)c3nc2)O1	SQMWSBKSHWARHU-UHFFFAOYSA-N	P30542	0.781437	7
OCC1C=C2c3c4c([nH]cc4CC2N(C)C1)ccc3	BIXJFIJYBLJTMK-UHFFFAOYSA-N	P28221	0.961434	1
OCC1C=C2c3c4c([nH]cc4CC2N(C)C1)ccc3	BIXJFIJYBLJTMK-UHFFFAOYSA-N	P28222	0.753388	29
OCC1C=C2c3c4c([nH]cc4CC2N(C)C1)ccc3	BIXJFIJYBLJTMK-UHFFFAOYSA-N	P28566	0.731751	38
P(=O)(Oc1c2c(CCN(C)C)c[nH]c2ccc1)(O)O	QVDSEJDULKLHCG-UHFFFAOYSA-N	P41595	0.252904	447
S(=O)(=O)(C)c1c(OCCC)c(OC)cc(C2OC(c3cc(OC)c(OC)c(OC)c3)CC2)c1	NZWPFJNQOZFEDT-UHFFFAOYSA-N	P25105	0.555061	52
S(=O)(=O)(C)c1cc(C(=O)NCCN(CC)CC)c(OC)cc1	JTVPZMFULRWINT-UHFFFAOYSA-N	P21917	0.190125	340
S(=O)(=O)(C)c1cc2N(CCC3N(C)CCCC3)c3c(Sc2cc1)cccc3	FLGCRGJDQJIJAW-UHFFFAOYSA-N	P35462	0.779586	19
S(=O)(=O)(C)c1cc2N(CCC3N(C)CCCC3)c3c(Sc2cc1)cccc3	FLGCRGJDQJIJAW-UHFFFAOYSA-N	P14416	0.658691	79
S(=O)(=O)(N(C)C)c1cc2N(CCCN3CCC(CCO)CC3)c3c(Sc2cc1)cccc3	JOMHSQGEWSNUKU-UHFFFAOYSA-N	P35462	0.814844	10
S(=O)(=O)(N(C)C)c1cc2N(CCCN3CCC(CCO)CC3)c3c(Sc2cc1)cccc3	JOMHSQGEWSNUKU-UHFFFAOYSA-N	P14416	0.670978	74
S(=O)(=O)(N(C)C)c1cc2N(CCCN3CCN(C)CC3)c3c(Sc2cc1)cccc3	VZYCZNZBPPHOFY-UHFFFAOYSA-N	P14416	0.683122	37
S(=O)(=O)(N(C)C)c1cc2N(CCCN3CCN(C)CC3)c3c(Sc2cc1)cccc3	VZYCZNZBPPHOFY-UHFFFAOYSA-N	P35462	0.650515	47
S(=O)(=O)(N1CC(C)CC(C)C1)c1cc2c(C)c(C(=O)NC3c4c(cccc4)CCC3)oc2cc1	KJWBLKINPVCYRA-UHFFFAOYSA-N	P21554	0.270941	568
S(=O)(=O)(N1CC(C)CC(C)C1)c1cc2c(C)c(C(=O)NCc3c(OC)cccc3)oc2cc1	RPKLYXZEDWZHSZ-UHFFFAOYSA-N	P21554	0.158429	709
S(=O)(=O)(N1CC(C)CC(C)C1)c1cc2c(C)c(C(=O)NCc3ccc(C)cc3)oc2cc1	KKUTUPAEQHOUFN-UHFFFAOYSA-N	P21554	0.132518	703
S(=O)(=O)(N1CC=C(c2ccc(F)cc2)CC1)c1cc2OC(c3ccccc3)(c3ccccc3)Oc2cc1	HAQRKBMHJXTTRZ-UHFFFAOYSA-N	P21554	0.311818	369
S(=O)(=O)(N1CCC(F)(F)CC1)c1c(F)cc2OC(c3c(F)cc(F)cc3)(c3c(F)cc(F)cc3)Oc2c1	NZAJPBNDRAFVEF-UHFFFAOYSA-N	P21554	0.449936	162
S(=O)(=O)(N1CCCCC1)c1cc2OC(c3ccccc3)(c3ccccc3)Oc2cc1	PRJGXZKLMDRCRI-UHFFFAOYSA-N	P21554	0.232038	313
S(=O)(=O)(N1CCOCC1)c1c(F)cc2OC(c3c(F)cc(F)cc3)(c3c(F)cc(F)cc3)Oc2c1	ATTMVRXVYVAUKY-UHFFFAOYSA-N	P21554	0.429603	277
S(C)c1c2Sc3c(cccc3)CC(N3CCN(C)CC3)c2ccc1	NJHLOWQRDMYXLA-UHFFFAOYSA-N	P28335	0.865032	14
S(C)c1c2Sc3c(cccc3)CC(N3CCN(C)CC3)c2ccc1	NJHLOWQRDMYXLA-UHFFFAOYSA-N	P28223	0.769045	50
S(CCCCCCCCNc1c2c(nc3c1CCCC3)cccc2)c1c2c(nc3c1CCCC3)cccc2	COEYCPFFRLYNSC-UHFFFAOYSA-N	P22303	0.517689	73
S(CCCN(C)C)c1c(NC(=O)C=Cc2ccccc2)cccc1	RSUVYMGADVXGOU-UHFFFAOYSA-N	P28223	0.450755	85
S(CCNC(NC)=C[N+](=O)[O-])Cc1oc(CN(C)C)cc1	VMXUWOKSQNHOCA-UHFFFAOYSA-N	P25021	0.368549	178

## Sheet: NPASS
SMILES	InChiKeys	Uniprot	probability	rank
CC[C@H]([C@@H]1N=C(O)[C@H](Cc2ccc(cc2)[O-])N(C)C(=O)[C@H](Cc2ccccc2)N2[C@H](O)CC[C@@H](C2=O)N=C(/C(=C/C)/N=C([C@H]([C@H](OC1=O)C)N=C([C@H](C(C)C)N=C([C@@H](COS(=O)(=O)O)OC)O)O)O)O)C.[Na+]	IRSOCNJHEKYICW-OOXHBTLOSA-M	P08246	0.909379	4
CCCCCNC(=N)N/N=C/c1c[nH]c2c1cc(OC)cc2	IKBKZGMPCYNSLU-RGVLZGJSSA-N	Q13639	0.746816	7
COC(=O)C1=C(C)NC(=C(C1c1ccccc1N(=O)=O)C(=O)OC)C	HYIMSNHJOBLJNT-UHFFFAOYSA-N	Q13936	0.629204	1
CCOC(=NCCCC(=NCCc1ccccc1)O)O	HTOYBIILVCHURC-UHFFFAOYSA-N	Q92769	0.613153	2
OC(=O)CCc1cc(O)c2n(c1=O)C(CC2)C(=O)O	HMWIHWAAIYAMFZ-UHFFFAOYSA-N	P12821	0.526358	9
CNC1CC2OC(C1OC)(C)n1c3ccccc3c3c1c1n2c2ccccc2c1c1c3CN=C1O	HKSZLNNOFSGOKW-UHFFFAOYSA-N	Q5S007	0.900199	2
CNC1CC2OC(C1OC)(C)n1c3ccccc3c3c1c1n2c2ccccc2c1c1c3CN=C1O	HKSZLNNOFSGOKW-UHFFFAOYSA-N	Q04759	0.838097	6
CNC1CC2OC(C1OC)(C)n1c3ccccc3c3c1c1n2c2ccccc2c1c1c3CN=C1O	HKSZLNNOFSGOKW-UHFFFAOYSA-N	O15530	0.782507	23
CNC1CC2OC(C1OC)(C)n1c3ccccc3c3c1c1n2c2ccccc2c1c1c3CN=C1O	HKSZLNNOFSGOKW-UHFFFAOYSA-N	Q07912	0.77972	25
CNC1CC2OC(C1OC)(C)n1c3ccccc3c3c1c1n2c2ccccc2c1c1c3CN=C1O	HKSZLNNOFSGOKW-UHFFFAOYSA-N	Q9P1W9	0.773244	29
CNC1CC2OC(C1OC)(C)n1c3ccccc3c3c1c1n2c2ccccc2c1c1c3CN=C1O	HKSZLNNOFSGOKW-UHFFFAOYSA-N	Q9UM73	0.733809	53
CNC1CC2OC(C1OC)(C)n1c3ccccc3c3c1c1n2c2ccccc2c1c1c3CN=C1O	HKSZLNNOFSGOKW-UHFFFAOYSA-N	O75116	0.688219	84
CNC1CC2OC(C1OC)(C)n1c3ccccc3c3c1c1n2c2ccccc2c1c1c3CN=C1O	HKSZLNNOFSGOKW-UHFFFAOYSA-N	O60674	0.687342	85
CNC1CC2OC(C1OC)(C)n1c3ccccc3c3c1c1n2c2ccccc2c1c1c3CN=C1O	HKSZLNNOFSGOKW-UHFFFAOYSA-N	P00519	0.672279	97
CN[C@@H]1C[C@H]2O[C@]([C@@H]1OC)(C)n1c3ccccc3c3c1c1n2c2ccccc2c1c1c3CN=C1O	HKSZLNNOFSGOKW-FYTWVXJKSA-N	Q5S007	0.900199	3
CN[C@@H]1C[C@H]2O[C@]([C@@H]1OC)(C)n1c3ccccc3c3c1c1n2c2ccccc2c1c1c3CN=C1O	HKSZLNNOFSGOKW-FYTWVXJKSA-N	P23458	0.887367	3
CN[C@@H]1C[C@H]2O[C@]([C@@H]1OC)(C)n1c3ccccc3c3c1c1n2c2ccccc2c1c1c3CN=C1O	HKSZLNNOFSGOKW-FYTWVXJKSA-N	Q16539	0.863339	3
CN[C@@H]1C[C@H]2O[C@]([C@@H]1OC)(C)n1c3ccccc3c3c1c1n2c2ccccc2c1c1c3CN=C1O	HKSZLNNOFSGOKW-FYTWVXJKSA-N	Q04759	0.838097	7
CN[C@@H]1C[C@H]2O[C@]([C@@H]1OC)(C)n1c3ccccc3c3c1c1n2c2ccccc2c1c1c3CN=C1O	HKSZLNNOFSGOKW-FYTWVXJKSA-N	Q05655	0.809343	18
CN[C@@H]1C[C@H]2O[C@]([C@@H]1OC)(C)n1c3ccccc3c3c1c1n2c2ccccc2c1c1c3CN=C1O	HKSZLNNOFSGOKW-FYTWVXJKSA-N	Q86V86	0.791705	20
CN[C@@H]1C[C@H]2O[C@]([C@@H]1OC)(C)n1c3ccccc3c3c1c1n2c2ccccc2c1c1c3CN=C1O	HKSZLNNOFSGOKW-FYTWVXJKSA-N	O15530	0.782507	23
CN[C@@H]1C[C@H]2O[C@]([C@@H]1OC)(C)n1c3ccccc3c3c1c1n2c2ccccc2c1c1c3CN=C1O	HKSZLNNOFSGOKW-FYTWVXJKSA-N	Q07912	0.77972	25
CN[C@@H]1C[C@H]2O[C@]([C@@H]1OC)(C)n1c3ccccc3c3c1c1n2c2ccccc2c1c1c3CN=C1O	HKSZLNNOFSGOKW-FYTWVXJKSA-N	Q12866	0.773959	28
CN[C@@H]1C[C@H]2O[C@]([C@@H]1OC)(C)n1c3ccccc3c3c1c1n2c2ccccc2c1c1c3CN=C1O	HKSZLNNOFSGOKW-FYTWVXJKSA-N	Q06187	0.70938	67
CN[C@@H]1C[C@H]2O[C@]([C@@H]1OC)(C)n1c3ccccc3c3c1c1n2c2ccccc2c1c1c3CN=C1O	HKSZLNNOFSGOKW-FYTWVXJKSA-N	Q13464	0.694443	80
CN[C@@H]1C[C@H]2O[C@]([C@@H]1OC)(C)n1c3ccccc3c3c1c1n2c2ccccc2c1c1c3CN=C1O	HKSZLNNOFSGOKW-FYTWVXJKSA-N	O75116	0.688219	84
CN[C@@H]1C[C@H]2O[C@]([C@@H]1OC)(C)n1c3ccccc3c3c1c1n2c2ccccc2c1c1c3CN=C1O	HKSZLNNOFSGOKW-FYTWVXJKSA-N	P05771	0.677391	92
CC(Cc1ccc(cc1)[C@@H](C(=O)O)C)C	HEFNNWSXXWATRW-JTQLQIEISA-N	P25024	0.176924	144
CC(C(Cc1ccc(c(c1)O)O)C)Cc1ccc(c(c1)O)O	HCZKYJDFEPMADG-UHFFFAOYSA-N	P11511	0.457576	38
CC(C(Cc1ccc(c(c1)O)O)C)Cc1ccc(c(c1)O)O	HCZKYJDFEPMADG-UHFFFAOYSA-N	P09917	0.127883	529
C/N=C/1N(C)C(=O)/C(=Cc2c[nH]c3c2cccc3)/N1C	GXBMTEAMDOVNLO-JCYXRKPASA-N	P21397	0.0325406	711
O[C@H]1C[C@H](O)C(=C)/C(=CC=C2/CCC[C@]3([C@H]2CC[C@@H]3[C@@H](CCCC(O)(C)C)C)C)/C1	GMRQFYUYWCNGIN-ZVUFCXRFSA-N	P11473	0.798407	4
OCC(=O)[C@@]1(O)[C@H](O)C[C@@H]2[C@]1(C)C[C@H](O)[C@]1([C@H]2CCC2=CC(=O)C=C[C@]12C)F	GFNANZIMVAIWHM-OBYCQNJPSA-N	P04150	0.923346	1
C=Cc1cc(O)cc2c1c1ccc(c(c1CC2)C)O	GEXAPRXWKRZPCK-UHFFFAOYSA-N	Q92731	0.913667	2
O=C[C@@H](N=C([C@@H](N=C([C@@H](N=C(O)C)CC(C)C)O)CC(C)C)O)CCCNC(=N)N	GDBQQVLCIARPGH-ULQDDVLXSA-N	P07711	0.445647	165
OCC(CCC[C@H]([C@H]1CC[C@@H]2[C@]1(C)CC[C@H]1[C@H]2CC=C2[C@]1(C)CC[C@@H](C2)O)C)C	FYHRJWMENCALJY-CCDZVGGQSA-N	P51449	0.518765	49
CC(c1cccc(c(=O)c1)O)C	FUWUEFKEXZQKKA-UHFFFAOYSA-N	Q92769	0.21917	63
COc1ccc(cc1O)c1oc2cc(O)cc(c2c(=O)c1O)O	FPLMIPQZHHQWHN-UHFFFAOYSA-N	Q16678	0.775864	1
CCCCC/C=CC/C=CC/C=CC/C=CCCCCCC(=NCCO)O	FMVHVRYFQIXOAF-UHFFFAOYSA-N	P21554	0.298667	102
c1ccc2c(c1)c1ccc3c4c1c(c2)ccc4ccc3	FMMWHPNWAFZXNH-UHFFFAOYSA-N	P05177	0.419636	41
CO[C@@H](C(=N[C@@H](C(=O)N1[C@H]2C[C@H](O)[C@H](C[C@H]2C[C@H]1C(=O)[N-]CCC1=CCN(C1)C(=[NH2+])N)O)CC(C)C)O)COS(=O)(=O)O	FJKGWCOVORXKMM-FAWMDMTCSA-N	P00734	0.518695	214
CC(=O)O[C@@H]1CC[C@]2([C@H]([C@]1(C)C(=O)O)CC=C1[C@@H]2CC[C@@]2([C@]1(C)C[C@H]1[C@H]2[C@@H](CC(=O)C=C(C)C)C(=O)O1)C)C	FILHRDIXAYLUHH-XTURJDPMSA-N	P00734	0.333206	257
CCCCCC(=N[C@H](C(=N[C@H]1[C@@H](C)OC(=O)[C@@H](N=C(O)[C@H](Cc2ccc(cc2)O)N(C)C(=O)[C@@H](N2C(=O)[C@@H](N=C(/C(=C/C)/N=C1O)O)CC[C@H]2O)Cc1ccccc1)C(C)C)O)CCC(=N)O)O	DZIGKKCSWPSVIO-SWEGFNRNSA-N	P08246	0.66335	50
O=C(C[C@H](C(=O)O)C)C[C@H]([C@H]1C[C@@H]([C@@]2([C@]1(C)CC(=O)C1=C2[C@@H](O)C[C@@H]2[C@]1(C)CCC(=O)C2(C)C)C)O)C	DYOKDAQBNHPJFD-JNTBEZBXSA-N	P01375	0.376453	156
O[C@H]1CCCCCc2cc(O)cc(c2C(=O)O[C@H](CCC1)C)O	DWTTZBARDOXEAM-JSGCOSHPSA-N	Q92731	0.489457	39
O[C@@H]1CCCCCc2cc(O)cc(c2C(=O)O[C@H](CCC1)C)O	DWTTZBARDOXEAM-GXTWGEPZSA-N	Q92731	0.489457	39
O=C(OC[C@H]1O[C@@H](Oc2c(oc3c(c2=O)c(O)cc(c3)O)c2ccc(cc2)O)[C@@H]([C@H]([C@@H]1O)O)O)/C=C/c1ccc(cc1)O	DVGGLGXQSFURLP-VWMSDXGPSA-N	P43166	0.567606	16
CCCCCCCCCCCCC/C=C/[C@H]([C@H](COP(=O)(O)O)N)O	DUYSYHSSBDVJSM-KRWOKUGFSA-N	Q99500	0.941238	2
CCCCCCCCCCCCC/C=C/[C@H]([C@H](COP(=O)(O)O)N)O	DUYSYHSSBDVJSM-KRWOKUGFSA-N	P21453	0.932351	2
CCCCCCCCCCCCC/C=C/[C@H]([C@H](COP(=O)(O)O)N)O	DUYSYHSSBDVJSM-KRWOKUGFSA-N	O95977	0.929105	3
CCCCCCCCCCCCC/C=C/[C@H]([C@H](COP(=O)(O)O)N)O	DUYSYHSSBDVJSM-KRWOKUGFSA-N	Q9H228	0.916239	4
CCCCCCCCCCCCC/C=C/[C@H]([C@H](COP(=O)(O)O)N)O	DUYSYHSSBDVJSM-KRWOKUGFSA-N	O95136	0.900624	5
CC/C=CC/C=CC/C=CCCCCCCCC(=O)O	DTOSIQBPPRVQHS-UHFFFAOYSA-N	Q07869	0.0882757	511
CCCCOc1ccc(cc1)OCCCN1CCOCC1	DQKXQSGTHWVTAD-UHFFFAOYSA-N	Q99720	0.718863	4
CCCCCCCCCCCCCCCC(=O)O[C@H]1C(=C[C@]23[C@]1(O)[C@H](O)C(=C[C@H](C3=O)[C@H]1[C@@H](C[C@H]2C)C1(C)C)CO)C	DOSPRDHNGNPKKJ-BYPUAWAASA-N	Q05655	0.693975	14
CC[C@@H]([C@@H](C(=N[C@H](C(=N[C@H](C(=O)[C@]1(C)OC1)CC(C)C)O)[C@H](O)C)O)N=C([C@@H](N(C(=O)C)C)[C@H](CC)C)O)C	DOGIDQKFVLKMLQ-JTHVHQAWSA-N	P28074	0.299281	194
CC[C@@H]([C@H]1N=C(O)[C@H]2CSSCC/C=C/[C@@H](OC(=O)C[C@@H]1O)CC(=N[C@@H](C(=N2)O)CCS(=O)C)O)C	DISXKJJDDVRQSD-KLMIADJASA-N	Q13547	0.555703	32
O=C1CC[C@]2(C(=C1)CC[C@@H]1[C@@H]2CC[C@]2([C@H]1CC[C@]2(O)C(=O)C)C)C	DBPWSSGDRRHUNT-CEGNMAFCSA-N	P04150	0.926536	1
CC[C@@H]([C@@H](C(=N[C@H](C(=O)N1CCC[C@H]1C(=N[C@H](C(=O)O)Cc1ccccc1)O)Cc1[nH]cnc1)O)N=C([C@@H](N=C([C@H](C(C)C)N=C([C@@H](N=C([C@H](CC(=O)O)N)O)CCCNC(=N)N)O)O)Cc1ccc(cc1)O)O)C	CZGUSIXMZVURDU-JZXHSEFVSA-N	P50052	0.440518	363
Oc1cc2OC(c3ccc(c(c3)O)O)C(C(=O)c2c(c1)O)O	CXQWRCVTCMQVQX-UHFFFAOYSA-N	O43570	0.416449	31
CC[C@@H]([C@@H](C(=NCC(=O)N([C@@H](C(=O)N1CCC[C@H]1C(=O)OC)Cc1ccccc1)C)O)N=C(C[C@@H]([C@@H](N=C([C@@H](N(C(=O)[C@@H](N=C([C@@H]([C@H](CC)C)O)O)CC(C)C)C)CCC(=N)O)O)CC(C)C)O)O)C	CRTPOZWNLFMWPB-YQGVOMCUSA-N	P14091	0.484675	189
OC=N[C@H]1CN=C(O)/C=C/[C@H](Cc2ccc(cc2)O)N=C(O)[C@H](NC(=O)C(=O)[C@@H](N=C([C@H]2N(C1=O)CCC2)O)CCCNC(=N)N)Cc1ccccc1	CDWXSPKJKIUEQF-BIXWYCRZSA-N	P00734	0.609412	73
CCCCCCCC/C=C/CCCCCCCC(=O)OC[C@@H](OC(=O)CCCCCCC/C=C/CCCCCCCC)CO	AFSHUZFNMVJNKX-BIJVAZSDSA-N	P17252	0.536287	7
Oc1ccc2c(c1)oc(=O)c1c2oc2c1ccc(c2)O	ZZIALNLLNHEQPJ-UHFFFAOYSA-N	Q92731	0.349702	23
Oc1ccc2c(c1)oc(=O)c1c2oc2c1ccc(c2)O	ZZIALNLLNHEQPJ-UHFFFAOYSA-N	P03372	0.254556	62
Oc1cc(C=Cc2ccc(c(c2)O)O)cc(c1)O	CDRPUGZCRXZLFL-UHFFFAOYSA-N	Q13627	0.329175	42
Oc1cc(C=Cc2ccc(c(c2)O)O)cc(c1)O	CDRPUGZCRXZLFL-UHFFFAOYSA-N	Q9Y463	0.151681	220
CC(C[C@@H](C(=N[C@H](C(=O)O)Cc1c[nH]c2c1cccc2)O)NP(=O)(O[C@@H]1O[C@@H](C)[C@@H]([C@H]([C@H]1O)O)O)O)C	ZPHBZEQOLSRPAK-XLCYBJAPSA-N	P08473	0.69556	23
COc1cc(/C=C/C(=C/C(=O)/C=C/c2ccc(c(c2)OC)O)/O)ccc1O	ZIUSSTSXXLLKKK-KOBPDPAPSA-N	P05067	0.802994	1
O=C(CC(C(=O)O)C)C[C@H]([C@H]1CC(=O)[C@@]2([C@]1(C)[C@H](OC(=O)C)C(=O)C1=C2C(=O)C[C@@H]2[C@]1(C)CCC(=O)C2(C)C)C)C	BWCNWXLKMWWVBT-AIMUVTGPSA-N	P01375	0.361467	107
Oc1ccc(cc1)c1cc(=O)c2c(o1)c(c(cc2O)O)c1cc(ccc1O)c1cc(=O)c2c(o1)cc(cc2O)O	YUSWMAULDXZHPY-UHFFFAOYSA-N	P41143	0.310827	94
Cc1nc(O)c2c(n1)c(O)ccc2	YJDAOHJWLUNFLX-UHFFFAOYSA-N	P09874	0.311213	47
CCCCC/C=CC/C=CC=CC=C[C@H]([C@H](CCCC(=O)O)O)SC[C@@H](C(=NCC(=O)O)O)N	YEESKJGWJFYOOK-FDFHNCONSA-N	Q9Y271	0.841294	1
C1C[C@@H]2[C@H](C1)c1c3N2CCNCc3ccc1	XOSKJKGKWRIMGV-DGCLKSJQSA-N	P28335	0.553703	14
CCCCCCCC/C=CCCCCCCCC(=NCCO)O	BOWVQLFMWHZBEF-UHFFFAOYSA-N	Q8NER1	0.171285	240
CCCCC[C@@H](/C=C/[C@H]1[C@H](O)CC(=O)[C@@H]1C/C=CCCCC(=O)O)O	XEYBRNLFEZDVAW-NDSKFXQUSA-N	P35408	0.708358	10
CCCCC[C@@H](/C=C/[C@H]1[C@H](O)CC(=O)[C@@H]1C/C=CCCCC(=O)O)O	XEYBRNLFEZDVAW-NDSKFXQUSA-N	P43116	0.705141	11
OC(=N[C@]1(C)O[C@@]2(N(C1=O)[C@@H](Cc1ccccc1)C(=O)N1[C@H]2CCC1)O)[C@H]1CN(C)[C@H]2C(=C1)c1cccc3c1c(C2)c[nH]3	XCGSFFUVFURLIX-VFGNJEKYSA-N	P08913	0.876678	3
OC(=N[C@]1(C)O[C@@]2(N(C1=O)[C@@H](Cc1ccccc1)C(=O)N1[C@H]2CCC1)O)[C@H]1CN(C)[C@H]2C(=C1)c1cccc3c1c(C2)c[nH]3	XCGSFFUVFURLIX-VFGNJEKYSA-N	P18825	0.875203	4
OC(=N[C@]1(C)O[C@@]2(N(C1=O)[C@@H](Cc1ccccc1)C(=O)N1[C@H]2CCC1)O)[C@H]1CN(C)[C@H]2C(=C1)c1cccc3c1c(C2)c[nH]3	XCGSFFUVFURLIX-VFGNJEKYSA-N	P18089	0.803763	13
OC(=N[C@]1(C)O[C@@]2(N(C1=O)[C@@H](Cc1ccccc1)C(=O)N1[C@H]2CCC1)O)[C@H]1CN(C)[C@H]2C(=C1)c1cccc3c1c(C2)c[nH]3	XCGSFFUVFURLIX-VFGNJEKYSA-N	P28221	0.790281	18
OC(=N[C@]1(C)O[C@@]2(N(C1=O)[C@@H](Cc1ccccc1)C(=O)N1[C@H]2CCC1)O)[C@H]1CN(C)[C@H]2C(=C1)c1cccc3c1c(C2)c[nH]3	XCGSFFUVFURLIX-VFGNJEKYSA-N	P14416	0.478217	241
C/C=C/1C(=O)C[C@@H]2[C@]1(C)CC[C@H]1[C@H]2CCC2=CC(=O)CC[C@]12C	WDXRGPWQVHZTQJ-OSJVMJFVSA-N	P08235	0.868472	2
OC(=NCCc1ccccc1)/C=C/c1ccccc1	BOSUEWCVNFFBGV-VAWYXSNFSA-N	P08253	0.117628	361
OC(=NCCc1ccccc1)/C=C/c1ccccc1	BOSUEWCVNFFBGV-VAWYXSNFSA-N	P14780	0.0711135	527
C/C=C1/C(=O)C[C@@H]2[C@]1(C)CC[C@H]1[C@H]2CCC2=CC(=O)CC[C@]12C	WDXRGPWQVHZTQJ-AUKWTSKRSA-N	P08235	0.868472	2
C/C=C1/C(=O)C[C@@H]2[C@]1(C)CC[C@H]1[C@H]2CCC2=CC(=O)CC[C@]12C	WDXRGPWQVHZTQJ-AUKWTSKRSA-N	O75469	0.46944	77
C[C@@H]([C@H]1CC[C@@]2([C@]1(C)CC[C@@]13[C@H]2CC[C@@H]2[C@]3(C1)CC[C@@H](C2(C)C)O)C(=O)O)CC[C@H](C(O)(C)C)O	WDJQHANSLSJHNN-XEPWAXDFSA-N	P28845	0.801234	4
Oc1ccc2c(c1)CC[C@@H]1[C@@H]2CC[C@]2([C@H]1CC[C@H]2O)C	VOXZDWNPVJITMN-SFFUCWETSA-N	P03372	0.975761	1
Oc1ccc2c(c1)CC[C@@H]1[C@@H]2CC[C@]2([C@H]1CC[C@H]2O)C	VOXZDWNPVJITMN-SFFUCWETSA-N	Q92731	0.974497	2
CCCCC/C=CC[C@H](/C=C/C=C/C=C[C@H](CCCC(=O)O)O)O	VNYSSYRCGWBHLG-XZARRXSNSA-N	Q15722	0.86235	1
COc1c(OC)ccc2c1c[n+]1CCc3c(c1c2)cc1c(c3)OCO1.[Cl-]	VKJGBAJNNALVAV-UHFFFAOYSA-M	P22303	0.288032	162
CC[C@@H](n1ncn(c1=O)c1ccc(cc1)N1CCN(CC1)c1ccc(cc1)OC[C@@H]1CO[C@](O1)(Cn1cncn1)c1ccc(cc1Cl)Cl)C	VHVPQPYKVGDNFY-MZPAXQNMSA-N	P08684	0.400949	556
OCC(=O)[C@@]1(O)CC[C@@H]2[C@]1(C)C[C@H](O)[C@H]1[C@H]2C[C@@H](C2=CC(=O)C=C[C@]12C)C	VHRSUDSXCMQTMA-PJHHCJLFSA-N	P04150	0.899034	1
CCCCC[C@@H](/C=C/[C@H]1C(=O)C[C@@H]([C@@H]1C/C=CCCCC(=O)O)O)O	BHMBVRSPMRCCGG-YEDNZHPQSA-N	Q92959	0.679111	18
C/C=C(C(=O)O[C@H]1C(=C[C@]23[C@]1(O)[C@H](O)C(=C[C@H](C3=O)[C@H]1[C@@H](C[C@H]2C)C1(C)C)CO)C)/C	VDJHFHXMUKFKET-WDUFCVPESA-N	Q05655	0.652928	10
Oc1c(O)ccc2c1C(=O)c1c(C2=O)c(O)ccc1O	VBHKTXLEJZIDJF-UHFFFAOYSA-N	P19784	0.168096	150
CCCCCCCC/C=CCCCCCCC=O	UZXKSNXOPFPOKK-UHFFFAOYSA-N	O00519	0.557873	26
Oc1ccc(cc1)C[C@@H](C(=NCC(=NCC(=N[C@H](C(=N[C@H](C(=O)O)CC(C)C)O)Cc1ccccc1)O)O)O)N	URLZCHNOLZSCCA-VABKMULXSA-N	P35372	0.517923	16
Oc1ccc(cc1)C[C@@H](C(=NCC(=NCC(=N[C@H](C(=N[C@H](C(=O)O)CC(C)C)O)Cc1ccccc1)O)O)O)N	URLZCHNOLZSCCA-VABKMULXSA-N	P41143	0.430454	47
Cc1ccc(cc1)C	URLKBWYHVLBVBO-UHFFFAOYSA-N	P22303	0.175555	98
OC=Nc1cn(c(c1)C(=O)Nc1cn(c(c1)C(=O)Nc1cn(c(c1)C(=O)NCCC(=N)N)C)C)C	UPBAOYRENQEPJO-UHFFFAOYSA-N	P03372	0.27576	467
CCCCC/C=CC/C=CC/C=CCCCCCCC(=NCCO)O	ULQWKETUACYZLI-UHFFFAOYSA-N	P21554	0.369771	60
O=C(O[C@@H](C(=O)O)Cc1ccc(c(c1)O)O)/C=C/c1ccc(c2c1[C@H](C(=O)O)[C@H](O2)c1ccc(c(c1)O)O)O	UJZQBMQZMKFSRV-RGKBJLTCSA-N	O43570	0.668421	5
O=C(O[C@H]1[C@H](O)C[C@](C[C@H]1OC(=O)/C=C/c1ccc(c(c1)O)O)(O)C(=O)O)/C=C/c1ccc(c(c1)O)O	UFCLZKMFXSILNL-RVXRWRFUSA-N	P05067	0.686809	2
O=C(O[C@@H]1[C@H](O)C[C@@](C[C@H]1OC(=O)/C=C/c1ccc(c(c1)O)O)(O)C(=O)O)/C=C/c1ccc(c(c1)O)O	UFCLZKMFXSILNL-PSEXTPKNSA-N	P15121	0.306247	93
COc1cc(/C=C/2CCn3c2nc2ccccc2c3=O)cc(c1O)OC	UBCUTNIGHUVICE-UKTHLTGXSA-N	P09917	0.243752	358
CC(=CC(=O)C[C@H]1C(=O)O[C@@H]2[C@@H]1[C@]1(C)CC[C@H]3C(=CC[C@@H]4[C@]3(C)CC[C@@H]3[C@@]4(C)C(=O)O3)[C@]1(C2)C)C	UAKRLLAUOQEYFN-PQNCNOJFSA-N	P07477	0.192899	502
CO[C@]12CC[C@]3(C[C@@H]1[C@@](C(C)(C)C)(O)C)[C@@]14[C@H]2Oc2c4c(C[C@H]3N(CC1)CC1CC1)ccc2O.Cl	UAIXRPCCYXNJMQ-RZIPZOSSSA-N	P41145	0.992453	1
CO[C@]12CC[C@]3(C[C@@H]1[C@@](C(C)(C)C)(O)C)[C@@]14[C@H]2Oc2c4c(C[C@H]3N(CC1)CC1CC1)ccc2O.Cl	UAIXRPCCYXNJMQ-RZIPZOSSSA-N	P35372	0.9774	2
CO[C@]12CC[C@]3(C[C@@H]1[C@@](C(C)(C)C)(O)C)[C@@]14[C@H]2Oc2c4c(C[C@H]3N(CC1)CC1CC1)ccc2O.Cl	UAIXRPCCYXNJMQ-RZIPZOSSSA-N	P41143	0.955662	5
CC(=O)O[C@H]1[C@H](C)O[C@H]([C@@H]([C@@H]1OC(=O)C)O)Oc1c(oc2c(c1=O)c(O)cc(c2)O)c1ccc(cc1)O	SXOZSDJHGMAEGZ-IGKKHSBFSA-N	P51812	0.0248451	832
COc1ccc(cc1)c1oc2cc(O)cc(c2c(=O)c1O)O	SQFSKOYWJBQGKQ-UHFFFAOYSA-N	Q16678	0.782296	1
O=C1CC[C@]2(C(=C1)CC[C@@H]1[C@@H]2[C@@H](O)C[C@]2([C@H]1CC[C@@H]2C(=O)C)C)C	BFZHCUBIASXHPK-ATWVFEABSA-N	P08235	0.684559	15
CO[C@H]1C[C@H](O[C@H]2[C@@H](C)/C=C/C=C/3CO[C@H]4[C@]3(O)[C@@H](C=C([C@H]4O)C)C(=O)O[C@H]3C[C@@H](C/C=C/2C)O[C@]2(C3)CC[C@@H]([C@H](O2)[C@H](CC)C)C)O[C@H]([C@@H]1O[C@H]1C[C@H](OC)[C@H]([C@@H](O1)C)O)C.CO[C@H]1C[C@@H](O[C@H]([C@@H]1O[C@H]1C[C@H](OC)[C@H]([C@@H](O1)C)O)C)O[C@H]1[C@@H](C)/C=C/C=C/2CO[C@H]3[C@]2(O)[C@@H](C=C([C@H]3O)C)C(=O)O[C@H]2C[C@@H](C/C=C/1C)O[C@]1(C2)CC[C@@H]([C@H](O1)C(C)C)C	SPBDXSGPUHCETR-JFUDTMANSA-N	P08183	0.0156729	857
CNC[C@@H](c1cccc(c1)O)O	SONNWYBIRXJNDC-VIFPVBQESA-N	P35348	0.185936	88
COc1cc2CCN=C3c2c(c1)C(=O)c1c3cccc1	SMSXFIWLWPHHRL-UHFFFAOYSA-N	P21397	0.080994	628
O[C@H]1CC[C@]2([C@@H](C1)CC[C@@H]1[C@@H]2CC[C@]2([C@H]1CC[C@@H]2[C@@H](CCC(=O)O)C)C)C	SMEROWZSTRWXGI-WFVDQZAMSA-N	O60218	0.180832	371
CC1=CC(=O)C2=C(C)CC[C@@H]3[C@@H]([C@@H]12)OC(=O)C3=C	SKNVIAFTENCNGB-BPNCWPANSA-N	P11511	0.310066	87
C/C(=CC=CC(=CC(=O)O)C)/C=C/C1=C(C)CCCC1(C)C	SHGAZHPCJJPHSC-CWOWKJJZSA-N	P28702	0.899205	2
C/C(=CC=CC(=CC(=O)O)C)/C=C/C1=C(C)CCCC1(C)C	SHGAZHPCJJPHSC-CWOWKJJZSA-N	P10826	0.894077	2
C/C(=CC=CC(=CC(=O)O)C)/C=C/C1=C(C)CCCC1(C)C	SHGAZHPCJJPHSC-CWOWKJJZSA-N	P10276	0.834976	3
C/C(=CC=CC(=CC(=O)O)C)/C=C/C1=C(C)CCCC1(C)C	SHGAZHPCJJPHSC-CWOWKJJZSA-N	P13631	0.787951	5
C/C(=CC=CC(=CC(=O)O)C)/C=C/C1=C(C)CCCC1(C)C	SHGAZHPCJJPHSC-CWOWKJJZSA-N	P19793	0.751264	5
C/C(=CC=CC(=CC(=O)O)C)/C=C/C1=C(C)CCCC1(C)C	SHGAZHPCJJPHSC-CWOWKJJZSA-N	P48443	0.570741	20
COc1cc(ccc1O)c1cc(=O)c2c(o1)cc(cc2O)O	SCZVLDHREVKTSH-UHFFFAOYSA-N	Q16678	0.830807	1
COc1cc(ccc1O)c1cc(=O)c2c(o1)cc(cc2O)O	SCZVLDHREVKTSH-UHFFFAOYSA-N	P04798	0.232353	188
OC[C@H]1O[C@H](O[C@H]2C[C@H]3[C@@H](C[C@@H]2O)C[C@H](N3C(=O)[C@H](C(C)C)N=C([C@@H](COS(=O)(=O)O)OC)O)C(=O)[N-]CCC2=CCN(C2)C(=[NH2+])N)[C@@H]([C@H]([C@@H]1O)O)O	RPYXLWOZBBICPU-CVAXQKIFSA-N	P08709	0.495589	172
OC[C@H](c1ccccc1)C(=O)OC1C[C@@H]2CC[C@H](C1)N2C	RKUNBYITZUJHSG-VFSICIBPSA-N	P08912	0.90728	2
OC[C@H](c1ccccc1)C(=O)OC1C[C@@H]2CC[C@H](C1)N2C	RKUNBYITZUJHSG-VFSICIBPSA-N	P20309	0.868348	3
OC[C@H](c1ccccc1)C(=O)OC1C[C@@H]2CC[C@H](C1)N2C	RKUNBYITZUJHSG-VFSICIBPSA-N	P08172	0.853982	4
OC[C@H](c1ccccc1)C(=O)OC1C[C@@H]2CC[C@H](C1)N2C	RKUNBYITZUJHSG-VFSICIBPSA-N	P11229	0.849597	5
OCC(c1ccccc1)C(=O)O[C@@H]1C[C@@H]2CC[C@H](C1)N2C	RKUNBYITZUJHSG-SPUOUPEWSA-N	P08912	0.90728	2
OCC(c1ccccc1)C(=O)O[C@@H]1C[C@@H]2CC[C@H](C1)N2C	RKUNBYITZUJHSG-SPUOUPEWSA-N	P20309	0.868348	3
OCC(c1ccccc1)C(=O)O[C@@H]1C[C@@H]2CC[C@H](C1)N2C	RKUNBYITZUJHSG-SPUOUPEWSA-N	P08173	0.846932	3
OCC(c1ccccc1)C(=O)O[C@@H]1C[C@@H]2CC[C@H](C1)N2C	RKUNBYITZUJHSG-SPUOUPEWSA-N	P08172	0.853982	4
OCC(c1ccccc1)C(=O)O[C@@H]1C[C@@H]2CC[C@H](C1)N2C	RKUNBYITZUJHSG-SPUOUPEWSA-N	P11229	0.849597	5
C/C=C/c1cc(OC)c(cc1OC)OC	RKFAZBXYICVSKP-AATRIKPKSA-N	P04035	0.131679	128
O=C(C[C@H](C(=O)O)C)C[C@H]([C@H]1C[C@@H]([C@@]2([C@]1(C)CC(=O)C1=C2[C@@H](O)C[C@@H]2[C@]1(C)CC[C@@H](C2(C)C)O)C)O)C	RERVSJVGWKIGTJ-RQLZKMEDSA-N	P01375	0.288739	194
CCCCC/C=CC/C=CC/C=CC/C=CCCCC(=O)OC(CO)CO	RCRCTBLIHCHWDZ-UHFFFAOYSA-N	P34972	0.0493592	600
CC[C@@H]([C@@H]1N=C(O)[C@@H](CCCCN=C([C@@H](N=C([C@@H](N(C(=O)[C@@H](N=C1O)CCc1ccc(cc1)O)C)C)O)Cc1ccccc1)O)N=C(N[C@H](C(=O)O)CCCNC(=N)N)O)C	RAUPUVQHUFXDQT-IYLLGVDMSA-N	Q96IY4	0.519987	203
O=C1C2=C(OC(CC2)(C)C)c2c(C1=O)cccc2	QZPQTZZNNJUOLS-UHFFFAOYSA-N	P14902	0.0177897	817
CC(CCC[C@H]([C@H]1CC[C@@H]2[C@]1(C)CCC/C/2=CC=C/1C[C@@H](O)CCC1=C)C)C	QYSXJUFSXHHAJI-RWDMXNMGSA-N	P11473	0.665395	9
CC1=C2C[C@@H]3[C@]([C@@H]2[C@@H]2[C@@H](CC1)C(=C)C(=O)O2)(O3)C	QXJYIGSXUBOSID-JZEMPJKHSA-N	P11511	0.599297	5
Oc1ccc2c(c1)oc1c2c(=O)c2c(o1)cc(cc2O)O	BBBAWACESCACAP-UHFFFAOYSA-N	Q92731	0.32923	25
Oc1ccc2c(c1)oc1c2c(=O)c2c(o1)cc(cc2O)O	BBBAWACESCACAP-UHFFFAOYSA-N	P03372	0.215645	100
O=C1CC[C@]2(C(=C1)CC[C@@H]1[C@@H]2CC[C@]2([C@H]1CCC2=O)C)C	AEMFNILZOJDQLW-QAGGRKNESA-N	P11511	0.751836	3
C/C=C/1N=C(O)[C@@H](N=C([C@@H](N=C([C@@H](N=C([C@@H](COS(=O)(=O)O)O)O)C)O)CCc2ccc(cc2)O)O)[C@@H](C)OC(=O)[C@@H](N=C([C@@H](N(C(=O)[C@@H](N2C(=O)[C@@H](N=C1O)CC[C@H]2O)Cc1ccccc1)C)Cc1ccc(cc1)O)O)C(C)C	QVBXBGIPSMEBEL-RNXFLSOQSA-N	P08246	0.909275	5
O/N=C(/C(=NCCSSCCN=C(OC)O)O)Cc1ccc(c(c1)Br)O	QBAGBBYBQAYFBT-XDHOZWIPSA-N	Q969S8	0.684192	14
O[C@H]1CC[C@]2(C(=CC[C@@H]3[C@@H]2CC[C@]2([C@H]3CC[C@@H]2O)C)C1)C	QADHLRWLCPCEKT-LOVVWNRFSA-N	Q92731	0.922167	1
O[C@H]1CC[C@]2(C(=CC[C@@H]3[C@@H]2CC[C@]2([C@H]3CC[C@@H]2O)C)C1)C	QADHLRWLCPCEKT-LOVVWNRFSA-N	P03372	0.78623	3
Oc1ccc2c(c1)CC[C@@H]1[C@@H]2CC[C@]2([C@H]1C[C@H]([C@@H]2O)O)C	PROQIPRRNZUXQM-ZXXIGWHRSA-N	P03372	0.927653	1
Oc1ccc2c(c1)CC[C@@H]1[C@@H]2CC[C@]2([C@H]1C[C@H]([C@@H]2O)O)C	PROQIPRRNZUXQM-ZXXIGWHRSA-N	Q92731	0.916188	2
OCC(=O)[C@H]1CC[C@@H]2[C@]1(C=O)C[C@H](O)[C@H]1[C@H]2CCC2=CC(=O)CC[C@]12C	PQSUYGKTWSAVDQ-ZVIOFETBSA-N	P08235	0.612124	24
CC[C@@H](C(=O)O[C@H]1C[C@@H](C)C=C2[C@H]1[C@@H](CC[C@@H]1C[C@@H](O)CC(=O)O1)[C@H](C=C2)C)C	PCZOHLXUXFIOCF-BXMDZJJMSA-N	P04035	0.888894	3
OC[C@H]1O[C@@H](Oc2c(oc3c(c2=O)c(O)cc(c3)O)c2ccc(c(c2)O)O)[C@@H]([C@H]([C@@H]1O)O)O	OVSQVDMCBVZWGM-QSOFNFLRSA-N	O43570	0.570943	9
OC[C@H]1O[C@@H](Oc2c(oc3c(c2=O)c(O)cc(c3)O)c2ccc(c(c2)O)O)[C@@H]([C@H]([C@@H]1O)O)O	OVSQVDMCBVZWGM-QSOFNFLRSA-N	P43166	0.458619	41
OC[C@H]1O[C@@H](Oc2c(oc3c(c2=O)c(O)cc(c3)O)c2ccc(c(c2)O)O)[C@@H]([C@H]([C@@H]1O)O)O	OVSQVDMCBVZWGM-QSOFNFLRSA-N	P22748	0.457195	42
CCCCCCCC/C=CCCCCCCCN=C(OCc1cccnc1)O	OQYCMOCYWBHSFE-UHFFFAOYSA-N	O00519	0.505027	9
CCCCCCCC(=O)SCC/C=C/[C@H]1OC(=O)[C@@H](N=C(O)[C@]2(C)CSC(=N2)c2nc(CN=C(C1)O)sc2)C(C)C	AXESYCSCGBQJBL-SZPBEECKSA-N	O15379	0.821715	8
CCCCCCCC(=O)SCC/C=C/[C@H]1OC(=O)[C@@H](N=C(O)[C@]2(C)CSC(=N2)c2nc(CN=C(C1)O)sc2)C(C)C	AXESYCSCGBQJBL-SZPBEECKSA-N	Q92769	0.627717	96
Oc1ccc2c(c1)CC[C@@H]1[C@@H]2CC[C@]2([C@H]1CC[C@@H]2O)O	OKPUBHQTELTBJD-UHDSXZAQSA-N	Q92731	0.950503	2
CO[C@@H](C(=N[C@H](C(=N[C@H]1[C@@H](C)OC(=O)[C@@H](N=C(O)[C@H](Cc2ccc(cc2)[O-])N(C)C(=O)[C@@H](N2C(=O)[C@@H](N=C(/C(=C/C)/N=C1O)O)CC[C@H]2O)Cc1ccccc1)C(C)C)O)C(C)C)O)COS(=O)(=O)O.[Na+]	NHXDDQPGWZNWED-FYNDLZNZSA-M	P08246	0.950935	3
CO[C@@H]1C(=O)CC[C@@]2([C@@]1(O)[C@@]1(C)O[C@@H]1CC=C(C)C)CO2	NESRXFGQJARQNM-OWYFMNJBSA-N	P50579	0.676241	4
ON=C(CCCC(=NCCc1ccccc1)O)O	MNMBNWINDLRVJD-UHFFFAOYSA-N	Q92769	0.709769	1
O/N=C(/C(=NCCS(=O)(=O)N)O)Cc1ccc(c(c1)Br)O	LZIKVOPNIDEBQJ-OQLLNIDSSA-N	O43570	0.788486	13
O/N=C(/C(=NCCS(=O)(=O)N)O)Cc1ccc(c(c1)Br)O	LZIKVOPNIDEBQJ-OQLLNIDSSA-N	P43166	0.719957	28
CC[C@H]1CN2CCc3c([C@@H]2C[C@@H]1C[C@H]1NCCc2c1cc(OC)c(c2)OC)cc(c(c3)OC)OC	AUVVAXYIELKVAI-CKBKHPSWSA-N	P18825	0.6406	28
O[C@@H]1[C@@H](O[C@@H]2O[C@H](C(=O)O)[C@H]([C@@H]([C@H]2O)O)O)[C@H](O[C@@H]([C@H]1O)C(=O)O)O[C@H]1CC[C@]2([C@H](C1(C)C)CC[C@@]1([C@@H]2C(=O)C=C2[C@@]1(C)CC[C@@]1([C@H]2C[C@](C)(CC1)C(=O)O)C)C)C	LPLVUJXQOOQHMX-QWBHMCJMSA-N	P28845	0.602238	3
CC(=CCc1c(O)cc(c2c1OC(CC2=O)c1ccc(cc1)O)O)C	LPEPZZAVFJPLNZ-UHFFFAOYSA-N	P03372	0.49598	61
O/N=C(/C(=NCCSSCCN=C(/C(=N/O)/Cc1ccc(c(c1)Br)O)O)O)Cc1ccc(c(c1)Br)O	LMAFSGDNHVBIHU-XUIWWLCJSA-N	Q13547	0.74765	9
C[C@@H](Cc1ccccc1)N	KWTSXDURSIMDCE-QMMMGPOBSA-N	P23975	0.503751	2
C[C@@H](Cc1ccccc1)N	KWTSXDURSIMDCE-QMMMGPOBSA-N	Q01959	0.191134	98
N=C1N=C(/C(=C2/CCNC(=O)c3c2cc([nH]3)Br)/N1)O	ATBAETXFFCOZOY-QPJJXVBHSA-N	P28482	0.124611	399
CC[C@H]([C@@H]1N=C(O)[C@H](Cc2ccccc2)N(C)C(=O)[C@H](Cc2ccccc2)N2[C@H](O)CC[C@@H](C2=O)N=C(/C(=C/C)/N=C([C@H]([C@H](OC1=O)C)N=C([C@H](C(C)C)N=C([C@@H](COS(=O)(=O)O)OC)O)O)O)[O-])C.[Na+]	KPKJQINJXGFAPS-NBGICTFWSA-M	P08246	0.867875	5
CC(=CCC[C@]1(C)[C@@H](CC=C(C)C)C[C@]2(C(=O)[C@]1(C(=O)C(C)C)C(=O)C(=C2O)CC=C(C)C)CC=C(C)C)C	KGSZHKRKHXOAMG-HQKKAZOISA-N	O75469	0.829823	1
COc1cc2CCN3C(c2cc1O)Cc1c(C3)c(OC)c(cc1)OC	KDFKJOFJHSVROC-UHFFFAOYSA-N	P21728	0.695984	9
Oc1ccc(c(c1)O)[C@@H]1CC(=O)c2c(O1)c1CC(Oc1cc2)C(O)(C)C	JXVOAHGNNBAJCD-ZENAZSQFSA-N	P11511	0.637562	8
N=C1N=C(/C(=C/2CCNC(=O)c3c2cc([nH]3)Br)/N1)O	ATBAETXFFCOZOY-DAXSKMNVSA-N	Q00535	0.0769405	570
OC[C@H]1O[C@@H](Oc2c(oc3c(c2=O)c(O)cc(c3)O)c2ccc(cc2)O)[C@@H]([C@H]([C@@H]1O)O)O	JPUKWEQWGBDDQB-QSOFNFLRSA-N	O43570	0.728012	2
OC(=NC1CCCCC1)NC1CCCCC1	ADFXKUOMJKEIND-UHFFFAOYSA-N	P34913	0.581367	3
